# Supplementary material for: Role of CpxR in Biofilm Development: Expression of Key Fimbrial, O-Antigen and Virulence Operons of Salmonella Enteritidis
Source: Int J Mol Sci. 2019 Oct 17;20(20):5146. doi: 10.3390/ijms20205146 (PMC6829429; doi:10.3390/ijms20205146)
Supplement: Supplementary file 1 [file ijms-20-05146-s001.zip]

Archive with 22 entries (20 files):
- Supplementary Materials/Supplementary Figures/
- Supplementary Materials/Supplementary Figures/._.DS_Store
- Supplementary Materials/Supplementary Figures/._Supplementary Figure 1.tif
- Supplementary Materials/Supplementary Figures/._Supplementary Figure 2.tif
- Supplementary Materials/Supplementary Figures/.DS_Store
- Supplementary Materials/Supplementary Figures/Supplementary Figure 1.tif
- Supplementary Materials/Supplementary Figures/Supplementary Figure 2.tif
- Supplementary Materials/Supplementary Figures/Supplementary Figure 3.tif
- Supplementary Materials/Supplementary Tables/
- Supplementary Materials/Supplementary Tables/._.DS_Store
- Supplementary Materials/Supplementary Tables/._Table 1 Supplementary Info.xlsx
- Supplementary Materials/Supplementary Tables/._Table 2 Supplementary Info.xlsx
- Supplementary Materials/Supplementary Tables/._Table 3 Supplementary info.docx
- Supplementary Materials/Supplementary Tables/._Table 4 Supplementary Info.xlsx
- Supplementary Materials/Supplementary Tables/._Table 5 Supplementary Info.xlsx
- Supplementary Materials/Supplementary Tables/._Table 6 Supplementary Info.docx
- Supplementary Materials/Supplementary Tables/.DS_Store
- Supplementary Materials/Supplementary Tables/Table 1 Supplementary Info.xlsx
- Supplementary Materials/Supplementary Tables/Table 2 Supplementary Info.xlsx
- Supplementary Materials/Supplementary Tables/Table 3 Supplementary Info.xlsx
- Supplementary Materials/Supplementary Tables/Table 4 Supplementary Info.xlsx
- Supplementary Materials/Supplementary Tables/Table 5 Supplementary Info.docx
