# Supplementary material for: Role of CpxR in Biofilm Development: Expression of Key Fimbrial, O-Antigen and Virulence Operons of Salmonella Enteritidis
Source: Int J Mol Sci. 2019 Oct 17;20(20):5146. doi: 10.3390/ijms20205146 (PMC6829429; doi:10.3390/ijms20205146)
Supplement: Supplementary file 1 [file ijms-20-05146-s001.zip › Supplementary Materials/Supplementary Tables/Table 1 Supplementary Info.xlsx]

## Sheet: Sheet1
Table S1. Transcriptional response of the ∆cpxR mutant biofilm compared to its wild type biofilm counterpart. A list of down regulated genes.
Gene name	Product Name	Experiment - Range (original values)	Experiment - IQR (original values)	Experiment - Difference (original values)	EDGE test: G3_WT_biofilm vs G4_cpxR_biofilm, tagwise dispersions - P-value	EDGE test: G3_WT_biofilm vs G4_cpxR_biofilm, tagwise dispersions - Fold change	EDGE test: G3_WT_biofilm vs G4_cpxR_biofilm, tagwise dispersions - Weighted difference	EDGE test: G3_WT_biofilm vs G4_cpxR_biofilm, tagwise dispersions - Bonferroni	EDGE test: G3_WT_biofilm vs G4_cpxR_biofilm, tagwise dispersions - FDR p-value correction	G3_WT_biofilm - A1.Wild_biofilm - Expression values	G3_WT_biofilm - B1.Wild_biofilm - Expression values	G3_WT_biofilm - C1.Wild_biofilm - Expression values	G3_WT_biofilm - Means	G4_cpxR_biofilm - D1.cpxR1biofilm - Expression values	G4_cpxR_biofilm - E1.cpxR2biofilm - Expression values	G4_cpxR_biofilm - F1.cpxR3biofilm - Expression values	G4_cpxR_biofilm - Means
rfbE	CDP-tyvelose-2-epimerase	22050	17027	-18845.7	1.35293e-91	-139907	-0.000414286	5.99482e-88	8.56403e-89	17460	22050	17027	18845.7	0	0	0	0
SEN1387	regulator of hokC	25869	11559	-16541.7	1.06082e-81	-119036	-0.000352482	4.70047e-78	4.70047e-79	12197	25869	11559	16541.7	0	0	0	0
cpxR	two-component response regulatory protein	13644	9719	-11317.7	1.39929e-90	-83717.2	-0.000247898	6.20025e-87	7.75031e-88	10590	13644	9719	11317.7	0	0	0	0
rfbV	O-chain glycosyltransferase	10278	8822	-9355	1.51033e-86	-69876	-0.000206912	6.69228e-83	7.43587e-84	8822	10278	8965	9355	0	0	0	0
rfbS	paratose synthase	8231	6761	-7482	6.26707e-80	-56487.6	-0.000167266	2.77694e-76	2.13611e-77	6761	7454	8231	7482	0	0	0	0
hsdM	Type I restriction-modification system methyltransferase	7970	5173	-6638	3.09739e-70	-50928.4	-0.000150804	1.37246e-66	8.07326e-68	6771	5173	7970	6638	0	0	0	0
hsdR	Type I restriction-modification system subunit R	8296	5292	-6615	4.71547e-80	-48693.2	-0.000144186	2.08943e-76	1.74119e-77	6257	8296	5292	6615	0	0	0	0
rfbX	O-antigen transporter	6735	5916	-6191.33	9.30123e-81	-46273.6	-0.000137021	4.12138e-77	3.74671e-78	5916	6735	5923	6191.33	0	0	0	0
SEN1971	conserved hypothetical protein	9441	2051	-5406	9.2532e-51	-38042.6	-0.000112647	4.10009e-47	5.25653e-49	4726	9441	2051	5406	0	0	0	0
SEN3125	hypothetical protein	6186	3288	-4523	1.3445e-70	-32982.7	-9.76643e-05	5.95746e-67	3.72341e-68	4095	6186	3288	4523	0	0	0	0
SEN2614	hypothetical protein	5187	3484	-4118.33	1.69377e-71	-30351.1	-8.98716e-05	7.50511e-68	5.36079e-69	3684	5187	3484	4118.33	0	0	0	0
SEN1993	putative DNA-binding protein (histone-like protein hlp-II	4832	3452	-4053	1.83407e-71	-29998.6	-8.8828e-05	8.12677e-68	5.41785e-69	3875	4832	3452	4053	0	0	0	0
hsdS	type I restriction-modification system specificity subunit	4211	3428	-3903.33	3.33016e-66	-29658.1	-8.78195e-05	1.47559e-62	7.76629e-64	4071	3428	4211	3903.33	0	0	0	0
ptsA	phosphoenolpyruvate-protein phosphotransferase (ec 2.7.3.9) (phosphotransferase system, enzyme i) (enzyme i-ani)	4872	2037	-3175.67	1.04582e-60	-22854	-6.76714e-05	4.63405e-57	1.49485e-58	2618	4872	2037	3175.67	0	0	0	0
SEN4331A	conserved hypothetical protein	3827	2571	-3080.33	6.29302e-68	-22717.1	-6.72662e-05	2.78844e-64	1.54913e-65	2843	3827	2571	3080.33	0	0	0	0
pflD	formate acetyltransferase 2 (ec 2.3.1.54) (pyruvate formate-lyase 2)	4672	2025	-3088	2.13155e-61	-22263.4	-6.59227e-05	9.44491e-58	3.49812e-59	2567	4672	2025	3088	0	0	0	0
SEN1140	hypothetical phage protein	3467	1927	-2656.33	1.06654e-64	-19445.6	-5.75787e-05	4.72582e-61	2.36291e-62	2575	3467	1927	2656.33	0	0	0	0
SEN1432	putative GntR-family regulatory protein	3681	1850	-2488.33	1.71575e-60	-18030.6	-5.33888e-05	7.60249e-57	2.30379e-58	1934	3681	1850	2488.33	0	0	0	0
SEN1995	conserved hypothetical protein	3443	1446	-2407.67	1.12515e-58	-17417.6	-5.15734e-05	4.98553e-55	1.21598e-56	2334	3443	1446	2407.67	0	0	0	0
SEN1985	hypothetical protein	2546	1813	-2278.67	3.16367e-64	-16912.9	-5.00789e-05	1.40182e-60	6.67534e-62	2477	2546	1813	2278.67	0	0	0	0
SEN3898	putative GntR-family regulatory protein	2547	1869	-2105.33	9.61171e-64	-15592.2	-4.61681e-05	4.25895e-60	1.93589e-61	1869	2547	1900	2105.33	0	0	0	0
SEN1133	putative phage encoded hydrolase	2592	1326	-2105.67	5.66073e-58	-15524.5	-4.59677e-05	2.50827e-54	5.45276e-56	2592	2399	1326	2105.67	0	0	0	0
SEN3978	deoR family regulatory protein	1990	1909	-1958.33	4.58003e-62	-14734.3	-4.36277e-05	2.02941e-58	7.80542e-60	1909	1976	1990	1958.33	0	0	0	0
SEN1999	conserved hypothetical protein	3041	1066	-1957.67	1.14189e-53	-14027.3	-4.15341e-05	5.05971e-50	8.16083e-52	1766	3041	1066	1957.67	0	0	0	0
SEN4283	conserved hypothetical protein	2119	1643	-1871.67	1.04218e-63	-13916.4	-4.12057e-05	4.61788e-60	2.00778e-61	1853	2119	1643	1871.67	0	0	0	0
SEN3176	conserved hypothetical protein	2412	1337	-1847.67	9.64354e-60	-13634.4	-4.03708e-05	4.27305e-56	1.18696e-57	1337	2412	1794	1847.67	0	0	0	0
SEN2877	hypothetical protein (associated with virulence)	1836	1673	-1759.33	1.02815e-62	-13182.2	-3.90317e-05	4.55571e-59	1.89821e-60	1769	1836	1673	1759.33	0	0	0	0
SEN4243	cytotoxic protein ccdb (letb protein) (protein g) (lynb)	2454	1259	-1721.33	3.84807e-59	-12510.5	-3.70428e-05	1.70508e-55	4.372e-57	1451	2454	1259	1721.33	0	0	0	0
SEN4242	antitoxin protein (leta protein) (protein h) (lyna)	2531	1112	-1701	4.56538e-57	-12283.4	-3.63702e-05	2.02292e-53	4.08672e-55	1460	2531	1112	1701	0	0	0	0
SEN4292	putative Type I restriction enzyme	2083	1319	-1665.33	4.45281e-62	-12259.1	-3.62983e-05	1.97304e-58	7.80542e-60	1594	2083	1319	1665.33	0	0	0	0
SEN0216	putative viral enhancing factor	2476	1130	-1658.33	7.63949e-57	-11982.5	-3.54791e-05	3.38506e-53	6.38691e-55	1369	2476	1130	1658.33	0	0	0	0
SEN1142	putative phage lipoprotein	2029	1084	-1516.33	7.54541e-49	-11726.9	-3.47225e-05	3.34337e-45	4.07728e-47	1436	1084	2029	1516.33	0	0	0	0
safC	salmonella atypical fimbria outer membrane usher	2058	1199	-1588	9.63674e-61	-11643.5	-3.44755e-05	4.27004e-57	1.42335e-58	1507	2058	1199	1588	0	0	0	0
SEN4240	transposase (pseudogene)	1530	1439	-1486.33	1.968e-60	-11192	-3.31385e-05	8.72022e-57	2.49149e-58	1439	1490	1530	1486.33	0	0	0	0
SEN4254	putative outer membrane protein	1737	1247	-1482.67	6.06651e-61	-11036.6	-3.26782e-05	2.68807e-57	9.60025e-59	1247	1737	1464	1482.67	0	0	0	0
pflC	pyruvate formate-lyase 2 activating enzyme (ec 1.97.1.4) (pfl-activating enzyme)	1989	1052	-1479	3.76152e-59	-10796.5	-3.19672e-05	1.66673e-55	4.372e-57	1396	1989	1052	1479	0	0	0	0
SEN3941	conserved hypothetical protein	1678	1129	-1454.33	1.94426e-60	-10764.2	-3.18717e-05	8.61502e-57	2.49149e-58	1556	1678	1129	1454.33	0	0	0	0
SEN1975	hypothetical protein	1721	1233	-1426	1.2345e-60	-10572.1	-3.13027e-05	5.47008e-57	1.7094e-58	1233	1721	1324	1426	0	0	0	0
SEN2880	conserved hypothetical protein	2345	945	-1470.33	1.29995e-52	-10543.2	-3.12171e-05	5.76008e-49	8.22869e-51	1121	2345	945	1470.33	0	0	0	0
SEN1436	putative dehydratase	2101	668	-1433.67	7.19084e-48	-10303.4	-3.05071e-05	3.18626e-44	3.66237e-46	1532	2101	668	1433.67	0	0	0	0
gtrC	putative lipopolysaccharide modification acyltransferase	1648	903	-1295	3.76008e-48	-10005	-2.96235e-05	1.66609e-44	1.96011e-46	1334	903	1648	1295	0	0	0	0
SEN2878	hypothetical protein (assiciated with virulence)	1830	1042	-1354.67	1.26524e-58	-9904.03	-2.93245e-05	5.60629e-55	1.33483e-56	1192	1830	1042	1354.67	0	0	0	0
SEN1994	putative membrane protein	1916	951	-1341.33	8.21942e-57	-9740.45	-2.88401e-05	3.64202e-53	6.74449e-55	1157	1916	951	1341.33	0	0	0	0
yfbK	lipoprotein	1792	1035	-1322.33	5.26805e-59	-9669.4	-2.86297e-05	2.33427e-55	5.83568e-57	1140	1792	1035	1322.33	0	0	0	0
SEN4089	Putative acetyltransferase	1534	1146	-1302.67	7.47571e-61	-9659.87	-2.86015e-05	3.31249e-57	1.14224e-58	1228	1534	1146	1302.67	0	0	0	0
SEN4290	putative Type I restriction-modification system methyltransferase	1375	958	-1161.67	1.7945e-59	-8596.06	-2.54514e-05	7.95143e-56	2.14903e-57	1152	1375	958	1161.67	0	0	0	0
SEN0995	hypothetical protein	1525	772	-1137.33	2.18908e-57	-8296.18	-2.45634e-05	9.69982e-54	2.06379e-55	1115	1525	772	1137.33	0	0	0	0
SEN4166	putative lipoprotein	1493	767	-1070.67	4.61151e-57	-7793.79	-2.30758e-05	2.04336e-53	4.08672e-55	952	1493	767	1070.67	0	0	0	0
SEN1004	putative membrane protein (pseudogene)	1585	684	-1069	4.1744e-54	-7719.73	-2.28564e-05	1.84968e-50	3.03225e-52	938	1585	684	1069	0	0	0	0
SEN1752	Putative DEOR-type transcriptional regulator	1367	687	-1041.33	1.33613e-56	-7604.58	-2.25155e-05	5.9204e-53	1.07224e-54	1070	1367	687	1041.33	0	0	0	0
SEN4249	outer membrane fimbrial usher protein	1227	680	-999.667	3.32174e-56	-7343.57	-2.17426e-05	1.47186e-52	2.49468e-54	1092	1227	680	999.667	0	0	0	0
SEN4088	conserved hypothetical protein	1210	728	-963.667	2.25062e-58	-7084.2	-2.09745e-05	9.97249e-55	2.31918e-56	953	1210	728	963.667	0	0	0	0
SEN4241	conserved hypothetical protein	1320	573	-968.333	6.48261e-53	-7034.01	-2.08259e-05	2.87244e-49	4.22418e-51	1012	1320	573	968.333	0	0	0	0
SEN1386	predicted phage protein	1002	730	-900	5.15267e-58	-6685.57	-1.97941e-05	2.28315e-54	5.07367e-56	968	1002	730	900	0	0	0	0
SEN4239A	Identical pseudogene to S. Gallinarum 287/91	912	768	-864	1.35513e-56	-6490.53	-1.92166e-05	6.00457e-53	1.07224e-54	768	912	912	864	0	0	0	0
SEN1383	predicted phage protein	1111	681	-845.333	1.62461e-48	-6469.02	-1.91529e-05	7.19864e-45	8.56981e-47	681	744	1111	845.333	0	0	0	0
SEN3896	serine hydroxymethyltransferase	1146	660	-874.333	6.29898e-57	-6405.93	-1.89661e-05	2.79108e-53	5.4727e-55	817	1146	660	874.333	0	0	0	0
SEN2473	conserved regulatory protein	1057	730	-867	2.94411e-58	-6405.68	-1.89653e-05	1.30453e-54	2.96485e-56	814	1057	730	867	0	0	0	0
yihR	conserved hypothetical protein	1447	465	-888.333	6.51667e-46	-6332.37	-1.87483e-05	2.88754e-42	3.07185e-44	753	1447	465	888.333	0	0	0	0
SEN1986	conserved hypothetical protein	1083	632	-843	1.79021e-56	-6185.24	-1.83126e-05	7.93241e-53	1.36766e-54	814	1083	632	843	0	0	0	0
SEN0920	prophage encoded virulence factor	1126	499	-820	9.07397e-52	-5956.54	-1.76353e-05	4.02067e-48	5.66292e-50	835	1126	499	820	0	0	0	0
SEN4291	putative Type I restriction-modification system methyltransferase	894	678	-778.667	6.67898e-57	-5783.22	-1.71221e-05	2.95946e-53	5.69126e-55	764	894	678	778.667	0	0	0	0
yjeO	exported protein	892	697	-773.667	1.7553e-56	-5758.18	-1.7048e-05	7.77773e-53	1.36451e-54	697	892	732	773.667	0	0	0	0
frwC	PTS system, protein component IIC (phosphotransferase enzyme ii, c component)	1446	410	-810.667	1.62103e-40	-5718.9	-1.69317e-05	7.1828e-37	6.03597e-39	576	1446	410	810.667	0	0	0	0
mrr	restriction of methylated adenine (pseudogene)	1067	592	-777	1.82864e-54	-5672.56	-1.67944e-05	8.10269e-51	1.35045e-52	672	1067	592	777	0	0	0	0
SEN0036	possible sulfatase regulatory protein	1080	567	-764.333	3.15813e-53	-5562.86	-1.64696e-05	1.39937e-49	2.12025e-51	646	1080	567	764.333	0	0	0	0
SEN1385	putative phage membrane protein	1043	586	-748.333	2.49209e-53	-5460.2	-1.61656e-05	1.10425e-49	1.72539e-51	616	1043	586	748.333	0	0	0	0
SEN0033	putative secreted 5'-nucleotidase	1010	471	-722.667	5.6127e-51	-5249.32	-1.55411e-05	2.48699e-47	3.27235e-49	687	1010	471	722.667	0	0	0	0
SEN1382	putative phage membrane protein	692	600	-655.333	2.13389e-53	-4909.3	-1.45343e-05	9.45525e-50	1.50083e-51	692	674	600	655.333	0	0	0	0
SEN3897	alanine racemase	961	514	-673	8.21892e-51	-4897.39	-1.4499e-05	3.6418e-47	4.72961e-49	544	961	514	673	0	0	0	0
SEN0035	putative secreted sulfatase	900	426	-670.333	9.20338e-50	-4883.28	-1.44572e-05	4.07802e-46	5.09752e-48	685	900	426	670.333	0	0	0	0
SEN3981	putative membrane protein	999	342	-677.667	9.92693e-44	-4875.53	-1.44343e-05	4.39862e-40	4.31238e-42	692	999	342	677.667	0	0	0	0
yihP	putative membrane permease	1003	358	-670.333	9.38292e-45	-4820.89	-1.42725e-05	4.15757e-41	4.24242e-43	650	1003	358	670.333	0	0	0	0
pegD	putative exported protein	770	450	-639.667	3.32035e-51	-4709.96	-1.3944e-05	1.47125e-47	1.98817e-49	699	770	450	639.667	0	0	0	0
frwD	PTS system, component IIB	817	491	-606.333	2.83678e-51	-4440.9	-1.31473e-05	1.25698e-47	1.72188e-49	511	817	491	606.333	0	0	0	0
SEN2746A	membrane protein	649	523	-580.333	4.90625e-53	-4322.27	-1.2796e-05	2.17396e-49	3.24471e-51	569	649	523	580.333	0	0	0	0
SEN0273	rhs-associated protein	724	382	-584	2.28701e-47	-4318.85	-1.27859e-05	1.01337e-43	1.13862e-45	724	646	382	584	0	0	0	0
SEN1254	putative membrane protein	686	489	-568.333	1.15779e-52	-4205.03	-1.24488e-05	5.13015e-49	7.435e-51	530	686	489	568.333	0	0	0	0
SEN4165	putative exported protein	801	388	-577.667	6.673e-49	-4202.17	-1.24404e-05	2.9568e-45	3.65038e-47	544	801	388	577.667	0	0	0	0
SEN1136	putative phage protein	870	398	-576.667	3.85643e-47	-4165.93	-1.23331e-05	1.70879e-43	1.89865e-45	462	870	398	576.667	0	0	0	0
pegC	putative outer membrane usher protein	766	307	-560.667	2.51646e-44	-4067.14	-1.20405e-05	1.11504e-40	1.11504e-42	609	766	307	560.667	0	0	0	0
SEN1758	putative oxidoreductase	890	293	-548.667	7.28478e-41	-3915.5	-1.15915e-05	3.22789e-37	2.78266e-39	463	890	293	548.667	0	0	0	0
SEN4247	fimbrial protein precursor	661	446	-519.667	5.25004e-51	-3829.79	-1.13377e-05	2.32629e-47	3.10172e-49	452	661	446	519.667	0	0	0	0
SEN4253	Thiol:disulfide interchange protein	573	447	-511	1.6756e-51	-3802.12	-1.12558e-05	7.4246e-48	1.03119e-49	513	573	447	511	0	0	0	0
SEN1753	putative oxidoreductase	671	383	-512.667	8.04462e-50	-3756.49	-1.11206e-05	3.56457e-46	4.51212e-48	484	671	383	512.667	0	0	0	0
SEN1253	putative membrane protein	616	305	-493.667	4.52254e-44	-3640.6	-1.07775e-05	2.00394e-40	1.9841e-42	616	560	305	493.667	0	0	0	0
SEN0032	possible sulfatase	660	274	-491.333	6.11235e-43	-3570.72	-1.05705e-05	2.70838e-39	2.55508e-41	540	660	274	491.333	0	0	0	0
SEN1919	Hypothetical protein	688	307	-469.333	4.7624e-45	-3396.09	-1.00534e-05	2.11022e-41	2.17548e-43	413	688	307	469.333	0	0	0	0
SEN2472	putative permease	576	339	-450.667	1.27948e-48	-3309.14	-9.79596e-06	5.66938e-45	6.83058e-47	437	576	339	450.667	0	0	0	0
SEN1915	putative phage protein	854	167	-471.667	4.17834e-30	-3305.89	-9.78633e-06	1.85142e-26	1.14995e-28	394	854	167	471.667	0	0	0	0
SEN1981	hypothetical protein	503	336	-443	6.03276e-48	-3281.51	-9.71415e-06	2.67312e-44	3.10827e-46	490	503	336	443	0	0	0	0
SEN4244	transposase (pseudogene)	687	331	-450.667	1.87989e-43	-3258.52	-9.64606e-06	8.32981e-40	8.00943e-42	331	687	334	450.667	0	0	0	0
frwB	PTS system protein IIB component 1 (phosphotransferase enzyme ii, b component) (ec 2.7.1.69)	782	237	-457	1.55959e-36	-3241.92	-9.59689e-06	6.91055e-33	5.08129e-35	352	782	237	457	0	0	0	0
SEN1980	possible Conjugal transfer protein	599	276	-439	2.23308e-44	-3193.95	-9.45487e-06	9.89478e-41	9.99473e-43	442	599	276	439	0	0	0	0
SEN1756	putative oxidoreductase	669	216	-432.667	7.6202e-38	-3099.47	-9.17509e-06	3.37651e-34	2.53873e-36	413	669	216	432.667	0	0	0	0
SEN1435	putative hexonate dehydrogenase	724	143	-430.333	2.32086e-29	-3038.96	-8.99591e-06	1.02837e-25	6.15792e-28	424	724	143	430.333	0	0	0	0
SEN3980	hypothetical protein	611	262	-418.333	1.72998e-42	-3025.59	-8.95632e-06	7.66555e-39	7.01226e-41	382	611	262	418.333	0	0	0	0
SEN1977	putative type IV prepilin	517	242	-404.667	4.78759e-42	-2956.99	-8.75317e-06	2.12138e-38	1.91115e-40	455	517	242	404.667	0	0	0	0
SEN0037	conserved hypothetical protein	585	213	-400	6.58244e-39	-2883.83	-8.53654e-06	2.91668e-35	2.33334e-37	402	585	213	400	0	0	0	0
SEN3381	death on curing protein	484	306	-386.333	3.09679e-46	-2844.91	-8.42129e-06	1.37219e-42	1.49151e-44	369	484	306	386.333	0	0	0	0
umuC	Umuc protein	480	333	-384.667	2.36711e-46	-2840.05	-8.40689e-06	1.04886e-42	1.1526e-44	341	480	333	384.667	0	0	0	0
SEN3799	putative coproporphyrinogen III oxidase	512	227	-382.333	4.42679e-41	-2783.1	-8.23828e-06	1.96151e-37	1.70566e-39	408	512	227	382.333	0	0	0	0
SEN0030	putative transcriptional regulator (lysR family)	498	210	-381	2.93398e-39	-2774.96	-8.21415e-06	1.30005e-35	1.04842e-37	435	498	210	381	0	0	0	0
ybeJ	conserved hypothetical protein	548	229	-381.667	1.00411e-40	-2762.46	-8.17715e-06	4.4492e-37	3.80273e-39	368	548	229	381.667	0	0	0	0
SEN1013	putative lipoprotein	535	245	-374.333	7.90579e-42	-2715.35	-8.03765e-06	3.50306e-38	3.12773e-40	343	535	245	374.333	0	0	0	0
safD	putative salmonella atypical fimbrial structural subunit	418	313	-362.667	8.77114e-46	-2692.7	-7.97059e-06	3.88649e-42	4.09104e-44	357	418	313	362.667	0	0	0	0
sinR	LysR-family transcriptional regulator	466	199	-361	1.22325e-38	-2632.01	-7.79087e-06	5.42023e-35	4.2679e-37	418	466	199	361	0	0	0	0
SEN1143	putative bacteriophage encoded virulence protein	549	221	-362.333	1.29843e-39	-2610.76	-7.72794e-06	5.75336e-36	4.71587e-38	317	549	221	362.333	0	0	0	0
SEN1754	putative sugar kinase	426	246	-347	1.36703e-43	-2552.59	-7.55568e-06	6.05733e-40	5.8809e-42	369	426	246	347	0	0	0	0
SEN1755	putative aldolase	509	194	-349.667	2.11563e-38	-2524.27	-7.47182e-06	9.37437e-35	7.32373e-37	346	509	194	349.667	0	0	0	0
SEN1003	putative membrane protein	566	185	-352	9.11887e-36	-2514.75	-7.44364e-06	4.04057e-32	2.92795e-34	305	566	185	352	0	0	0	0
SEN1141	hypothetical phage protein (remnant)	399	216	-311.667	2.56082e-34	-2408	-7.12754e-06	1.1347e-30	7.61542e-33	320	216	399	311.667	0	0	0	0
SEN0784	conserved hypothetical protein	481	187	-329.333	5.36898e-38	-2377.96	-7.03858e-06	2.379e-34	1.83e-36	320	481	187	329.333	0	0	0	0
SEN1433	putative hexonate dehydrogenase	583	108	-337.667	9.43087e-27	-2377.55	-7.03737e-06	4.17882e-23	2.34765e-25	322	583	108	337.667	0	0	0	0
SEN3979	conserved hypothetical protein	412	228	-323.667	1.7408e-42	-2374.29	-7.02771e-06	7.71349e-39	7.01226e-41	331	412	228	323.667	0	0	0	0
SEN3800	hypothetical protein	443	180	-317.667	6.64719e-38	-2303	-6.81661e-06	2.94537e-34	2.24837e-36	330	443	180	317.667	0	0	0	0
SEN1914	hypothetical protein	438	249	-313.333	1.93584e-41	-2287.85	-6.77173e-06	8.57771e-38	7.52431e-40	253	438	249	313.333	0	0	0	0
SEN0916A	putative insertion sequence protein (remnant)	447	236	-309	3.47069e-40	-2247.37	-6.65189e-06	1.53786e-36	1.27096e-38	244	447	236	309	0	0	0	0
SEN2613	membrane protein	396	220	-301	9.16251e-42	-2204.36	-6.52453e-06	4.05991e-38	3.59284e-40	287	396	220	301	0	0	0	0
safA	lipoprotein	411	206	-298	1.6172e-40	-2171.35	-6.42677e-06	7.1658e-37	6.03597e-39	277	411	206	298	0	0	0	0
SEN1001	putative DNA-binding protein	373	156	-291.667	1.22033e-35	-2127.37	-6.29653e-06	5.40727e-32	3.86234e-34	346	373	156	291.667	0	0	0	0
SEN3798	hypothetical protein	320	243	-284.667	1.19078e-42	-2116.71	-6.26499e-06	5.27635e-39	4.93117e-41	291	320	243	284.667	0	0	0	0
SEN1757	Putative membrane transport protein	391	172	-284.333	7.55364e-38	-2066.64	-6.11669e-06	3.34702e-34	2.53562e-36	290	391	172	284.333	0	0	0	0
gtrA	bactoprenol-linked glucose transferase	313	207	-250.333	2.14934e-35	-1906.5	-5.6425e-06	9.52374e-32	6.75443e-34	207	231	313	250.333	0	0	0	0
safB	salmonella atypical fimbria chaperone	336	203	-251.667	2.05137e-39	-1845.62	-5.46224e-06	9.0896e-36	7.38992e-38	216	336	203	251.667	0	0	0	0
SEN2375A	transposase(remnant)	386	150	-252.667	1.41031e-34	-1819.12	-5.38375e-06	6.24909e-31	4.2802e-33	222	386	150	252.667	0	0	0	0
SEN1139	phage antitermination protein Q	333	141	-247.667	6.25801e-35	-1801.68	-5.33212e-06	2.77293e-31	1.95276e-33	269	333	141	247.667	0	0	0	0
SEN1434	putative hexonate sugar transport protein	372	65	-246.667	8.49547e-24	-1758.15	-5.20321e-06	3.76434e-20	1.98123e-22	303	372	65	246.667	0	0	0	0
SEN0917	hypothetical phage protein	364	147	-240.667	9.01794e-35	-1735.48	-5.13608e-06	3.99585e-31	2.7943e-33	211	364	147	240.667	0	0	0	0
SEN1974	hypothetical protein	278	159	-232.333	1.51613e-37	-1711.5	-5.06508e-06	6.71797e-34	5.01341e-36	260	278	159	232.333	0	0	0	0
SEN1137	hypothetical phage protein	337	169	-234.333	5.66687e-37	-1703.55	-5.04153e-06	2.51099e-33	1.85999e-35	197	337	169	234.333	0	0	0	0
SEN1972	putatve membrane protein (pseudogene)	273	147	-226.333	1.02464e-35	-1670.65	-4.94412e-06	4.54017e-32	3.26631e-34	273	259	147	226.333	0	0	0	0
SEN2433	putative membrane protein	238	196	-219	7.96784e-39	-1634.22	-4.83624e-06	3.53055e-35	2.80202e-37	223	238	196	219	0	0	0	0
SEN1392	predicted phage protein	267	166	-219	4.66927e-38	-1614.91	-4.77905e-06	2.06896e-34	1.60384e-36	224	267	166	219	0	0	0	0
yhhV	prevent host death protein	310	134	-212.667	3.82142e-34	-1539.98	-4.55718e-06	1.69327e-30	1.12885e-32	194	310	134	212.667	0	0	0	0
SEN1134	putative phage membrane protein	289	153	-208.667	5.5083e-36	-1522.63	-4.50581e-06	2.44073e-32	1.78155e-34	184	289	153	208.667	0	0	0	0
SEN3112	putative membrane protein	268	131	-208	1.16655e-34	-1521.53	-4.50256e-06	5.16898e-31	3.56482e-33	225	268	131	208	0	0	0	0
SEN1982	lipoprotein	265	115	-203	7.49524e-33	-1480.53	-4.38113e-06	3.32114e-29	2.18496e-31	229	265	115	203	0	0	0	0
SEN4251	fimbrial operon positive regulatory protein	324	69	-207.667	2.4022e-24	-1479.45	-4.37793e-06	1.06441e-20	5.72266e-23	230	324	69	207.667	0	0	0	0
SEN1990	putative DNA-binding protein	289	108	-203	1.12023e-31	-1468.44	-4.34532e-06	4.96372e-28	3.22319e-30	212	289	108	203	0	0	0	0
SEN4246	IS1230 transposase	307	118	-195	1.90069e-31	-1401.19	-4.1462e-06	8.42194e-28	5.43351e-30	160	307	118	195	0	0	0	0
SEN1389	hypothetical protein	252	127	-184.667	2.22475e-34	-1347.51	-3.98725e-06	9.85789e-31	6.66074e-33	175	252	127	184.667	0	0	0	0
SEN0034	putative exported protein	243	79	-181.667	4.61392e-27	-1316.9	-3.89661e-06	2.04443e-23	1.16161e-25	223	243	79	181.667	0	0	0	0
SEN2746B	Identical pseudogene to S. Gallinarum 287/91	274	123	-180.333	4.69448e-32	-1303.58	-3.85715e-06	2.08013e-28	1.35956e-30	144	274	123	180.333	0	0	0	0
SEN3801	hypothetical protein	249	97	-175.333	1.40198e-30	-1269.83	-3.75722e-06	6.21217e-27	3.9568e-29	180	249	97	175.333	0	0	0	0
SEN3113	putative conserved hypothetical protein	237	90	-171	1.25703e-29	-1239.94	-3.66872e-06	5.56992e-26	3.39629e-28	186	237	90	171	0	0	0	0
SEN2879	endonuclease	200	132	-166.667	1.06312e-34	-1232.01	-3.64522e-06	4.71069e-31	3.27131e-33	168	200	132	166.667	0	0	0	0
SEN4248	fimbrial chaperone protein	242	71	-167.333	4.93673e-26	-1204.88	-3.56489e-06	2.18747e-22	1.20854e-24	189	242	71	167.333	0	0	0	0
SEN1379	putative phage encoded exodeoxyribonuclease	191	145	-161.667	1.46382e-34	-1200.11	-3.55075e-06	6.4862e-31	4.41238e-33	149	191	145	161.667	0	0	0	0
SEN1916	putative membrane protein	218	73	-164.333	2.0164e-26	-1192.65	-3.52867e-06	8.93465e-23	4.99142e-25	202	218	73	164.333	0	0	0	0
SEN1991	conserved hypothetical protein	232	100	-162.667	5.15861e-31	-1180.22	-3.49186e-06	2.28578e-27	1.46524e-29	156	232	100	162.667	0	0	0	0
SEN0031	putative membrane protein	203	78	-158.667	1.78277e-27	-1156.64	-3.42204e-06	7.89946e-24	4.51398e-26	195	203	78	158.667	0	0	0	0
SEN1384	putative phage encoded DNA-binding protein	164	142	-153.667	3.70859e-33	-1152.97	-3.41118e-06	1.64327e-29	1.08826e-31	164	155	142	153.667	0	0	0	0
SEN4243A	phage integrase (remnant)	229	94	-154	1.12684e-29	-1113.27	-3.29363e-06	4.99304e-26	3.06321e-28	139	229	94	154	0	0	0	0
pegB	putative fimbrial chaperone protein	209	82	-152.333	1.42618e-28	-1106.21	-3.27272e-06	6.31942e-25	3.7393e-27	166	209	82	152.333	0	0	0	0
SEN1388	predicted phage protein	220	102	-148.667	3.66885e-30	-1077.85	-3.18873e-06	1.62567e-26	1.02243e-28	124	220	102	148.667	0	0	0	0
SEN0277	exported pathogenicity island protein	178	79	-140	1.00449e-27	-1030.08	-3.04726e-06	4.45088e-24	2.57276e-26	178	163	79	140	0	0	0	0
SEN4252	putative gerE-family regulatory protein	158	123	-135.333	2.29189e-30	-1019.91	-3.01717e-06	1.01554e-26	6.42746e-29	158	125	123	135.333	0	0	0	0
SEN1391	hypothetical protein	209	73	-138.333	8.86692e-27	-996.196	-2.94694e-06	3.92893e-23	2.21974e-25	133	209	73	138.333	0	0	0	0
SEN1135	phage encoded Hok-like membrane protein	187	83	-134.333	7.54825e-28	-988.091	-2.92294e-06	3.34463e-24	1.94455e-26	83	187	133	134.333	0	0	0	0
SEN2380	putative transposase (pseudogene)	187	57	-133.667	5.21119e-24	-965.798	-2.85693e-06	2.30908e-20	1.2348e-22	157	187	57	133.667	0	0	0	0
SEN1157	conserved hypothetical protein	161	78	-127.333	3.20923e-28	-933.069	-2.76001e-06	1.42201e-24	8.36476e-27	143	161	78	127.333	0	0	0	0
SEN0785	Identical pseudogene to S. Gallinarum 287/91	186	77	-128.333	1.10486e-27	-929.963	-2.75081e-06	4.89564e-24	2.81359e-26	122	186	77	128.333	0	0	0	0
SEN0914	putative tail fibre assembly protein (remnant)	148	89	-125	1.34002e-29	-923.003	-2.7302e-06	5.93762e-26	3.59856e-28	138	148	89	125	0	0	0	0
SEN1145	putative phage lysozyme	159	85	-124.333	3.19906e-29	-912.375	-2.69873e-06	1.41751e-25	8.43753e-28	129	159	85	124.333	0	0	0	0
SEN1987	hypothetical protein	163	66	-119.667	3.30583e-26	-870.404	-2.57445e-06	1.46481e-22	8.13785e-25	130	163	66	119.667	0	0	0	0
SEN0909	prophage exodeoxyribonuclease (remnant)	138	95	-116.667	9.50073e-30	-864.209	-2.55611e-06	4.20977e-26	2.59862e-28	117	138	95	116.667	0	0	0	0
SEN0996	putative exported protein	542	315	-437.333	2.19298e-47	-833.264	-9.51793e-06	9.71708e-44	1.10421e-45	456	542	315	437.667	0	0	1	0.333333
SEN1914B	Identical pseudogene to S. Gallinarum 287/91	199	51	-114	1.60538e-21	-807.631	-2.38857e-06	7.11344e-18	3.45313e-20	92	199	51	114	0	0	0	0
SEN0280A	putative insertion sequence transposase protein B (pseudogene)	174	50	-112.333	1.10231e-22	-805.41	-2.38199e-06	4.88432e-19	2.43001e-21	113	174	50	112.333	0	0	0	0
SEN0910	hypothetical phage protein (pseudogene)	146	43	-108.333	2.86555e-21	-784.807	-2.32098e-06	1.26972e-17	6.10444e-20	136	146	43	108.333	0	0	0	0
SEN4250	fimbrial adhesin subunit	146	39	-107.667	2.98468e-20	-778.676	-2.30283e-06	1.32251e-16	6.03886e-19	138	146	39	107.667	0	0	0	0
SEN0912	hypothetical phage protein (pseudogene)	147	50	-105.333	4.125e-23	-763.027	-2.25649e-06	1.82779e-19	9.32545e-22	119	147	50	105.333	0	0	0	0
SEN0998	putative exported protein	132	57	-102	6.01104e-24	-751.546	-2.22249e-06	2.66349e-20	1.41675e-22	132	117	57	102	0	0	0	0
SEN1000	putative exported protein	141	62	-102.667	1.99277e-25	-747.857	-2.21157e-06	8.82996e-22	4.85163e-24	105	141	62	102.667	0	0	0	0
SEN0278	conserved hypothetical pathogenicity island protein	149	53	-103	1.11166e-23	-744.964	-2.203e-06	4.92574e-20	2.57892e-22	107	149	53	103	0	0	0	0
SEN1007	putative membrane protein	142	31	-102.333	1.79545e-19	-737.301	-2.18031e-06	7.95564e-16	3.55163e-18	134	142	31	102.333	0	0	0	0
SEN1008	putative exported protein	154	28	-101	1.04545e-18	-721.111	-2.13237e-06	4.6324e-15	2.02288e-17	121	154	28	101	0	0	0	0
SEN0921	prophage encoded virulence protein	122	50	-96	7.6842e-23	-704.165	-2.08219e-06	3.40487e-19	1.70243e-21	122	116	50	96	0	0	0	0
SEN0276	hypothetical pathogenicity island protein	127	51	-95	2.00994e-23	-692.153	-2.04662e-06	8.90606e-20	4.61454e-22	107	127	51	95	0	0	0	0
SEN1165	putative phage terminase; large subunit (remnant)	120	51	-94.3333	2.57737e-23	-689.919	-2.04e-06	1.14203e-19	5.85659e-22	112	120	51	94.3333	0	0	0	0
SEN1981A	membrane protein	131	49	-91.3333	7.359e-23	-661.831	-1.95683e-06	3.26077e-19	1.63858e-21	94	131	49	91.3333	0	0	0	0
SEN0918	hypothetical phage protein (pseudogene)	117	67	-88.6667	2.38542e-25	-651.082	-1.925e-06	1.05698e-21	5.77584e-24	82	117	67	88.6667	0	0	0	0
SEN1002	conserved hypothetical protein	164	30	-91.6667	1.26051e-18	-645.51	-1.9085e-06	5.58531e-15	2.4284e-17	81	164	30	91.6667	0	0	0	0
SEN1983	exported protein (pseudogene)	123	32	-86.6667	2.11883e-18	-632.66	-1.87045e-06	9.38856e-15	4.02942e-17	123	105	32	86.6667	0	0	0	0
SEN1992	conserved hypothetical protein	122	29	-86.6667	2.99693e-19	-624.77	-1.84709e-06	1.32794e-15	5.90196e-18	109	122	29	86.6667	0	0	0	0
SEN0277A	Identical pseudogene to S. Gallinarum 287/91	115	45	-84	4.16637e-22	-611.142	-1.80673e-06	1.84612e-18	9.09417e-21	92	115	45	84	0	0	0	0
gtrB	bactoprenol glucosyl transferase (pseudogene)	93	53	-79	9.24895e-21	-608.453	-1.79877e-06	4.09821e-17	1.92404e-19	91	53	93	79	0	0	0	0
SEN1918	hypothetical protein	123	50	-83	1.60356e-22	-601.301	-1.77759e-06	7.10539e-19	3.51752e-21	76	123	50	83	0	0	0	0
SEN1393	putative bacteriophage protein	114	43	-80.3333	1.72901e-21	-582.905	-1.72312e-06	7.66124e-18	3.70108e-20	84	114	43	80.3333	0	0	0	0
SEN1009	Hypothetical protein	125	44	-80.3333	3.97963e-21	-578.567	-1.71027e-06	1.76338e-17	8.4372e-20	72	125	44	80.3333	0	0	0	0
SEN1978	putative type IV pilin	111	24	-75.6667	7.03191e-18	-543.564	-1.60662e-06	3.11584e-14	1.30918e-16	92	111	24	75.6667	0	0	0	0
SEN1971A	Identical pseudogene to S. Gallinarum 287/91	103	38	-74.3333	2.15162e-20	-540.146	-1.5965e-06	9.53384e-17	4.41382e-19	82	103	38	74.3333	0	0	0	0
SEN1006	hypothetical protein	102	21	-74.3333	7.77084e-17	-536.302	-1.58512e-06	3.44326e-13	1.41117e-15	100	102	21	74.3333	0	0	0	0
SEN1984	exported protein	100	29	-72.6667	4.33076e-18	-526.383	-1.55575e-06	1.91896e-14	8.20069e-17	89	100	29	72.6667	0	0	0	0
SEN1394	putative prophage membrane protein	101	39	-71.3333	1.7899e-20	-518.158	-1.53139e-06	7.93104e-17	3.68886e-19	74	101	39	71.3333	0	0	0	0
SEN1013B	hypothetical protein	100	32	-71	7.08554e-19	-514.336	-1.52007e-06	3.1396e-15	1.38309e-17	81	100	32	71	0	0	0	0
SEN1759	conserved hypothetical protein (pseudogene)	103	38	-69	5.57751e-20	-499.196	-1.47524e-06	2.4714e-16	1.11324e-18	66	103	38	69	0	0	0	0
SEN0999	putative exported protein	91	42	-67.6667	6.56358e-21	-494.703	-1.46194e-06	2.90832e-17	1.37185e-19	70	91	42	67.6667	0	0	0	0
SEN1132	putative excisionase	85	43	-67	4.90665e-21	-492.178	-1.45446e-06	2.17414e-17	1.0304e-19	73	85	43	67	0	0	0	0
SEN0286	transposase (fragment)	74	55	-65	7.41215e-22	-483.564	-1.42895e-06	3.28432e-18	1.60996e-20	66	74	55	65	0	0	0	0
SEN1917	hypothetical protein	109	25	-67.3333	5.69838e-18	-480.693	-1.42045e-06	2.52495e-14	1.06538e-16	68	109	25	67.3333	0	0	0	0
SEN1005	hypothetical protein	81	32	-63.3333	1.58035e-18	-464.762	-1.37328e-06	7.00252e-15	3.03139e-17	81	77	32	63.3333	0	0	0	0
SEN1976	putative type IV prepilin protein (remnant)	88	25	-63	6.40394e-17	-456.11	-1.34766e-06	2.83759e-13	1.16773e-15	76	88	25	63	0	0	0	0
SEN1979	conserved hypothetical protein	108	9	-64.6667	1.532e-12	-456.102	-1.34763e-06	6.78829e-09	2.5049e-11	77	108	9	64.6667	0	0	0	0
SEN1989	putative membrane protein	90	19	-61.6667	5.67098e-16	-449.263	-1.32738e-06	2.51281e-12	1.01733e-14	90	76	19	61.6667	0	0	0	0
SEN1380	predicted phage protein	73	41	-59.6667	4.25747e-20	-440.114	-1.30029e-06	1.88648e-16	8.57493e-19	65	73	41	59.6667	0	0	0	0
SEN1395	conserved phage protein	94	38	-60.6667	6.1639e-19	-438.823	-1.29647e-06	2.73123e-15	1.20851e-17	50	94	38	60.6667	0	0	0	0
SEN1996	conserved hypothetical protein	94	17	-60.3333	1.37391e-15	-431.082	-1.27355e-06	6.08782e-12	2.43513e-14	70	94	17	60.3333	0	0	0	0
SEN1988	hypothetical protein	83	18	-58.3333	5.50415e-16	-420.557	-1.24238e-06	2.43889e-12	9.91418e-15	74	83	18	58.3333	0	0	0	0
SEN1013A	putative membrane protein	79	16	-58	3.37865e-15	-419.107	-1.23809e-06	1.49708e-11	5.91732e-14	79	79	16	58	0	0	0	0
SEN1144	putative bacteriophage holin	70	34	-53.6667	5.07064e-18	-398.764	-1.17785e-06	2.2468e-14	9.52034e-17	70	57	34	53.6667	0	0	0	0
SEN1138	ninG protein (remnant)	64	31	-50.6667	9.22852e-18	-372.417	-1.09983e-06	4.08916e-14	1.71094e-16	57	64	31	50.6667	0	0	0	0
SEN1381	putative phage encoded cell division inhibitor protein	64	33	-50	1.50582e-17	-371.901	-1.0983e-06	6.6723e-14	2.76859e-16	64	53	33	50	0	0	0	0
SEN1997	conserved hypothetical protein	59	22	-44.6667	1.28068e-16	-328.686	-9.70332e-07	5.6747e-13	2.3162e-15	59	53	22	44.6667	0	0	0	0
SEN1998	putative phage regulatory protein	63	12	-37	2.86939e-13	-263.782	-7.78142e-07	1.27143e-09	4.83433e-12	36	63	12	37	0	0	0	0
sseI	putative type III secreted protein	490	355	-441	4.03911e-46	-263.247	-9.70949e-06	1.78973e-42	1.92444e-44	490	480	357	442.333	2	0	2	1.33333
stfG	putative minor fimbrial subunit	185	85	-133.667	4.87726e-28	-249.353	-2.87821e-06	2.16112e-24	1.26381e-26	132	185	85	134	1	0	0	0.333333
SEN2380A	putative phage tail protein (fragment)	156	52	-112	1.73581e-23	-211.25	-2.39773e-06	7.69137e-20	4.00592e-22	129	156	52	112.333	0	0	1	0.333333
SEN1396	putative phage encoded exported protein	50	10	-27.6667	1.15775e-11	-197.149	-5.80829e-07	5.12997e-08	1.84531e-10	23	50	10	27.6667	0	0	0	0
SEN1390	putative bacteriophage protein	19	12	-16.3333	7.14556e-10	-122.171	-3.58809e-07	3.1662e-06	1.06606e-08	19	18	12	16.3333	0	0	0	0
stfF	minor fimbrial subunit stff	169	59	-114.333	1.42209e-21	-119.831	-2.43796e-06	6.30127e-18	3.07379e-20	117	169	59	115	0	2	0	0.666667
SEN3797	conserved hypothetical protein	618	488	-544	1.58696e-42	-100.833	-1.21729e-05	7.03182e-39	6.51094e-41	492	533	621	548.667	4	3	7	4.66667
SEN1156	putative site-specific DNA invertase (fragment)	68	24	-52.3333	2.88113e-15	-97.8578	-1.12965e-06	1.27663e-11	5.06599e-14	68	66	24	52.6667	0	1	0	0.333333
SEN0110B	hypothetical protein	657	453	-546	3.92168e-43	-77.1647	-1.19353e-05	1.73769e-39	1.65495e-41	536	660	460	552	7	3	8	6
SEN1970	phage integrase	1764	1281	-1491.33	3.37705e-40	-72.4075	-3.26837e-05	1.49637e-36	1.24698e-38	1463	1772	1295	1510	14	8	34	18.6667
fliD	flagellar hook associated protein (FliD)	55210	37211	-45760	0	-56.4357	-0.000997676	0	0	45795	55681	37785	46420.3	936	471	574	660.333
SEN1177	conserved hypothetical protein	1011	298	-624	6.45817e-25	-36.2232	-1.31296e-05	2.86161e-21	1.55523e-23	589	1019	309	639	11	8	26	15
SEN0141	putative lysR-family transcriptional regulator	2551	1484	-1899	3.84893e-30	-28.863	-4.09713e-05	1.70546e-26	1.06591e-28	1736	2589	1543	1956	59	38	74	57
SEN2746	membrane protein	249	155	-206	8.04721e-24	-25.7294	-4.47037e-06	3.56572e-20	1.88662e-22	222	254	162	212.667	8	7	5	6.66667
SEN1558	putative ABC transporter membrane protein	6622	2360	-4231	6.5443e-23	-22.2721	-9.00689e-05	2.89978e-19	1.47197e-21	2513	6758	3901	4390.67	136	153	190	159.667
malK	maltose/maltodextrin transport ATP-binding protein	80045	23663	-41330.3	5.97124e-09	-21.6932	-0.000860473	2.64586e-05	8.39955e-08	24242	80433	25232	43302.3	388	579	4949	1972
oppA	periplasmic oligopeptide-binding protein precursor (OppA)	187154	68058	-123406	0	-20.5018	-0.00261881	0	0	125620	190199	71454	129091	3396	3045	10615	5685.33
thiE	thiamine-phosphate pyrophosphorylase"	385	273	-338.667	1.77207e-24	-19.5046	-7.44275e-06	7.85206e-21	4.24436e-23	287	398	377	354	13	14	19	15.3333
SEN1010	putative transposase	224	127	-166.667	1.75262e-20	-18.1449	-3.61231e-06	7.76586e-17	3.62891e-19	132	229	164	175	5	5	15	8.33333
malE	periplasmic maltose-binding protein	111892	20829	-52922	1.20686e-06	-16.9544	-0.00108473	0.00534759	1.45315e-05	34773	112448	21486	56235.7	556	657	8728	3313.67
fljB	flagellin	703039	373578	-484952	3.56877e-10	-16.5622	-0.0103148	1.58132e-06	5.36042e-09	425779	712856	387964	508866	47541	9817	14386	23914.7
lamB	maltoporin precursor	107358	32067	-57365.3	8.59848e-08	-15.3761	-0.00120018	0.000380998	1.13056e-06	42714	108266	33059	61346.3	908	992	10043	3981
pegA	putative fimbrial subunit protein	720	256	-509.667	4.38754e-18	-14.43	-1.08296e-05	1.94412e-14	8.27285e-17	609	741	277	542.333	21	21	56	32.6667
glpD	aerobic glycerol-3-phosphate dehydrogenase	60505	50687	-51758.7	3.21089e-10	-13.3562	-0.00114556	1.42275e-06	4.85579e-09	52166	61961	53886	56004.3	1479	1456	9802	4245.67
oppB	oligopeptide transport system permease protein (OppB)	19228	13758	-16609.3	0	-13.1653	-0.000362501	0	0	18958	19967	14593	17839.3	835	739	2116	1230
SEN3947	thiamine biosynthesis protein	69	42	-56.6667	1.85997e-12	-12.9943	-1.24784e-06	8.24154e-09	3.02998e-11	45	66	71	60.6667	2	3	7	4
SEN0306	IS3 transposase (fragment)	1702	912	-1202.67	5.01566e-20	-12.4148	-2.57518e-05	2.22244e-16	1.00563e-18	984	1768	1121	1291	66	72	127	88.3333
malP	maltodextrin phosphorylase	77006	28269	-43924.7	5.30753e-12	-12.1696	-0.00092086	2.35177e-08	8.5209e-11	33497	78752	30160	47469.7	1746	1891	6998	3545
csgB	nucleation component of curlin monomers	992	231	-559.333	5.01338e-11	-10.826	-1.26845e-05	2.22143e-07	7.74017e-10	1031	272	526	609.667	39	41	71	50.3333
thiG	thiamine biosynthesis protein	600	458	-521.333	5.73863e-20	-10.7614	-1.13631e-05	2.54279e-16	1.14026e-18	497	635	567	566.333	35	39	61	45
oppC	oligopeptide transport system permease protein (OppC)	16459	13991	-15072.7	0	-10.7167	-0.000330651	0	0	17410	16963	14966	16446.3	975	951	2195	1373.67
SEN1378	putative phage integrase (remnant)	297	182	-232	1.19537e-11	-10.1485	-5.22337e-06	5.2967e-08	1.89846e-10	261	201	304	255.333	7	19	44	23.3333
malM	maltose operon periplasmic protein	38201	12448	-20675.3	1.00867e-08	-9.97263	-0.000432471	4.46944e-05	1.38373e-07	16214	38993	13344	22850.3	896	792	4837	2175
oppD	oligopeptide transport ATP-binding protein (OppD)	24450	17447	-20101	0	-9.91814	-0.000435175	0	0	21371	25830	18946	22049	1499	1380	2965	1948
glpA	anaerobic glycerol-3-phosphate dehydrogenase subunit A	149247	36688	-69457.3	7.19449e-05	-9.88486	-0.00143923	0.318788	0.000716377	38692	150030	43290	77337.3	783	2004	20853	7880
dppA	periplasmic dipeptide transport protein precursor	42300	27008	-35331	2.74003e-13	-9.59965	-0.000767475	1.21411e-09	4.634e-12	43553	44391	29308	39084	2300	2091	6868	3753
SEN0913	phage tail fibre assembly protein	127	50	-95	4.37399e-12	-9.53936	-2.01838e-06	1.93811e-08	7.07341e-11	120	132	60	104	5	10	12	9
SEN1364	putative exported protein	201	53	-142.333	2.50067e-11	-9.44412	-3.0161e-06	1.10805e-07	3.91536e-10	211	190	67	156	14	10	17	13.6667
oppF	oligopeptide transport ATP-binding protein (OppF)	30255	16569	-21221.7	9.76996e-15	-8.61556	-0.000451331	4.32907e-11	1.70436e-13	20288	31842	18593	23574.3	2024	1587	3447	2352.67
malF	maltose transport inner membrane protein	17812	5249	-9173.67	6.18822e-07	-7.64776	-0.000191163	0.002742	7.68068e-06	7499	18213	5750	10487.3	401	501	3039	1313.67
dppD	dipeptide transport ATP-binding protein DppD	8148	4804	-6042.67	2.54241e-13	-7.57648	-0.000135171	1.12654e-09	4.31625e-12	6299	5498	8746	6847.67	694	598	1123	805
yjiS	conserved hypothetical protein	137	46	-78.3333	1.13712e-09	-7.40213	-1.6207e-06	5.03858e-06	1.6684e-08	65	143	56	88	6	10	13	9.66667
thiH	thiamine biosynthesis protein	1017	792	-896.333	1.38371e-14	-7.03939	-1.94016e-05	6.13121e-11	2.4044e-13	909	1113	1038	1020	117	96	158	123.667
dppC	dipeptide transport system permease protein DppC	6250	2673	-4134.33	8.46319e-11	-6.96095	-9.37897e-05	3.75004e-07	1.3021e-09	4404	3171	6700	4758.33	498	450	924	624
ilvC	ketol-acid reductoisomerase	44484	30840	-34921.7	2.24938e-11	-6.78978	-0.000767888	9.967e-08	3.5344e-10	48107	35165	37344	40205.3	4325	3623	7903	5283.67
SEN3940	conserved hypothetical protein	303	182	-226.333	4.28655e-11	-6.73718	-4.98451e-06	1.89937e-07	6.64116e-10	216	232	329	259	26	34	38	32.6667
SEN3802	hypothetical protein	519	195	-343	9.02456e-13	-6.4592	-7.15349e-06	3.99878e-09	1.49767e-11	384	555	243	394	48	36	69	51
SEN0038	possible sulfatase	1114	478	-760.333	1.42749e-12	-5.9678	-1.58795e-05	6.32522e-09	2.35138e-11	857	1207	590	884.667	112	93	168	124.333
SEN2616	putative transposase	1296	542	-845.667	1.2815e-11	-5.94671	-1.7662e-05	5.67832e-08	2.02797e-10	918	1392	653	987.667	96	111	219	142
SEN2006A	phage integrase (remnant)	496	188	-286	5.78854e-09	-5.93352	-5.98331e-06	2.5649e-05	8.16848e-08	274	519	219	337.333	31	23	100	51.3333
SEN2471	probable glycerate kinase	3499	1463	-2078.67	1.12429e-10	-5.92535	-4.32037e-05	4.98173e-07	1.71784e-09	1834	3727	1737	2432.67	274	228	560	354
SEN0274	hypothetical protein	82	29	-59.6667	2.61071e-07	-5.73168	-1.25157e-06	0.00115681	3.30516e-06	81	86	42	69.6667	4	13	13	10
SEN1146	putative phage lysozyme	105	31	-73.3333	5.87184e-08	-5.62591	-1.54226e-06	0.000260181	7.78986e-07	114	103	42	86.3333	11	9	19	13
SEN4091	putative exported protein	80	27	-56	1.46531e-07	-5.58371	-1.18283e-06	0.00064928	1.88197e-06	86	76	36	66	6	9	15	10
malS	alpha-amylase	8659	2067	-4445	1.62096e-08	-5.51911	-8.99655e-05	7.18247e-05	2.20321e-07	3925	9181	2647	5251	522	580	1316	806
spy	putative exported protein	9134	2743	-5595	1.16134e-09	-5.44301	-0.000115912	5.14589e-06	1.69831e-08	6533	9694	3723	6650	980	560	1625	1055
SEN4255	putative transposase (pseudogene)	978	460	-653.333	1.58307e-11	-5.39272	-1.36534e-05	7.01457e-08	2.49629e-10	709	1068	553	776.667	90	93	187	123.333
lppB	major outer membrane lipoprotein	10922	5640	-8275.33	3.34717e-11	-5.32051	-0.000173631	1.48313e-07	5.20396e-10	10346	12195	6952	9831	1312	1273	2082	1555.67
nrdH	putative glutaredoxin	1104	228	-611	1.04316e-07	-5.17714	-1.30467e-05	0.000462225	1.3555e-06	1179	675	349	734.333	121	75	174	123.333
SEN1809	Putative phage tail protein (fragments)	129	65	-100	2.80117e-09	-5.17551	-2.10721e-06	1.2412e-05	4.043e-08	129	141	88	119.333	23	12	23	19.3333
malQ	4-alpha-glucanotransferase	38521	12967	-21276.3	1.31321e-07	-5.0645	-0.000439321	0.000581885	1.69153e-06	20359	40944	16075	25792.7	3108	2423	8018	4516.33
dppB	dipeptide transport system permease protein DppB	5584	3424	-4282.67	6.48042e-09	-5.04533	-9.54918e-05	2.87147e-05	9.05827e-08	5450	4144	6156	5250	720	572	1610	967.333
dppF	dipeptide transport ATP-binding protein DppF	7173	4838	-5538	5.25552e-10	-5.04055	-0.000121045	2.32872e-06	7.8673e-09	5858	6170	8077	6701.67	1020	904	1567	1163.67
SEN1163	putative phage membrane protein	1969	1097	-1559.33	7.63495e-10	-4.92976	-3.308e-05	3.38305e-06	1.13145e-08	2216	2097	1362	1891.67	265	247	485	332.333
sgaH	putative hexulose-6-phosphate synthase	988	299	-561.667	7.77155e-09	-4.86832	-1.14926e-05	3.44357e-05	1.0815e-07	593	1070	382	681.667	83	82	195	120
SEN0307	IS3 transposase	485	246	-324.667	1.70227e-10	-4.81654	-6.77858e-06	7.54276e-07	2.59201e-09	307	536	339	394	61	51	96	69.3333
yfiA	putative sigma(54) modulation protein	359096	71733	-135318	0.00309324	-4.77217	-0.00268602	1	0.0221782	103183	367480	35583	168749	8384	10087	81820	33430.3
yccA	putative membrane protein	7277	5981	-6147.67	1.2864e-08	-4.68052	-0.000133794	5.70005e-05	1.75386e-07	7945	8022	7064	7677	1083	745	2760	1529.33
iroB	putative glycosyltransferase	14563	3831	-7565.33	2.76285e-06	-4.54113	-0.000163228	0.0122422	3.23013e-05	15624	7008	5496	9376	1061	1665	2706	1810.67
ygdR	possible lipoprotein	17930	3487	-9418	2.83629e-06	-4.43805	-0.000188237	0.0125676	3.29858e-05	9722	18931	5938	11530.3	2885	1001	2451	2112.33
yjaH	conserved hypothetical protein	22203	12069	-15342.3	2.48039e-07	-4.39887	-0.000337177	0.00109906	3.15822e-06	16797	15636	25116	19183	3567	2913	5042	3840.67
yaiY	putative membrane protein	7706	1314	-4029	1.21886e-06	-4.36281	-7.99772e-05	0.00540076	1.46362e-05	4204	8252	2360	4938.67	1137	546	1046	909.667
ygcH	conserved hypothetical protein	1138	316	-607	9.11555e-07	-4.30852	-1.24445e-05	0.0040391	1.1127e-05	664	1221	412	765.667	96	83	297	158.667
hycI	hydrogenase 3 maturation protease	4755	1129	-1879.33	0.00420779	-4.30453	-3.81334e-05	1	0.0286842	1471	4818	971	2420	63	215	1344	540.667
malZ	maltodextrin glucosidase	8478	5056	-6043.67	6.21791e-09	-4.22958	-0.000125867	2.75516e-05	8.71885e-08	6374	9630	6653	7552.33	1152	1318	2056	1508.67
cpxP	extracytoplasmic stress protein for protein-mediated toxicities	2993	2006	-2402.33	3.89108e-08	-4.21499	-5.15911e-05	0.000172414	5.22466e-07	2589	2997	3474	3020	583	481	789	617.667
leuA	2-isopropylmalate synthase	14842	2865	-8795.33	4.71412e-06	-4.17556	-0.000180036	0.0208882	5.39748e-05	12782	16232	4424	11146	1559	1390	4103	2350.67
csgA	major curlin subunit precursor	1229	260	-651	1.0444e-05	-4.03191	-1.43447e-05	0.0462775	0.000116862	1367	424	715	835.333	164	138	251	184.333
nrdI	conserved hypothetical protein.	1455	235	-698.667	2.20139e-05	-4.02103	-1.48797e-05	0.0975435	0.000238493	1591	656	422	889.667	187	136	250	191
malG	maltose transport inner membrane protein	9073	2129	-4408.67	1.66261e-05	-3.99042	-8.95475e-05	0.0736701	0.000182804	4492	9674	2909	5691.67	780	601	2468	1283
leuL	leu operon leader peptide	336	79	-208.333	2.86011e-06	-3.97195	-4.25987e-06	0.0126732	3.31758e-05	306	374	119	266.333	40	38	96	58
yhcG	conserved hypothetical protein	1128	436	-706.333	2.63308e-08	-3.94482	-1.43302e-05	0.000116672	3.56794e-07	801	1282	599	894	163	154	246	187.667
pps	phosphoenolpyruvate synthase	27048	5520	-12964.7	0.000134505	-3.88737	-0.000261776	0.59599	0.00130129	15542	28863	6236	16880.3	2206	1815	7726	3915.67
argB	acetylglutamate kinase	10594	1381	-5011	2.78773e-05	-3.85791	-9.93793e-05	0.123524	0.000294808	5500	11394	2446	6446.67	1065	800	2442	1435.67
SEN3649	putative membrane transport protein	508	112	-297.667	1.78936e-06	-3.80532	-5.96202e-06	0.00792864	2.1371e-05	387	567	186	380	59	74	114	82.3333
SEN1158	putative phage integrase (remnant)	275	55	-170	5.8365e-06	-3.7158	-3.42329e-06	0.0258615	6.6482e-05	250	312	96	219.333	41	37	70	49.3333
yddX	conserved hypothetical protein	3043	1051	-2010.33	3.17566e-05	-3.70308	-4.04652e-05	0.140714	0.000333445	2791	3352	1559	2567.33	854	309	508	557
nrdF	ribonucleoside-diphosphate reductase 2 beta chain	3062	727	-2046	4.43633e-06	-3.67939	-4.18735e-05	0.0196574	5.10581e-05	3489	3141	1327	2652.33	600	427	792	606.333
SEN3092	putative sugar kinase	1819	465	-942	3.18253e-06	-3.6405	-1.86731e-05	0.0141018	3.67234e-05	948	2019	693	1220	200	228	406	278
pduH	Propanediol utilization protein	133	49	-78	1.1238e-05	-3.61657	-1.56992e-06	0.0497956	0.00012543	80	147	75	100.667	14	26	28	22.6667
argG	argininosuccinate synthetase	7434	5029	-5820	3.88325e-07	-3.58509	-0.000123753	0.00172067	4.84695e-06	8682	8230	6410	7774	1381	1248	3233	1954
nrdE	ribonucleoside-diphosphate reductase 2 alpha chain	7267	1684	-3771	2.26226e-05	-3.55329	-7.9816e-05	0.100241	0.000243895	8128	4117	2765	5003.33	1081	861	1755	1232.33
SEN0308	putative glycerol dehydratase reactivation factor (fragment)	323	220	-260.667	1.00831e-07	-3.53843	-5.40263e-06	0.000446782	1.31406e-06	334	385	306	341.667	86	62	95	81
grxB	glutaredoxin 2	11112	2123	-5803	2.87009e-05	-3.48917	-0.000116721	0.127174	0.000302076	7588	12232	3433	7751	1310	1120	3414	1948
glpF	glycerol uptake facilitator protein	20314	7652	-8691.33	0.00784044	-3.45888	-0.000179609	1	0.048127	11495	21145	3805	12148.3	831	944	8596	3457
yhgG	conserved hypothetical protein	10428	4724	-7190.33	9.94217e-06	-3.45578	-0.000151971	0.0440538	0.000111812	11892	11224	6274	9796.67	1550	1464	4805	2606.33
SEN2325	putative sugar phosphotransferase component II B	457	117	-180	0.00413617	-3.44783	-3.5586e-06	1	0.0283705	189	482	63	244.667	26	25	143	64.6667
ribB	3,4-dihydroxy-2-butanone 4-phosphate synthase	33210	22000	-25802.7	8.49623e-06	-3.39577	-0.000546578	0.0376468	9.65302e-05	38946	37455	28930	35110.3	6930	5736	15257	9307.67
leuD	3-isopropylmalate dehydratase small subunit	4231	1103	-2252	1.19443e-05	-3.38462	-4.50057e-05	0.052925	0.000132977	2627	4738	1675	3013.33	572	507	1205	761.333
stdA	probable fimbrial protein	330	54	-186.667	6.04122e-05	-3.3677	-3.67985e-06	0.267687	0.000611157	253	364	120	245.667	34	66	77	59
SEN2742	putative transposase (remnant)	158	87	-123.667	1.08776e-06	-3.35577	-2.56356e-06	0.00481987	1.32051e-05	187	183	128	166	41	29	57	42.3333
caiC	probable crotonobetaine/carnitine-CoA ligase	1702	718	-1003.67	2.37226e-06	-3.35018	-2.03837e-05	0.0105115	2.7977e-05	1131	1943	980	1351.33	262	241	540	347.667
SEN1175	Identical pseudogene to S. Gallinarum 287/91	94	24	-58.6667	4.24815e-05	-3.34893	-1.17153e-06	0.188236	0.000437757	81	110	42	77.6667	18	16	23	19
ycfS	putative exported protein	1265	635	-881.333	1.01326e-05	-3.34808	-1.92476e-05	0.0448977	0.000113665	1204	888	1517	1203	253	252	460	321.667
fhuA	ferrichrome-iron receptor	70730	20633	-45917	0.000472286	-3.34215	-0.000998955	1	0.0040873	68059	36072	81287	61806	21671	10557	15439	15889
ybhM	putative membrane protein	478	178	-284.667	9.03435e-07	-3.33865	-5.71587e-06	0.00400312	1.1089e-05	330	551	259	380	81	73	132	95.3333
SEN3184	oxaloacetate decarboxylase beta chain	729	273	-423.667	2.56927e-06	-3.32438	-8.48129e-06	0.0113844	3.01974e-05	464	823	407	564.667	94	134	195	141
iroC	putative ABC transporter protein	15820	3968	-7636.67	0.000181031	-3.30241	-0.000162971	0.802148	0.00172135	17741	6505	6865	10370.3	1921	2537	3743	2733.67
dcoC	oxaloacetate decarboxylase gamma chain (ec 4.1.1.3)	107	27	-63.3333	5.21271e-05	-3.28615	-1.25314e-06	0.230975	0.00052976	80	124	48	84	17	21	24	20.6667
yihS	conserved hypothetical protein	1760	177	-848.667	0.000144024	-3.24935	-1.63956e-05	0.638172	0.00138733	1020	1969	418	1135.67	241	209	411	287
argC	N-acetyl-gamma-glutamyl-phosphate reductase	8495	1743	-3848.67	0.000217937	-3.23035	-7.63952e-05	0.96568	0.00202998	4144	9252	2486	5294	918	757	2661	1445.33
thiF	thiamine biosynthesis protein	370	199	-287.333	2.08372e-06	-3.22052	-6.02722e-06	0.00923294	2.47532e-05	287	449	446	394	88	79	153	106.667
SEN0876	putative sopD2 type III secretion system effector protein	2051	606	-1198.33	1.37725e-05	-3.19173	-2.40948e-05	0.0610258	0.000152565	1621	2349	948	1639.33	342	298	683	441
SEN1802	putative secreted protein	29181	11163	-18501.3	6.09175e-05	-3.16914	-0.000371749	0.269925	0.000614864	23749	32851	18563	25054.3	8589	3670	7400	6553
SEN1751	Putative metabolite transport protein	884	546	-699.333	1.93054e-06	-3.16505	-1.426e-05	0.00855424	2.29953e-05	974	1099	777	950	231	215	306	250.667
yehE	conserved hypothetical protein	5205	1691	-2715.33	0.00230374	-3.13437	-5.65786e-05	1	0.0171273	5747	4673	1171	3863.67	606	542	2297	1148.33
SEN1501	hypothetical protein	150	52	-89.3333	2.4329e-05	-3.12061	-1.8048e-06	0.107802	0.000261021	121	173	76	123.333	23	24	55	34
mobB	molybdopterin-guanine dinucleotide biosynthesis protein B	4600	1680	-2652	1.71142e-05	-3.11973	-5.32397e-05	0.075833	0.000187705	3204	5240	2503	3649	640	823	1528	997
entD	enterobactin synthetase component D	1612	317	-892	0.000372521	-3.08606	-1.95817e-05	1	0.00331454	1153	704	1885	1247.33	387	273	406	355.333
feoB	ferrous iron transport protein B	88976	44604	-55997.3	0.000363356	-3.05219	-0.00119896	1	0.00324603	102538	81225	58552	80771.7	13562	13948	46813	24774.3
SEN3352	conserved hypothetical protein	1473	893	-1070	6.1876e-05	-3.02729	-2.29901e-05	0.274173	0.000621706	1234	1706	1697	1545.67	341	233	853	475.667
SEN0714	conserved hypothetical protein	369	204	-264.333	2.59015e-06	-2.99552	-5.32704e-06	0.0114769	3.03623e-05	347	456	296	366.333	92	87	127	102
argH	argininosuccinate lyase	19651	2387	-8914.67	0.000384989	-2.98622	-0.000172239	1	0.00341861	10639	21672	4945	12418.7	3052	2021	5439	3504
SEN3856	putative carbohydrate kinase	638	184	-360.333	1.60734e-05	-2.94362	-7.17e-06	0.0712214	0.000177168	473	732	315	506.667	131	94	214	146.333
gntU	low-affinity gluconate transporter	1900	1531	-1638.33	3.76625e-05	-2.93304	-3.39312e-05	0.166883	0.000391743	2275	2183	2440	2299.33	540	652	791	661
orf319	putative pathogenicity island protein	8607	2504	-4766.33	2.62672e-05	-2.9104	-9.41894e-05	0.11639	0.000281135	5906	9892	4326	6708	1822	1285	2718	1941.67
ybfA	putative exported protein	6750	932	-2548.33	0.00347831	-2.89936	-4.85647e-05	1	0.0246994	2423	7189	1242	3618	919	439	1851	1069.67
iroD	ferric enterochelin esterase	3456	1038	-1768.33	0.000428293	-2.8598	-3.70911e-05	1	0.00373576	3972	1955	1724	2550.33	516	686	1144	782
hemL	Glutamate-1-semialdehyde 2,1-aminomutase	30157	15613	-20284.7	6.13283e-05	-2.84807	-0.000405366	0.271746	0.000617604	25736	36925	23446	28702.3	7833	6768	10652	8417.67
ilvY	LysR-family regulatory protein for ilvC expression	2745	1087	-1599.67	4.89627e-05	-2.82469	-3.19728e-05	0.216954	0.000501048	2022	3231	1642	2298.33	555	486	1055	698.667
yihO	putative membrane transport protein (pseudogene)	740	143	-428.333	6.60303e-05	-2.8185	-8.31878e-06	0.29258	0.000661946	619	874	318	603.667	175	134	217	175.333
yibD	putative glycosyltransferase	1919	1234	-1526.67	8.90267e-05	-2.78605	-3.213e-05	0.394477	0.000882499	2322	1851	2484	2219	617	565	895	692.333
SEN0539	hypothetical araC-family transcriptional regulator	3414	433	-1549.33	0.000565448	-2.77612	-2.93762e-05	1	0.00483687	1711	3872	1014	2199	581	458	910	649.667
stfA	major fimbrial subunit stfa (putative fimbrial subunit)	726	575	-646.667	3.85738e-05	-2.77015	-1.30272e-05	0.17092	0.000399347	943	983	838	921.333	257	263	304	274.667
yhdV	possible lipoprotein	5921	1366	-2955	0.000208232	-2.76433	-5.77978e-05	0.922675	0.00195069	3329	6573	2845	4249	1479	652	1751	1294
yhhX	putative oxidoreductase	5293	2088	-3272.67	4.19289e-05	-2.74202	-6.50976e-05	0.185787	0.000433069	4544	6385	3302	4743.67	1214	1092	2107	1471
pduU	putative propanediol utilization protein PduU	92	29	-53.3333	0.000261537	-2.72649	-1.06874e-06	1	0.0023845	78	106	50	78	21	14	39	24.6667
feoA	putative ferrous iron transport protein	9769	6555	-6874.67	0.000253518	-2.70727	-0.000146154	1	0.00231616	11776	11076	8637	10496.3	2082	2007	6776	3621.67
htrA	protease DO precursor; heat shock protein HtrA	27332	17073	-19011.7	0.000308999	-2.69256	-0.000397252	1	0.00277723	29302	32562	24341	28735	7268	5230	16672	9723.33
SEN1801	hypothetical protein	6505	1486	-3358.67	0.00120006	-2.67907	-6.61182e-05	1	0.00956379	5547	7421	1966	4978	1228	916	2714	1619.33
nlp	Ner-like regulatory protein	7218	3958	-4735	0.00231424	-2.66653	-9.38915e-05	1	0.0171765	5766	8153	6573	6830.67	3544	935	1808	2095.67
fhuD	ferrichrome-binding periplasmic protein precursor	6783	1124	-3638.67	0.00210715	-2.66169	-7.84957e-05	1	0.0159876	5173	3020	8052	5415	2164	1269	1896	1776.33
ilvB	acetohydroxy acid synthase I, small subunit	6633	2253	-4407	0.000112768	-2.642	-8.74435e-05	0.499677	0.00109819	7312	8217	3968	6499	1715	1584	2977	2092
leuB	3-isopropylmalate dehydrogenase	7420	1811	-4200.67	0.000270034	-2.6151	-8.28418e-05	1	0.00245189	6599	8803	3392	6264.67	1581	1383	3228	2064
ptxA	probable sugar phosphotransferase	357	96	-179	0.000885223	-2.60315	-3.51159e-06	1	0.00729075	262	414	130	268.667	58	57	154	89.6667
sitB	Iron transport protein, ATP-binding component	4517	1792	-2586.33	0.00036933	-2.59649	-5.33088e-05	1	0.00329276	5499	3058	3049	3868.67	1257	982	1608	1282.33
SEN2779	hypothetical protein	1573	347	-778.667	0.000502856	-2.58326	-1.51375e-05	1	0.00432652	1033	1828	634	1165	287	255	617	386.333
potG	putrescine transport ATP-binding protein PotG	2212	977	-1411	0.00074194	-2.58069	-2.93427e-05	1	0.00616799	1800	1727	2790	2105.67	756	578	750	694.667
SEN1890	cytochrome b561 homolog 2	612	352	-450.333	8.78787e-05	-2.58047	-9.18146e-06	0.389391	0.000873073	758	670	597	675	245	146	283	224.667
SEN2227	conserved hypothetical protein	164	76	-101	0.000191659	-2.57399	-2.01995e-06	0.849241	0.00181462	141	195	119	151.667	31	43	78	50.6667
ycfJ	putative secreted protein	12023	4261	-6824	0.00214465	-2.5652	-0.000129725	1	0.0161615	9039	13774	6812	9875	4851	1751	2551	3051
ilvN	cetohydroxy acid synthase I, small subunit	827	248	-509.667	0.000184729	-2.51711	-1.00086e-05	0.818533	0.00175275	829	1017	463	769.667	215	190	375	260
potH	putrescine transport system permease protein PotH	764	435	-519	0.000272334	-2.51675	-1.07956e-05	1	0.00246771	689	712	979	793.333	254	215	354	274.333
sufA	conserved hypothetical protein	1000	233	-519	0.00111095	-2.50786	-1.06373e-05	1	0.00895024	1146	676	561	794.333	328	146	352	275.333
SEN1437	aminoglycoside 6'-N-acetyltransferase	889	195	-406	0.00175417	-2.50476	-7.87104e-06	1	0.013565	594	1001	270	621.667	170	112	365	215.667
SEN2870	hypothetical protein	432	75	-263.333	0.00053341	-2.50292	-5.17414e-06	1	0.00457165	479	516	204	399.667	129	84	196	136.333
SEN3831	putative exported protein	691	322	-429.667	9.0295e-05	-2.49944	-8.40573e-06	0.400097	0.000893074	517	867	551	645	195	176	275	215.333
yihQ	putative glycosyl hydrolase	1775	142	-849	0.00229091	-2.49875	-1.56115e-05	1	0.0170605	1113	2125	496	1244.67	354	350	483	395.667
pduN	propanediol utilization protein	73	18	-36.3333	0.00253655	-2.48378	-7.03103e-07	1	0.0186083	47	86	32	55	13	14	29	18.6667
ybdL	putative aminotransferase	7947	4752	-6050.67	0.000233395	-2.47616	-0.000121938	1	0.00215453	9604	10020	8160	9261.33	3408	2073	4151	3210.67
stiA	putative fimbrial subunit	343	100	-150.333	0.00285587	-2.43569	-2.90973e-06	1	0.0207109	191	393	119	234.333	51	50	151	84
yggE	conserved hypothetical protein	25089	15071	-18945.7	0.00265135	-2.43319	-0.000383825	1	0.0193544	31578	25237	30139	28984.7	13462	6489	10166	10039
sinI	putative exported protein	351	104	-202.667	0.000304122	-2.43189	-3.91846e-06	1	0.00273895	304	435	190	309.667	86	84	151	107
yfcH	conserved hypothetical protein	5997	912	-2604.67	0.00164595	-2.43107	-4.93255e-05	1	0.0128628	3017	6821	2133	3990.33	1221	824	2112	1385.67
araC	arabinose operon regulatory protein	7462	1458	-2778	0.00634255	-2.42865	-5.21419e-05	1	0.0404372	2743	8247	1889	4293	1151	785	2609	1515
SEN0989	putative sodium/glucose cotransporter	1002	451	-615	0.000249784	-2.42009	-1.20015e-05	1	0.00228712	844	1264	724	944	273	262	452	329
fliB	lysine-N-methylase (ec 2.1.1.-) (lysine N-methyltransferase)	6654	5698	-5897.67	0.000739017	-2.4174	-0.000117204	1	0.00616683	9159	8673	9026	8952.67	3685	2505	2975	3055
prlC	oligopeptidase A	28388	8962	-16934.3	0.000924331	-2.41665	-0.000331153	1	0.00755667	26823	34872	16836	26177	7874	6484	13370	9242.67
leuC	3-isopropylmalate dehydratase large subunit	9759	2357	-4993.67	0.000902689	-2.40882	-9.62769e-05	1	0.00740706	7302	11709	4209	7740	1950	1966	4323	2746.33
zraP	possible exported protein	862	397	-581.333	0.000626122	-2.40598	-1.19474e-05	1	0.00532504	670	946	1123	913	273	261	461	331.667
yhhY	putative acetyltransferase	2580	1060	-1519.67	0.000423704	-2.40545	-2.98091e-05	1	0.00371034	2111	3161	1796	2356	736	581	1192	836.333
fhuC	ferrichrome transport ATP-binding protein FhuC	11094	1301	-5630.67	0.00712786	-2.39649	-0.000120357	1	0.0443589	8624	4803	13230	8885.67	4127	2136	3502	3255
iroN	TonB-dependent outer membrane siderophore receptor protein	12318	2024	-5308.67	0.00739346	-2.39561	-0.000108941	1	0.0457548	13778	6219	5106	8367.67	1460	3082	4635	3059
SEN1107	putative membrane protein	219	33	-121	0.0021244	-2.39354	-2.31286e-06	1	0.0160635	212	265	81	186	58	46	91	65
SEN2133	conserved hypothetical protein	334	193	-226.333	0.00026358	-2.3917	-4.63146e-06	1	0.0023982	427	355	295	359	102	93	203	132.667
sgbU	putative sugar-phosphate isomerase	379	88	-210.667	0.0006502	-2.39121	-3.97663e-06	1	0.00550366	299	463	195	319	84	107	134	108.333
entF	enterobactin synthetase component F	30998	15457	-20810.3	0.00395356	-2.38501	-0.000418689	1	0.027458	38795	26343	31010	32049.3	15034	7797	10886	11239
fhuB	ferrichrome transport protein FhuB precursor	11436	2082	-6115	0.00651228	-2.36716	-0.000128827	1	0.0411053	9342	5631	13927	9633.33	4515	2491	3549	3518.33
gltD	glutamate synthase (NADPH) small chain	15234	6983	-8835	0.000690569	-2.36169	-0.000176392	1	0.00580628	12245	18180	11736	14053.7	4753	2946	7957	5218.67
yhiQ	conserved hypothetical protein	4158	2208	-2807.67	0.0004078	-2.36055	-5.63697e-05	1	0.00358878	4613	5278	3515	4468.67	1307	1120	2556	1661
ahpF	alkyl hydroperoxide reductase F52A protein (subunit F)	47736	14930	-21478	0.00765844	-2.35887	-0.00045661	1	0.047326	55392	27552	23496	35480	9710	7656	24640	14002
hypF	hydrogenase maturation protein	17376	7917	-10401	0.00525797	-2.34304	-0.000212283	1	0.0345669	20079	20448	10575	17034	3072	4455	12372	6633
asnB	asparagine synthetase B	15625	4763	-6669	0.00587678	-2.33854	-0.000128821	1	0.037805	9666	17778	4711	10718.3	2616	2153	7379	4049.33
stdC	probable fimbrial chaperone protein	285	41	-153.333	0.00174491	-2.33657	-2.88357e-06	1	0.0135438	244	352	114	236.667	73	67	110	83.3333
pgtE	outer membrane protease E	830	159	-360.667	0.00496319	-2.33444	-6.68245e-06	1	0.0331203	493	976	212	560.333	147	146	306	199.667
sitA	Iron transport protein, periplasmic-binding protein	7148	3442	-4532	0.000652624	-2.33073	-9.18051e-05	1	0.00550815	9051	6571	6026	7216	2584	1903	3565	2684
ydhA	lipoprotein	3909	1500	-2548	0.000712416	-2.32412	-4.95571e-05	1	0.00596733	3936	4845	3165	3982	1665	936	1701	1434
SEN0579	conserved hypothetical protein	634	86	-301	0.00357841	-2.3228	-5.66867e-06	1	0.0253695	439	721	246	468.667	87	165	251	167.667
SEN3943	conserved hypothetical protein	235	154	-192	0.00169194	-2.30733	-3.79455e-06	1	0.0131989	333	257	304	298	98	117	103	106
sitC	Iron transport protein, inner membrane component	2815	915	-1470	0.00279443	-2.301	-3.01375e-05	1	0.0203653	3477	1752	1883	2370.67	837	662	1203	900.667
SEN2392	putative ion-channel protein	5447	1686	-2274.33	0.00661379	-2.29898	-4.3869e-05	1	0.0415684	3109	6199	1781	3696.33	914	752	2600	1422
SEN3185	oxaloacetate decarboxylase alpha chain	953	271	-469.333	0.00142138	-2.29411	-8.80496e-06	1	0.0112066	524	1133	535	730.667	180	253	351	261.333
SEN2794	major fimbrial subunit	516	369	-409.333	0.00065085	-2.29368	-8.19281e-06	1	0.00550366	601	645	704	650	188	232	302	240.667
ygiB	possible lipoprotein	8921	6565	-6822.67	0.000568093	-2.28579	-0.000137011	1	0.00485013	10948	11958	10144	11016.7	3579	3037	5966	4194
mig-3	phage tail fibre protein (remnant)	359	168	-216	0.000447537	-2.2794	-4.14826e-06	1	0.00388831	277	463	282	340.667	109	104	161	124.667
SEN0275	putative RHS protein (remnant)	70	14	-43.3333	0.00438107	-2.27223	-8.28434e-07	1	0.0296374	79	89	37	68.3333	19	23	33	25
SEN1557	putative ABC transporter periplasmic binding protein	660	168	-326.333	0.00174532	-2.26589	-6.01304e-06	1	0.0135438	337	818	363	506	169	158	212	179.667
SEN2875	outer membrane protein (associated with virulence)	309	97	-173.667	0.000897582	-2.26509	-3.26757e-06	1	0.00737883	239	394	184	272.333	85	87	124	98.6667
SEN3600	putative DNA-binding protein	1109	279	-561.667	0.0012601	-2.26248	-1.05832e-05	1	0.0100063	751	1355	562	889.333	283	246	454	327.667
SEN3343	conserved hypothetical protein (homologue of DnaJ: DNA damage inducible protein)	814	346	-438.667	0.00160248	-2.24551	-8.79419e-06	1	0.0125452	681	982	535	732.667	189	168	525	294
SEN0163	putative membrane protein	435	231	-286.333	0.000397264	-2.24371	-5.58837e-06	1	0.00350653	424	564	394	460.667	163	129	231	174.333
SEN3672	probable PTS system permease	2886	1222	-1700.33	0.00119585	-2.2421	-3.28703e-05	1	0.00954742	2150	3659	2381	2730	928	773	1388	1029.67
SEN0272	rhs-family protein (fragment)	3756	1322	-2096	0.00215967	-2.24073	-4.04112e-05	1	0.016247	3098	4523	2497	3372.67	767	1175	1888	1276.67
ydhC	putative integral membrane transport protein	9024	4661	-4584.33	0.00813484	-2.22233	-9.88652e-05	1	0.0497179	10549	6795	6757	8033.67	1525	2096	6727	3449.33
ybfM	putative outer membrane protein	1629	281	-813.333	0.00307978	-2.21349	-1.50837e-05	1	0.0221697	1197	2002	690	1296.33	373	409	667	483
yceI	putative exported protein	2080	822	-1471.33	0.00185591	-2.21053	-2.84738e-05	1	0.0142769	2579	2701	1832	2370.67	1010	621	1067	899.333
sgaU	conserved hypothetical protein	784	276	-437.667	0.0011151	-2.20806	-8.42053e-06	1	0.00896737	666	978	496	713.333	194	220	413	275.667
yajI	putative lipoprotein	1782	1257	-1336.33	0.00498338	-2.20371	-2.63201e-05	1	0.0332007	2260	2104	2118	2160.67	1148	478	847	824.333
ccmH	cytochrome c-type biogenesis protein H1	289	144	-181.667	0.000983862	-2.20198	-3.56922e-06	1	0.00802853	245	367	282	298	78	101	170	116.333
torS	Two-component sensor protein histidine protein kinase	4436	2124	-2690.33	0.00128536	-2.19955	-5.20696e-05	1	0.0101886	3594	5669	3874	4379	1233	1470	2363	1688.67
SEN2874	conserved hypothetical protein	612	447	-495	0.00100197	-2.19708	-9.59351e-06	1	0.0081463	785	883	725	797.667	271	278	359	302.667
SEN4269	hypothetical protein	178	20	-97.3333	0.00489366	-2.19581	-1.79748e-06	1	0.032755	162	219	81	154	68	41	61	56.6667
yfcY	putative 3-ketoacyl-CoA thiolase	1788	552	-950	0.00578201	-2.19438	-1.81781e-05	1	0.037347	1761	2209	723	1564.33	421	435	987	614.333
bcfG	fimbrial subunit	384	87	-171.333	0.00419449	-2.17274	-3.22085e-06	1	0.0286376	217	451	175	281	67	88	174	109.667
SEN2929	putative outer membrane lipoprotein	1703	668	-1008	0.00308704	-2.16328	-1.87102e-05	1	0.0221697	1354	2185	1281	1606.67	701	482	613	598.667
SEN4279	putative membrane protein	1798	382	-876.333	0.00540572	-2.15495	-1.65995e-05	1	0.0352765	1175	2072	1072	1439.67	690	274	726	563.333
SEN2777	conserved hypothetical protein	1509	497	-822	0.00250657	-2.15018	-1.59766e-05	1	0.0184495	1324	1847	973	1381.33	476	338	864	559.333
artJ	arginine-binding periplasmic protein 2 precursor	3617	1040	-1740.67	0.00404839	-2.14162	-3.36952e-05	1	0.027985	2573	4301	1974	2949.33	951	684	1991	1208.67
SEN0986	putative secreted protein	2402	1101	-1525	0.00211639	-2.13393	-2.97118e-05	1	0.0160303	2584	3129	1974	2562.33	873	727	1512	1037.33
dcp	dipeptidyl carboxypeptidase II	12987	4375	-5999.67	0.00531453	-2.13389	-0.000114978	1	0.0348577	9195	15579	5760	10178	2784	2592	7159	4178.33
stfE	minor fimbrial subunit stfE (putaive minor fimbrial subunit)	136	18	-77.3333	0.00604313	-2.13368	-1.42465e-06	1	0.0386953	136	176	63	125	40	45	58	47.6667
gltB	glutamate synthase [NADPH] large chain precursor	35728	22165	-25327	0.00442049	-2.13305	-0.000507532	1	0.0298131	44721	46562	38431	43238	16266	10834	26633	17911
SEN0991	exported protein	274	69	-170.333	0.00429087	-2.11147	-3.22398e-06	1	0.0290717	340	363	148	283.667	89	91	160	113.333
SEN1193	possible heat shock protease	9963	5661	-7071	0.00390685	-2.11046	-0.000141386	1	0.0273048	11352	10413	13951	11905.3	4752	3988	5763	4834.33
SEN4087	conserved hypothetical protein	196	38	-98.3333	0.00566971	-2.10739	-1.81769e-06	1	0.0367288	157	246	84	162.333	50	52	90	64
SEN0992	putative secreted protein	202	65	-124.667	0.00384833	-2.10714	-2.42252e-06	1	0.0271096	265	243	126	211.333	63	66	131	86.6667
ygiC	conserved hypothetical protein	7496	5757	-5871.67	0.00247718	-2.10122	-0.000118445	1	0.0182636	10243	9409	10607	10086.3	3652	3111	5881	4214.67
gpmA	phosphoglycerate mutase 1	52494	23226	-38572.7	0.00640318	-2.09983	-0.000741978	1	0.0406736	70415	70330	52242	64329	29016	17921	30332	25756.3
SEN0708	LysR-family transcriptional regulator	1285	272	-537	0.00641799	-2.0994	-1.00228e-05	1	0.040684	656	1503	558	905.667	308	218	580	368.667
SEN1968	phage integrase (remnant)	226	184	-167.333	0.00198983	-2.09898	-3.41087e-06	1	0.0152016	274	285	315	291.333	90	89	193	124
ydiD	putative ligase/synthetase	1396	542	-800.667	0.00281051	-2.0984	-1.524e-05	1	0.0204489	1257	1818	966	1347	422	424	793	546.333
thrA	aspartokinase I/homoserine dehydrogenase I	11102	6078	-7523.67	0.0036368	-2.09751	-0.000150845	1	0.0257423	15016	11156	12384	12852	5078	3914	6993	5328.33
SEN3819	conserved hypothetical protein	690	201	-412	0.00214411	-2.0944	-7.92248e-06	1	0.0161615	743	867	482	697.333	281	177	398	285.333
yidA	conserved hypothetical protein	12495	3414	-6696	0.00391568	-2.0902	-0.000128422	1	0.0273235	11725	15494	7084	11434.3	3901	2999	7315	4738.33
glnD	[Protein-PII] uridylyltransferase	13322	7586	-9681.67	0.00421453	-2.0757	-0.00018879	1	0.028686	17371	18169	14046	16528.7	6460	4847	9234	6847
modF	putative molybdenum transport ATP-binding protein ModF (photorepair protein PhrA)	11570	3316	-6479	0.00412652	-2.07052	-0.000124981	1	0.0283483	11947	14482	7106	11178.3	3935	2912	7251	4699.33
SEN3342	conserved hypothetical protein	1255	524	-578	0.00798427	-2.06904	-1.12373e-05	1	0.0488651	899	1509	644	1017.33	270	254	794	439.333
ygbF	conserved hypothetical protein	598	192	-354.333	0.00202537	-2.06345	-6.74321e-06	1	0.01542	627	777	407	603.667	215	179	354	249.333
ilvG	acetolactate synthase large subunit	5501	1418	-3198.67	0.00415086	-2.06192	-6.19693e-05	1	0.0284273	7092	5765	3578	5478.33	2160	1591	3088	2279.67
gip	glyoxylate-induced protein	481	142	-291.333	0.00226674	-2.05195	-5.52454e-06	1	0.0169089	521	620	346	495.667	204	139	270	204.333
sitD	Iron transport protein, inner membrane component	3513	1399	-1921	0.00638403	-2.04911	-3.83445e-05	1	0.0406431	4615	2975	2506	3365.33	1107	1102	2124	1444.33
potF	putrescine-binding periplasmic protein precursor	3211	1482	-2157.67	0.0051651	-2.04565	-4.32177e-05	1	0.034159	3696	3147	4374	3739	1665	1163	1916	1581.33
nei	endonuclease VIII, DNA N-glycosylase with an AP lyase activity	4007	1449	-2278	0.00303179	-2.04158	-4.30633e-05	1	0.0218792	3654	5198	2848	3900	1399	1191	2276	1622
mobA	molybdopterin-guanine dinucleotide biosynthesis protein A	5107	1730	-2520	0.00525166	-2.02727	-4.67877e-05	1	0.0345669	3245	6383	3278	4302	1276	1515	2555	1782
yjaD	conserved hypothetical protein	2484	1425	-1734.67	0.00399707	-2.02471	-3.39711e-05	1	0.0277167	3220	3389	2539	3049.33	1114	905	1925	1314.67
