# Supplementary material for: Role of CpxR in Biofilm Development: Expression of Key Fimbrial, O-Antigen and Virulence Operons of Salmonella Enteritidis
Source: Int J Mol Sci. 2019 Oct 17;20(20):5146. doi: 10.3390/ijms20205146 (PMC6829429; doi:10.3390/ijms20205146)
Supplement: Supplementary file 1 [file ijms-20-05146-s001.zip › Supplementary Materials/Supplementary Tables/Table 2 Supplementary Info.xlsx]

## Sheet: Sheet2
Table S2. Transcriptional response of the ∆cpxR mutant biofilm compared to its wild type biofilm counterpart. A list of up regulated genes.
Gene name	Gene product	Experiment - Range (original values)	Experiment - IQR (original values)	Experiment - Difference (original values)	EDGE test: G3_WT_biofilm vs G4_cpxR_biofilm, tagwise dispersions - P-value	EDGE test: G3_WT_biofilm vs G4_cpxR_biofilm, tagwise dispersions - Fold change	EDGE test: G3_WT_biofilm vs G4_cpxR_biofilm, tagwise dispersions - Weighted difference	EDGE test: G3_WT_biofilm vs G4_cpxR_biofilm, tagwise dispersions - Bonferroni	EDGE test: G3_WT_biofilm vs G4_cpxR_biofilm, tagwise dispersions - FDR p-value correction	G3_WT_biofilm - A1.Wild_biofilm - Expression values	G3_WT_biofilm - B1.Wild_biofilm - Expression values	G3_WT_biofilm - C1.Wild_biofilm - Expression values	G3_WT_biofilm - Means	G4_cpxR_biofilm - D1.cpxR1biofilm - Expression values	G4_cpxR_biofilm - E1.cpxR2biofilm - Expression values	G4_cpxR_biofilm - F1.cpxR3biofilm - Expression values	G4_cpxR_biofilm - Means
SEN1559	putative ABC transporter ATP/GTP-binding protein	886	451	645.333	3.6227e-57	930.346	1.64859e-05	1.60522e-53	3.3442e-55	0	0	2	0.666667	601	451	886	646
SEN1560	putative voltage gated chloride channel protein	1730	755	1141	2.80928e-53	879.319	2.88117e-05	1.24479e-49	1.91506e-51	0	0	4	1.33333	755	942	1730	1142.33
SEN1949	phage protein	116	69	88	2.04345e-29	768.68	2.27323e-06	9.05455e-26	5.45455e-28	0	0	0	0	79	69	116	88
SEN1948	phage protein	337	252	281	2.30145e-45	719.601	7.41899e-06	1.01977e-41	1.06226e-43	0	0	1	0.333333	255	252	337	281.333
SEN1937	phage pro-head protease	59	38	51	2.37106e-20	464.852	1.37354e-06	1.05062e-16	4.84155e-19	0	0	0	0	38	59	56	51
SEN1922	putative phage tail fibre protein	58	28	44	1.56238e-17	406.546	1.20089e-06	6.92291e-14	2.86071e-16	0	0	0	0	28	58	46	44
SEN1950	putative DNA methylase	25	6	15.3333	1.35197e-09	131.684	3.86976e-07	5.9906e-06	1.97059e-08	0	0	0	0	6	15	25	15.3333
SEN1923	putative phage tail protein	6	4	5.33333	9.27784e-05	48.1187	1.39526e-07	0.411101	0.000915593	0	0	0	0	4	6	6	5.33333
SEN3629	thiol:disulfide interchange protein	325	100	225	2.62183e-20	39.5409	5.88641e-06	1.16174e-16	5.32906e-19	4	13	4	7	104	263	329	232
SEN3633	heme exporter protein C (cytochrome c-type biogenesis protein ccmc)	529	190	406	2.09476e-23	34.4486	1.08682e-05	9.28189e-20	4.78448e-22	15	17	12	14.6667	205	516	541	420.667
prgI	pathogenicity 1 island effector protein	3246	567	2295	9.85313e-16	25.9812	6.11299e-05	4.36592e-12	1.76045e-14	122	117	93	110.667	684	3194	3339	2405.67
prgJ	pathogenicity 1 island effector protein	4325	735	3100.67	6.46629e-14	20.6065	8.33755e-05	2.86521e-10	1.10626e-12	181	205	189	191.667	924	4506	4447	3292.33
SEN1503	hypothetical protein (remnant)	1814	767	1199.67	7.28555e-23	17.5269	3.05944e-05	3.22823e-19	1.63042e-21	95	114	48	85.6667	1132	862	1862	1285.33
prgK	pathogenicity 1 island effector protein	9582	2077	6989	1.61629e-14	16.7254	0.000189015	7.16178e-11	2.78669e-13	544	512	556	537.333	2621	10094	9864	7526.33
SEN3631	cytochrome C-type biogenesis protein	74	39	60	1.06277e-13	14.8505	1.63485e-06	4.70912e-10	1.8112e-12	5	9	2	5.33333	44	76	76	65.3333
invF	possible AraC-family regulatory protein	2499	414	1766.33	3.58207e-12	14.6027	4.76462e-05	1.58722e-08	5.81398e-11	175	191	115	160.333	589	2577	2614	1926.67
SEN2232	cytochrome c-type biogenesis protein F1	25	9	18	7.41492e-08	13.2303	4.85204e-07	0.000328555	9.80761e-07	4	1	0	1.66667	10	25	24	19.6667
prgH	pathogenicity 1 island effector protein	7052	1191	4862.33	9.40142e-12	13.2199	0.0001328	4.16577e-08	1.50389e-10	464	676	367	502.333	1655	7419	7020	5364.67
pyrB	aspartate carbamoyltransferase catalytic subunit	28671	10112	18778.3	1.80642e-18	13.1452	0.000475503	8.00427e-15	3.45012e-17	1432	1973	1892	1765.67	19525	12004	30103	20544
ccmD	heme exporter protein D (cytochrome c-type biogenesis protein ccmd)	15	5	11	1.19652e-06	12.8346	2.93531e-07	0.00530178	1.44463e-05	0	2	1	1	6	15	15	12
SEN1493	putative secreted protein	14253	158	4690.67	0.000157609	12.4422	9.1853e-05	0.698365	0.00150835	301	713	148	387.333	374	459	14401	5078
ccmB	heme exporter protein B1	191	74	144.333	1.43005e-14	12.133	3.90863e-06	6.33656e-11	2.47522e-13	13	22	13	16	87	190	204	160.333
invB	secretory protein (associated with virulence)	1303	191	817.333	3.52572e-10	11.8216	2.28827e-05	1.56225e-06	5.31376e-09	123	100	65	96	291	1368	1081	913.333
invG	secretory protein (associated with virulence)	4591	573	3094.33	9.84632e-10	11.0276	8.46727e-05	4.3629e-06	1.44947e-08	413	512	247	390.667	986	4838	4631	3485
invC	secretory apparatus ATP synthase (associated with virulence)	4343	470	2618.33	4.13723e-09	10.9406	7.39305e-05	1.8332e-05	5.91356e-08	342	437	248	342.333	812	4591	3479	2960.67
SEN0786	Identical pseudogene to S. Gallinarum 287/91	196	124	152.667	4.42625e-13	10.7345	4.42782e-06	1.96127e-09	7.42906e-12	17	32	14	21	170	210	141	173.667
pyrI	aspartate carbamoyltransferase regulatory subunit	13221	3677	8413.67	1.24614e-17	10.5589	0.000211348	5.52166e-14	2.30069e-16	936	1159	918	1004.33	9502	4613	14139	9418
invE	cell invasion protein	2502	374	1672.33	1.35727e-09	10.2696	4.6141e-05	6.01408e-06	1.97183e-08	198	319	174	230.333	572	2676	2460	1902.67
SEN2001	conserved hypothetical protein	1803	937	1268.33	8.88643e-19	10.2472	3.3152e-05	3.93758e-15	1.72701e-17	143	181	162	162	1246	1099	1946	1430.33
hilC	possible AraC-family transcriptional regulator	7136	416	3200	8.23143e-09	10.2003	7.51198e-05	3.64735e-05	1.1398e-07	359	549	235	381	775	2597	7371	3581
ccmA	heme exporter protein A2	2012	623	1480.67	1.30222e-12	10.0626	4.05675e-05	5.77014e-09	2.15304e-11	210	279	133	207.333	833	2086	2145	1688
sipB	pathogenicity island 1 effector protein	9256	2321	6694	8.21528e-13	9.88536	0.000182295	3.64019e-09	1.36849e-11	988	1076	742	935.333	3309	9581	9998	7629.33
invJ	surface presentation of antigens protein (associated with type III secretion and virulence)	3084	382	1971.67	5.73622e-09	9.68267	5.49473e-05	2.54172e-05	8.12051e-08	292	393	194	293	674	3278	2842	2264.67
invI	secretory protein (associated with virulence)	921	113	605.333	4.07762e-09	9.59264	1.67079e-05	1.80679e-05	5.84722e-08	115	105	48	89.3333	218	969	897	694.667
SEN1715	putative outer membrane protein	3083	1056	2363.33	6.04863e-13	9.58498	6.51096e-05	2.68015e-09	1.01138e-11	358	367	304	343	1414	3387	3318	2706.33
sicA	unknown function	1991	413	1414.67	1.07647e-10	9.4132	3.88743e-05	4.76983e-07	1.65046e-09	221	261	154	212	634	2145	2101	1626.67
sipC	pathogenicity island 1 effector protein	8004	2012	5638.67	4.99408e-12	8.78232	0.000153601	2.21287e-08	8.04682e-11	925	1120	673	906	2937	8020	8677	6544.67
SEN0317	conserved hypothetical protein	1027	479	680.667	1.38344e-15	8.63489	1.78105e-05	6.13001e-12	2.44224e-14	82	174	72	109.333	710	561	1099	790
fimA	type-1 fimbrial protein, a chain precursor	1517	1294	1383.67	3.35035e-14	8.61461	3.94403e-05	1.48454e-10	5.75404e-13	230	299	184	237.667	1639	1701	1524	1621.33
sprB	possible AraC-family transcriptional regulator	3145	74	1399	3.74219e-07	7.80698	3.33241e-05	0.00165816	4.68408e-06	254	299	128	227	328	1277	3273	1626
ccmF	cytochrome C-type biogenesis protein	225	52	139.333	7.23195e-10	7.74486	3.70299e-06	3.20448e-06	1.07533e-08	16	39	21	25.3333	73	180	241	164.667
invA	possible secretory protein (associated with virulence)	4344	568	2790.33	4.45337e-08	7.6631	7.8197e-05	0.000197329	5.94364e-07	563	760	317	546.667	1131	4661	4219	3337
tnpA_5	transposase for insertion sequence element is200 (pseudogene)	7984	4030	5832	1.20282e-15	7.50244	0.000154844	5.32968e-12	2.14043e-14	1041	1220	980	1080.33	6702	5071	8964	6912.33
spaO	surface presentation of antigens protein (associated with type III secretion and virulence)	2075	199	1251	2.59532e-07	6.9881	3.56825e-05	0.00114999	3.29509e-06	275	355	194	274.667	474	2269	1834	1525.67
spaP	secretory protein (associated with virulence)	1091	115	615	5.85649e-07	6.55122	1.79358e-05	0.00259501	7.28935e-06	148	220	85	151	263	1176	859	766
SEN2712	cell invasion protein	4326	1590	3186	7.85219e-10	6.46997	8.7516e-05	3.4793e-06	1.15977e-08	644	595	879	706	2234	4521	4921	3892
potE	putrescine-ornithine antiporter	12466	262	4085.67	0.000387643	6.42779	8.29744e-05	1	0.00343529	638	1212	333	727.667	741	900	12799	4813.33
cspB	cold shock protein	6064	3314	4008	9.13194e-09	6.22427	0.000105766	4.04636e-05	1.26055e-07	570	666	1402	879.333	3980	4048	6634	4887.33
pepE	peptidase E (pseudogene)	24782	4456	11432	6.46878e-07	6.07918	0.000281866	0.00286632	8.00647e-06	1083	4838	2008	2643	6464	9896	25865	14075
spaQ	secretory protein (associated with virulence)	304	20	162.667	4.63009e-06	5.97669	4.81449e-06	0.0205159	5.31501e-05	48	55	30	44.3333	68	334	219	207
speF	ornithine decarboxylase, inducible (ec 4.1.1.17)	28075	617	9018.33	0.000909408	5.84724	0.000184227	1	0.00744841	1464	3416	637	1839	1779	2081	28712	10857.3
sipD	pathogenicity island 1 effector protein	1964	382	1295.67	3.33663e-08	5.66579	3.59066e-05	0.000147846	4.5075e-07	385	443	235	354.333	767	1984	2199	1650
SEN4086	araC family regulatory protein	2188	63	873.333	2.67766e-05	5.66058	2.05515e-05	0.118647	0.000285209	251	314	61	208.667	305	692	2249	1082
SEN1155	type III secretion system, secreted effector protein (SopE)	1269	177	694	3.36231e-08	5.61893	1.83031e-05	0.000148984	4.52839e-07	201	248	103	184	378	884	1372	878
purT	phosphoribosylglycinamide formyltransferase 2	20153	1239	7845.33	2.92416e-06	5.61375	0.000170595	0.0129569	3.38301e-05	1666	1537	1746	1649.67	3890	2905	21690	9495
sopE2	invasion-associated secreted effector protein (sopE2)	1413	321	830.667	7.78603e-09	5.57257	2.23522e-05	3.44999e-05	1.0815e-07	242	316	125	227.667	563	1074	1538	1058.33
SEN1785	hypothetical protein	2197	344	1338.33	7.28024e-07	5.55412	3.51535e-05	0.00322587	8.96076e-06	379	586	135	366.667	2060	723	2332	1705
SEN3167	cytosine deaminase	16487	9360	12258.3	9.5334e-09	5.42582	0.00034998	4.22425e-05	1.31188e-07	3689	3018	3822	3509.67	19505	13049	14750	15768
SEN2508	putative anaerobic reductase component	2205	165	1014	9.54994e-07	5.35114	2.52231e-05	0.00423158	1.16252e-05	241	402	170	271	406	1074	2375	1285
iacP	probable acyl carrier protein	542	95	363	1.302e-07	5.28315	1.03411e-05	0.000576915	1.68689e-06	117	127	86	110	212	628	579	473
narJ	respiratory nitrate reductase 1 delta chain	3868	1495	2304.33	9.10019e-07	5.21083	7.12948e-05	0.00403229	1.1127e-05	610	764	894	756	2444	4478	2259	3060.33
SEN2509	putative anaerobic reductase component	1435	75	654	6.7559e-07	5.14386	1.61813e-05	0.00299354	8.33855e-06	183	237	121	180.333	258	689	1556	834.333
ftnB	ferritin-like protein	11857	1223	4166.33	0.000199904	5.05205	9.21317e-05	0.885776	0.00187664	694	2184	441	1106.33	1603	1917	12298	5272.67
SEN2002	hypothetical protein (pseudogene)	286	141	185	2.01363e-10	5.00974	5.03002e-06	8.92239e-07	3.05561e-09	47	84	43	58	188	212	329	243
spaR	secretory protein (associated with virulence)	707	55	372.333	2.74176e-05	4.91313	1.10979e-05	0.121487	0.00029064	128	183	84	131.667	151	791	570	504
narK	nitrite extrusion protein (nitrite facilitator)	10511	3341	5511.33	2.24153e-05	4.78991	0.000174274	0.0993221	0.000242249	1484	1737	2841	2020.67	5523	11995	5078	7532
hupA	histone like DNA-binding protein HU-alpha (NS2) (HU-2)	137153	45279	88963	8.77412e-08	4.76497	0.0023339	0.000388781	1.14685e-06	24921	25930	31905	27585.3	116362	71209	162074	116548
SEN3628	cytochrome C-type biogenesis protein	1344	318	800.667	4.34173e-08	4.68899	2.17152e-05	0.000192382	5.81215e-07	229	366	219	271.333	547	1106	1563	1072
sopB	cell invasion protein	2453	772	1595.67	1.30924e-07	4.64232	4.48335e-05	0.000580124	1.69132e-06	683	716	309	569.333	1455	2278	2762	2165
sipA	pathogenicity island 1 effector protein (function unknown)	3900	842	2696	2.64383e-07	4.62735	7.63658e-05	0.00117148	3.33756e-06	919	1164	803	962	1761	4510	4703	3658
SEN3166	cytosine permease	8355	5614	6886.67	5.60856e-09	4.58477	0.000198119	2.48515e-05	7.96523e-08	2139	2861	2506	2502	10494	8120	9552	9388.67
purF	amidophosphoribosyltransferase	87762	5250	34979.3	4.84508e-05	4.4243	0.000784186	0.214685	0.000496957	10550	7622	12033	10068.3	23959	15800	95384	45047.7
SEN0816	putative membrane protein	7520	3556	4834.33	1.95372e-09	4.3114	0.000130915	8.65694e-06	2.82906e-08	1580	2257	1588	1808.33	5684	5144	9100	6642.67
hilA	invasion protein regulator	2237	97	1138.67	5.94049e-05	4.21113	3.07256e-05	0.263223	0.000602342	518	550	257	441.667	453	1794	2494	1580.33
SEN4026	putative exported protein	891	51	490.333	0.000117398	4.20786	1.43405e-05	0.520192	0.00114077	259	248	111	206	208	1002	879	696.333
invH	cell adherance/invasion protein	1065	103	594.333	2.37404e-06	4.18567	1.60242e-05	0.0105194	2.7977e-05	189	271	225	228.333	328	886	1254	822.667
yaaH	integral membrane protein	89574	23221	50133.7	0.00173614	4.17003	0.00156711	1	0.0135199	15470	8451	38691	20870.7	98025	78159	36829	71004.3
purM	Phosphoribosylformylglycinamidine cyclo-ligase	40190	1977	15863	9.34371e-05	4.06651	0.000358112	0.41402	0.000920044	5772	3466	6095	5111	11517	7749	43656	20974
purG	Phosphoribosylformylglycinamidine synthase	99788	4410	38372.3	0.000150998	4.05345	0.000849805	0.669071	0.00144821	12021	10353	14534	12302.7	25453	16431	110141	50675
SEN1502	hypothetical protein (remnant)	99	44	62.6667	8.18776e-08	4.01777	1.72038e-06	0.000362799	1.07976e-06	26	33	19	26	78	70	118	88.6667
narI	respiratory nitrate reductase 1 gamma chain	3975	1707	2230.67	1.38141e-05	3.99746	7.16642e-05	0.0612104	0.000152644	806	1643	887	1112	2594	4781	2653	3342.67
SEN2510	dimethyl sulfoxide reductase	7505	1966	3432.67	0.000195812	3.95238	9.16522e-05	0.867643	0.00184605	857	2823	805	1495	1637	4836	8310	4927.67
SEN4027	putative integral membrane protein	1594	192	844	0.000298374	3.92793	2.51624e-05	1	0.00269266	409	538	249	398.667	346	1843	1539	1242.67
SEN1419	putative ABC amino acid transporter permease	1418	103	719.333	5.06946e-05	3.92605	2.02595e-05	0.224628	0.000516385	372	289	271	310.667	1689	392	1009	1030
spaS	secretory protein (associated with virulence)	993	131	494.667	0.00021807	3.8073	1.5269e-05	0.966269	0.00202998	257	388	123	256	300	1116	836	750.667
cvpA	colicin V production protein (DedE protein)	34897	2159	14674.3	6.88563e-05	3.78615	0.000343172	0.305102	0.000687167	6080	3736	6375	5397	13342	8239	38633	20071.3
fimI	major pilin protein	342	166	235.667	1.73238e-07	3.7732	6.82128e-06	0.000767615	2.21215e-06	126	144	70	113.333	292	343	412	349
SEN1418	ABC transporter ATP-binding subunit	917	118	498.667	9.29258e-06	3.70324	1.43023e-05	0.0411754	0.000105039	242	268	210	240	1127	360	729	738.667
SEN2710	hypothetical protein found within S. typhi pathogenicity island 1	3318	1570	2086	3.61724e-07	3.69736	5.69905e-05	0.0016028	4.5405e-06	1153	882	811	948.667	2523	2452	4129	3034.67
SEN4029	putative type-I secretion protein	1513	273	778	0.000832842	3.69456	2.32688e-05	1	0.00687211	414	565	229	402.667	292	1742	1508	1180.67
yicE	putative purine permease	14669	1018	6547.67	4.95481e-06	3.65385	0.000156775	0.0219547	5.65844e-05	2482	2880	2634	2665.33	6836	3652	17151	9213
hilD	AraC-family transcriptional regulator	5436	798	2526	8.64758e-06	3.63033	6.58428e-05	0.0383174	9.79986e-05	924	1718	857	1166.33	1722	3062	6293	3692.33
purE	phosphoribosylaminoimidazole carboxylase catalytic subunit	7431	953	3304	2.70978e-05	3.60491	7.98276e-05	0.12007	0.000287938	1360	898	1750	1336	3278	2313	8329	4640
orgA	oxygen-regulated invasion protein	7224	3012	4383.67	1.571e-07	3.58625	0.000119702	0.00069611	2.01188e-06	2329	2153	1790	2090.67	5165	5244	9014	6474.33
SEN2507	putative polyferredoxin	1760	248	782	3.47067e-05	3.55007	2.0241e-05	0.153785	0.000362701	299	547	264	370	461	971	2024	1152
uraA	uracil permease (uracil transporter)	16048	8582	11588.7	0.000276151	3.54772	0.000351445	1	0.00249719	6081	3350	8435	5955.33	19398	18571	14663	17544
SEN0663	possible 5-nitroimidazole antibiotic resistance	3587	126	1153	0.00221009	3.54686	2.44513e-05	1	0.0165982	365	636	336	445.667	382	491	3923	1598.67
pheP	phenylalanine-specific permease	10335	4861	6699.67	0.000246308	3.50885	0.000203221	1	0.0022643	3339	1949	5179	3489	12284	10082	8200	10188.7
purK	phosphoribosylaminoimidazole carboxylase ATPase subunit	13886	1526	6011.33	3.26635e-05	3.50733	0.000143313	0.144732	0.000342156	2348	1927	3246	2507	5868	3874	15813	8518.33
fdnG	formate dehydrogenase, nitrate-inducible, major subunit (ec 1.2.1.2)	29764	3879	13072	0.00180779	3.50107	0.000423124	1	0.0139553	6898	4710	10403	7337	10777	34474	15976	20409
SEN1420	putative periplasmic amino acid-binding protein	6563	103	3062.67	0.000195253	3.4826	8.84868e-05	0.865164	0.0018447	1791	1688	1358	1612.33	7921	1757	4347	4675
narH	respiratory nitrate reductase 1 beta chain	8105	1859	3932.33	0.000500706	3.48142	0.000129667	1	0.0043164	1329	2408	3228	2321.67	5061	9434	4267	6254
malY	aminotransferase (pseudogene)	168	62	111.333	3.18787e-07	3.43862	3.08763e-06	0.00141254	4.01291e-06	57	64	51	57.3333	168	119	219	168.667
carA	carbamoyl-phosphate synthase small chain	29057	15436	19550	0.000249823	3.41704	0.000568328	1	0.00228712	8998	6398	15110	10168.7	35455	24434	29267	29718.7
pyrL	pyrBI operon leader peptide	141	85	105.333	2.1277e-06	3.40787	3.13483e-06	0.00942782	2.52081e-05	55	82	43	60	184	140	172	165.333
narG	respiratory nitrate reductase 1 alpha chain	25833	7413	12129.3	0.00409968	3.4078	0.000402689	1	0.0282076	3488	5376	12789	7217.67	17560	29321	11160	19347
SEN4082	putative membrane protein	1240	80	623.333	3.70066e-05	3.33754	1.73161e-05	0.163976	0.000385826	383	438	206	342.333	463	988	1446	965.667
SEN4028	putative type-I secretion protein	1262	227	606	0.00150611	3.33226	1.86912e-05	1	0.0118536	401	502	214	372.333	275	1476	1184	978.333
panC	Pantoate--beta-alanine ligase	12933	4457	7633	2.05472e-05	3.30028	0.000206267	0.0910447	0.000223149	3890	2744	5114	3916	10623	8347	15677	11549
yibK	putative RNA-methyltransferase	1728	1026	1341.67	2.78355e-06	3.27688	3.88612e-05	0.0123339	3.24577e-05	782	805	722	769.667	2076	1808	2450	2111.33
SEN4121	probable arginine-binding periplasmic protein	4608	783	1963.33	1.89e-05	3.27132	4.87275e-05	0.0837458	0.00020627	792	1347	829	989.333	1846	1612	5400	2952.67
sicP	chaperone (associated with virulence)	366	21	237.333	0.000146539	3.25319	6.94857e-06	0.649316	0.0014085	135	156	128	139.667	153	484	494	377
carB	carbamoyl-phosphate synthase large chain	75175	24541	43722.7	0.000474088	3.21948	0.00127288	1	0.0040949	20433	19566	35252	25083.7	94741	44974	66704	68806.3
fdnH	formate dehydrogenase, nitrate-inducible, iron-sulfur subunit (formate dehydrogenase-n beta subunit (fdh-n beta subunit) (anaerobic formate dehydrogenase iron-sulfur subunit	6234	690	2582	0.00252347	3.20285	8.59763e-05	1	0.0185431	1619	1174	2309	1700.67	2225	7408	3215	4282.67
ftn	ferritin	36074	15728	21279.3	1.24099e-05	3.19894	0.000598158	0.0549881	0.000137815	11764	15940	9803	12502.3	27976	27492	45877	33781.7
SEN1495	putative hydrolase	1398	445	831.667	9.50312e-06	3.1707	2.38047e-05	0.0421083	0.000107146	570	649	302	507	1301	1015	1700	1338.67
napC	cytochrome c-type protein NapC	3419	188	2073.33	0.000197731	3.14515	6.24228e-05	0.876144	0.00186018	1062	1492	1389	1314.33	1577	4481	4105	3387.67
SEN1805	cold shock protein (CspH)	1229	436	663.333	1.77285e-05	3.11458	1.78662e-05	0.0785549	0.000193963	291	357	477	375	793	802	1520	1038.33
purN	phosphoribosylglycinamidine myltransferase	12765	842	5067	0.000177291	3.09549	0.000117939	0.785577	0.00168941	2296	2295	2911	2500.67	4505	3138	15060	7567.67
ssaI	putative pathogenicity island protein	80	11	33.3333	0.00192514	3.09103	9.05715e-07	1	0.0147328	23	28	9	20	17	54	89	53.3333
pipC	cell invasion protein	1025	308	561	2.40085e-05	3.07354	1.63132e-05	0.106382	0.000258208	350	536	217	367.667	658	886	1242	928.667
yncD	probable TonB-dependent receptor YncD precursor	1196	491	771	3.82048e-05	3.05439	2.34564e-05	0.169285	0.000396453	539	733	321	531	1517	1030	1359	1302
SEN1522	outer membrane protein	2843	303	1009.67	0.000783661	3.05248	2.40604e-05	1	0.00649047	477	780	379	545.333	531	912	3222	1555
panB	3-methyl-2-oxobutanoate hydroxymethyltransferase	10843	2969	5975.67	2.79643e-05	3.01221	0.000160059	0.12391	0.000295024	3435	2796	4278	3503	8393	6404	13639	9478.67
yeiU	putative membrane protein	7295	2581	4995.67	2.65497e-05	3.00086	0.00014147	0.117642	0.000283475	3731	2576	3114	3140.33	8842	5695	9871	8136
osmY	Putative periplasmic protein	10138	856	4083	0.00223079	2.99334	0.000124616	1	0.0166785	4175	3319	1166	2886.67	11304	3394	6211	6969.67
dmsA2	anaerobic dimethyl sulfoxide reductase chain A (pseudogene).	4329	756	1593.33	0.00110712	2.98952	4.05153e-05	1	0.00893564	802	1558	530	963.333	925	1886	4859	2556.67
dmsB2	anaerobic dimethyl sulfoxide reductase chain B	1174	182	442	0.000515607	2.96369	1.14119e-05	1	0.00442763	248	430	144	274	289	541	1318	716
napB	cytochrome c-type protein NapB precursor	3821	250	2349	0.000392769	2.94151	7.14291e-05	1	0.00347377	1434	1907	1657	1666	1875	5255	4915	4015
ybiU	conserved hypothetical protein	1766	697	987.667	0.000137621	2.92484	3.12799e-05	0.6098	0.00132854	664	1039	555	752.667	2321	1361	1539	1740.33
SEN1792	putative ABC transport ATP-binding subunit	1420	595	902	0.000109452	2.92255	2.79165e-05	0.484983	0.00106825	551	690	715	652	1971	1285	1406	1554
dacD	penicillin-binding protein	6643	1476	3686.67	1.96335e-05	2.89779	9.91108e-05	0.086996	0.000213749	2539	2146	2315	2333.33	5480	3791	8789	6020
yifE	conserved hypothetical protein	41686	17456	31344	0.000164849	2.87741	0.000921999	0.730447	0.00157424	24368	21293	20479	22046.7	62165	38749	59258	53390.7
pyrD	dihydroorotate dehydrogenase	12908	3798	6964	0.000102902	2.85735	0.000189271	0.455959	0.00100653	4728	3294	5398	4473.33	9584	8526	16202	11437.3
pyrC	Dihydroorotase	11748	2119	6128.33	9.5035e-05	2.8552	0.000162395	0.4211	0.000933703	3901	2959	4686	3848.67	9204	6020	14707	9977
adiY	putative AraC family regulatory protein	5774	587	1796.33	0.00577207	2.84173	4.18727e-05	1	0.0373373	733	1968	568	1089.67	996	1320	6342	2886
fdnI	formate dehydrogenase, nitrate-inducible, cytochrome b556(fdn) subunit (formate dehydrogenase-n gamma subunit) (fdh-n gamma subunit) (anaerobic formate dehydrogenase cytochrome b556 subunit)	3588	244	1547	0.00312712	2.83884	5.33659e-05	1	0.0223849	1178	1274	1438	1296.67	1518	4766	2247	2843.67
SEN0081	putative lipoprotein	724	42	294.667	0.00175124	2.81439	9.11708e-06	1	0.013565	289	310	103	234	827	268	491	528.667
iadA	probable isoaspartyl dipeptidase	4204	958	1975.33	4.71101e-05	2.7863	5.35451e-05	0.208745	0.000484326	1263	1860	1032	1385	2624	2221	5236	3360.33
glnA	glutamine synthetase	87678	13125	43360	0.00282048	2.71915	0.00112423	1	0.0204878	26624	18869	39749	28414	76935	31840	106547	71774
nirB	nitrite reductase large subunit	51372	19298	29393.3	0.00386539	2.67429	0.000934156	1	0.0271435	16590	21256	35629	24491.7	40554	67962	53139	53885
SEN1398	putative phage integrase (pseudogene).	513	188	287.667	4.95423e-05	2.64753	8.5333e-06	0.219522	0.00050581	217	342	163	240.667	504	405	676	528.333
yigC	putative membrane protein	3542	458	1859	0.000214365	2.63478	4.98818e-05	0.94985	0.0020039	1383	1195	1489	1355.67	3066	1841	4737	3214.67
SEN3457	putative lacI-family transcriptional regulator	6102	1094	2827.33	0.000235815	2.63464	7.33555e-05	1	0.00217234	1860	1682	2406	1982.67	3692	2954	7784	4810
SEN0908A	phage integrase (remnant)	539	21	206.333	0.000430538	2.59241	5.23708e-06	1	0.00374796	155	176	119	150	176	235	658	356.333
fliF	flagellar basal-body M-ring protein	13888	8500	9216.33	0.00401363	2.59235	0.000287236	1	0.0277881	7336	4746	11318	7800	15836	18634	16579	17016.3
sdhA	succinate dehydrogenase flavoprotein subunit	8751	2866	4897.33	0.000221658	2.58486	0.000145509	0.982167	0.00205474	2873	6322	3602	4265.67	9397	6468	11624	9163
ssaJ	putative pathogenicity island lipoprotein	318	52	118.667	0.00467132	2.58473	3.20144e-06	1	0.0314569	126	105	47	92.6667	74	195	365	211.333
SEN1494	exported protein	447	75	258.667	0.000219643	2.57963	7.8524e-06	0.973237	0.00204033	242	304	144	230	591	317	558	488.667
ompW	putative outer membrane protein	48562	13626	18792.3	0.00235688	2.55961	0.000505221	1	0.0174638	10490	24420	10794	15234.7	17897	25132	59052	34027
SEN1496	putative hydrolase	1865	491	938	0.000423254	2.55839	2.80093e-05	1	0.00371034	840	1226	459	841.667	1684	1331	2324	1779.67
sdaB	L-serine dehydratase 2 (L-serine deaminase 2)	23722	9321	13977.3	0.00438848	2.55733	0.000445072	1	0.0296423	11142	8973	17275	12463.3	20463	32695	26164	26440.7
SEN1417	putative amino acid ABC transporter	296	25	153	0.00110619	2.53455	4.49292e-06	1	0.00893564	162	146	92	133.333	388	137	334	286.333
SEN0853B	conserved hypothetical protein	349	129	228	0.000127052	2.51108	7.00209e-06	0.562965	0.00123187	198	284	159	213.667	490	327	508	441.667
yqcC	conserved hypothetical protein	946	642	689.667	0.00102604	2.49974	2.10878e-05	1	0.00831148	603	467	781	617	1262	1245	1413	1306.67
SEN1154	tail fiber assembly protein (remnant)	103	14	45.3333	0.00210649	2.49475	1.3368e-06	1	0.0159876	43	57	24	41.3333	43	90	127	86.6667
SEN1151	phage tail assembly protein (remnant)	160	19	74.3333	0.000789318	2.49462	2.18608e-06	1	0.00652512	69	88	45	67.3333	77	143	205	141.667
ais	Ais protein	12490	3622	6611.67	0.000226305	2.48326	0.000186792	1	0.00209344	5120	6305	5647	5690.67	10028	9269	17610	12302.3
sdaC	putative serine transporter	44868	17984	28240.3	0.00386077	2.46868	0.000913839	1	0.0271435	27144	22024	33094	27420.7	45128	66892	54963	55661
otsB	trehalose phosphatase	837	229	458.667	0.000578306	2.46502	1.39339e-05	1	0.00492784	418	647	268	444.333	1021	583	1105	903
slrB	PTS system, glucitol/sorbitol-specific IIA component	779	82	238	0.00795195	2.46011	5.95246e-06	1	0.0487345	141	353	92	195.333	206	223	871	433.333
fliG	flagellar motor switch protein FliG	7607	4482	4747	0.00495056	2.45867	0.000152053	1	0.0330859	4082	2807	6636	4508.33	8788	10414	8564	9255.33
upp	Uracil phosphoribosyltransferase	23057	14454	17989.3	0.00182575	2.44436	0.000559026	1	0.0140694	18064	14060	19235	17119.7	35692	32518	37117	35109
ycgN	conserved hypothetical protein	3707	1667	2628.33	0.000321931	2.42606	7.91411e-05	1	0.00288761	2684	2332	2434	2483.33	5195	4101	6039	5111.67
ssaL	putative secretion system protein	526	78	245	0.000344141	2.41932	7.25017e-06	1	0.00308059	251	303	153	235.667	329	434	679	480.667
pyrF	Orotidine 5'-phosphate decarboxylase	4609	2096	3009.67	0.00186967	2.41615	9.73144e-05	1	0.0143579	3333	2197	3526	3018.67	6806	5850	5429	6028.33
prpA	serine/threonine protein phosphatase 1	853	161	303.667	0.00131122	2.40765	7.97651e-06	1	0.0103751	209	421	169	266.333	370	318	1022	570
emrD	multidrug resistance protein D	7289	1223	3803.67	0.000454822	2.39607	0.00010814	1	0.00394387	3234	4457	2959	3550	7790	4023	10248	7353.67
ycaM	probable transport protein	1337	680	937.333	0.000700984	2.39469	2.93806e-05	1	0.00588269	1080	942	825	949	1622	1875	2162	1886.33
sdhD	succinate dehydrogenase hydrophobic membrane anchor protein	985	444	502.667	0.00114081	2.3887	1.52232e-05	1	0.00915751	383	827	338	516	1079	654	1323	1018.67
yieG	putative membrane transport protein	15407	2043	6860.67	0.00157514	2.38864	0.000180724	1	0.0123749	5588	4355	7194	5712.33	10326	7631	19762	12573
iagB	cell invasion protein	281	58	127.333	0.00610219	2.38741	3.98141e-06	1	0.039017	157	169	72	132.667	111	316	353	260
yegD	conserved hypothetical protein	6990	2692	4113.67	0.00468065	2.37464	0.000133816	1	0.0314719	5504	2591	4672	4255.67	9581	8163	7364	8369.33
ygaP	conserved hypothetical protein	4594	806	1757.67	0.00317775	2.37099	4.46822e-05	1	0.0226741	1411	1949	1143	1501	2920	1131	5725	3258.67
fbaB	fructose-bisphosphate aldolase class I	2192	412	831	0.00479803	2.33334	2.31487e-05	1	0.0322123	888	1194	366	816	1601	782	2558	1647
ptpS	putative 6-pyruvoyl tetrahydrobiopterin synthase	3213	1988	2484.33	0.00118029	2.31487	8.0336e-05	1	0.00944021	2784	2488	2896	2722.67	5701	4772	5148	5207
panD	Aspartate alpha-decarboxylase.	6682	1428	3925.33	0.000766622	2.30332	0.000113602	1	0.00636124	3929	3684	4069	3894	7735	5357	10366	7819.33
nirC	putative nitrite transporter	5193	2253	3466	0.00308632	2.29325	0.000112594	1	0.0221697	3351	3384	4812	3849	5637	8544	7764	7315
fliH	flagellar assembly protein FliH	5584	3601	3715.67	0.00646549	2.289	0.000122095	1	0.0409266	3595	2924	5853	4124	7815	8508	7196	7839.67
napH	ferredoxin-type protein NapH	2644	226	1349.67	0.00650177	2.27765	4.56306e-05	1	0.0410975	1400	1580	1806	1595.33	1684	4044	3107	2945
yjiO	putative sugar transport protein	3471	225	1152.33	0.00552814	2.27045	2.81753e-05	1	0.0359694	995	1212	832	1013	984	1209	4303	2165.33
nifJ	probable pyruvate-flavodoxin oxidoreductase	7874	1455	4036.33	0.00073	2.26981	0.000117624	1	0.00610307	3834	5289	3600	4241	8072	5286	11474	8277.33
fliE	flagellar hook-basal body complex protein FliE	5179	2388	3286.67	0.00767939	2.25819	0.000108515	1	0.047326	3871	2406	4976	3751	7585	7269	6259	7037.67
dinI	damage-inducible protein	1519	244	912	0.00406356	2.25409	2.67764e-05	1	0.0280462	906	768	1150	941.333	2287	1066	2207	1853.33
SEN1677	putative transporter	6109	187	2025	0.00383796	2.23433	5.1319e-05	1	0.0270796	2302	2196	1218	1905.33	2349	2115	7327	3930.33
SEN2641	putative ArsR-family regulatory protein	1067	137	375	0.005221	2.19683	9.46357e-06	1	0.034426	341	440	303	361.333	620	261	1328	736.333
SEN1482	conserved hypothetical protein	886	343	563	0.00254692	2.19364	1.76465e-05	1	0.0186535	733	567	673	657.667	1016	1193	1453	1220.67
yehT	putative two-component system response regulator	908	448	645.333	0.00296321	2.18459	2.18865e-05	1	0.0214192	703	960	846	836.333	1294	1611	1540	1481.67
yebF	putative exported protein	1814	141	1081.33	0.00336418	2.17878	3.34327e-05	1	0.0239273	1095	1343	1383	1273.67	2909	1484	2672	2355
sdhB	succinate dehydrogenase iron-sulfur protein	4270	1971	2175	0.00237159	2.17526	6.83106e-05	1	0.0175434	1909	4097	2126	2710.67	5142	3336	6179	4885.67
yebG	conserved hypothetical protein	1560	149	932.333	0.00392442	2.17329	2.8565e-05	1	0.0273414	945	1094	1227	1088.67	2505	1243	2315	2021
pyrE	orotate phosphoribosyltransferase	4855	2408	3016.33	0.00781333	2.16968	9.63326e-05	1	0.0480845	3556	2335	4852	3581	7190	5964	6638	6597.33
yqhD	probable alcohol dehydrogenase	11504	2494	4142.67	0.00314936	2.15621	0.000112063	1	0.0225077	3769	6418	3322	4503	6263	4848	14826	8645.67
SEN4080	conserved hypothetical protein	1459	85	477	0.00499022	2.15591	1.26133e-05	1	0.0332007	513	683	322	506	570	598	1781	983
srlD	sorbitol-6-phosphate 2-dehydrogenase (glucitol-6-phosphate dehydrogenase)	2886	427	916	0.0082008	2.15131	2.43405e-05	1	0.0499831	872	1546	568	995.333	1299	981	3454	1911.33
pnuC	pnuC protein	1351	207	577.333	0.00663448	2.15075	1.92634e-05	1	0.0416393	805	1012	505	774	1856	834	1364	1351.33
flgC	putative flagellar basal-body rod protein FlgC (proximal rod protein)	8508	3109	4782.67	0.00660163	2.1489	0.00014724	1	0.0415601	6099	3780	6922	5600.33	9208	9653	12288	10383
yeaQ	putative membrane protein	1288	391	573.667	0.00407935	2.14319	1.76585e-05	1	0.0281113	669	1060	438	722.333	1373	789	1726	1296
yqhE	2,5-diketo-D-gluconic acid reductase A	6679	1177	2210.67	0.00545138	2.1366	6.00688e-05	1	0.0355222	2366	3666	1401	2477.67	3543	2442	8080	4688.33
SEN0538	Two component regulator sensor kinase (fragment)	252	73	114	0.00188995	2.12192	3.64476e-06	1	0.0144885	150	212	91	151	229	223	343	265
ynaJ	putative membrane protein	1562	610	821	0.00503349	2.12171	2.72021e-05	1	0.0334384	906	1531	921	1119.33	2468	1284	2069	1940.33
add	adenosine deaminase	4740	2760	3517	0.00319672	2.11924	0.000119985	1	0.0227728	4850	5109	4552	4837	9292	7610	8160	8354
tktB	transketolase 2	3686	439	1577.33	0.00199525	2.10957	4.66797e-05	1	0.0152168	1992	2413	1397	1934	3020	2431	5083	3511.33
yejG	conserved hypothetical protein	3607	765	1910.67	0.00563475	2.09966	6.33817e-05	1	0.0365558	1885	2753	3104	2580.67	5492	3518	4464	4491.33
phoN	nonspecific acid phosphatase precursor	2365	452	839.667	0.0050524	2.09946	2.27548e-05	1	0.0335137	862	1314	699	958.333	1382	948	3064	1798
SEN2003	Putative DNA-binding protein	175	92	80.3333	0.00558294	2.09917	2.73299e-06	1	0.0362727	96	188	67	117	154	196	242	197.333
yqgB	conserved hypothetical protein	6775	2403	3949.67	0.00535606	2.0935	0.000121588	1	0.0350214	4891	3719	6041	4883.67	8712	7294	10494	8833.33
SEN1183	hypothetical protein	449	55	155.333	0.00510453	2.08276	4.55392e-06	1	0.0338089	213	277	99	196.333	268	239	548	351.667
yifB	Putative competence protein (chelatase)	3191	1078	1883	0.00223208	2.07874	5.82111e-05	1	0.0166785	2334	2542	2412	2429.33	3922	3490	5525	4312.33
thrL	threonine operon leader peptide (artificial fragment)	361	52	160.667	0.00255168	2.07832	4.847e-06	1	0.0186576	213	265	143	207	380	219	504	367.667
SEN4208	putative membrane protein	3236	1424	2289	0.00424804	2.04709	7.51192e-05	1	0.0288697	2735	3221	3663	3206.33	5870	4645	5971	5495.33
SEN2915	putative membrane protein	4105	723	1584.33	0.0058785	2.02606	4.65116e-05	1	0.037805	1631	2657	1934	2074	2128	3111	5736	3658.33
