# Supplementary material for: Role of CpxR in Biofilm Development: Expression of Key Fimbrial, O-Antigen and Virulence Operons of Salmonella Enteritidis
Source: Int J Mol Sci. 2019 Oct 17;20(20):5146. doi: 10.3390/ijms20205146 (PMC6829429; doi:10.3390/ijms20205146)
Supplement: Supplementary file 1 [file ijms-20-05146-s001.zip › Supplementary Materials/Supplementary Tables/Table 3 Supplementary Info.xlsx]

## Sheet: Sheet3
Table S3. Influence of cpxR mutation on the transcriptome of planktonic cells of S. Enteritidis. A list of down regulated genes in the ΔcpxR background compared to its the wild type counterpart.
Gene name	Gene Product	Experiment - Range (original values)	Experiment - IQR (original values)	Experiment - Difference (original values)	EDGE test: G1_WT vs G2_cpxR, tagwise dispersions - P-value	EDGE test: G1_WT vs G2_cpxR, tagwise dispersions - Fold change	EDGE test: G1_WT vs G2_cpxR, tagwise dispersions - Weighted difference	EDGE test: G1_WT vs G2_cpxR, tagwise dispersions - Bonferroni	EDGE test: G1_WT vs G2_cpxR, tagwise dispersions - FDR p-value correction	G1_WT - H1.Wild - Expression values	G1_WT - G1.Wild - Expression values	G1_WT - A2.Wild - Expression values	G1_WT - Means	G2_cpxR - D2.cpxR - Expression values	G2_cpxR - C2.cpxR - Expression values	G2_cpxR - B2.cpxR - Expression values	G2_cpxR - Means
rfbE	CDP-tyvelose-2-epimerase	23850	14000	-17549.7	0	-148259	-0.000423093	0	0	14799	14000	23850	17549.7	0	0	0	0
SEN1387	regulator of hokC	15427	13693	-14443.3	0	-125425	-0.000357929	0	0	14210	13693	15427	14443.3	0	0	0	0
ptsA	phosphoenolpyruvate-protein phosphotransferase (ec 2.7.3.9) (phosphotransferase system, enzyme i) (enzyme i-ani)	13428	9125	-11055	0	-94390.8	-0.000269366	0	0	9125	10612	13428	11055	0	0	0	0
cpxR	two-component response regulatory protein	13138	8996	-10751.7	0	-91788.8	-0.00026194	0	0	8996	10121	13138	10751.7	0	0	0	0
hsdM	Type I restriction-modification system methyltransferase	9517	6470	-7745.33	0	-66089.4	-0.0001886	0	0	6470	7249	9517	7745.33	0	0	0	0
rfbV	O-chain glycosyltransferase	10160	5423	-7412.33	0	-62693.1	-0.000178908	0	0	6654	5423	10160	7412.33	0	0	0	0
hsdR	Type I restriction-modification system subunit R	8560	6147	-7218.33	0	-61815.8	-0.000176405	0	0	6147	6948	8560	7218.33	0	0	0	0
rfbS	paratose synthase	9804	5318	-6848.67	0	-57425.5	-0.000163876	0	0	5424	5318	9804	6848.67	0	0	0	0
SEN3125	hypothetical protein	6230	4149	-4911.33	0	-41857.6	-0.000119449	0	0	4355	4149	6230	4911.33	0	0	0	0
rfbX	O-antigen transporter	6711	3314	-4746.67	0	-39999.4	-0.000114146	0	0	4215	3314	6711	4746.67	0	0	0	0
SEN1995	conserved hypothetical protein	4399	2833	-3493.33	0	-29838.1	-8.51478e-05	0	0	3248	2833	4399	3493.33	0	0	0	0
pflD	formate acetyltransferase 2 (ec 2.3.1.54) (pyruvate formate-lyase 2)	3900	2864	-3341.33	0	-28655.9	-8.17742e-05	0	0	2864	3260	3900	3341.33	0	0	0	0
SEN4331A	conserved hypothetical protein	3822	2978	-3262	0	-28019.8	-7.99589e-05	0	0	2978	2986	3822	3262	0	0	0	0
SEN2614	hypothetical protein	3758	2799	-3146.33	0	-26960.7	-7.69364e-05	0	0	2799	2882	3758	3146.33	0	0	0	0
SEN1142	putative phage lipoprotein	3606	2417	-2918.67	0	-24890.6	-7.10288e-05	0	0	2417	2733	3606	2918.67	0	0	0	0
SEN3978	deoR family regulatory protein	3203	2302	-2622.67	0	-22423.2	-6.39875e-05	0	0	2302	2363	3203	2622.67	0	0	0	0
SEN1432	putative GntR-family regulatory protein	2473	1931	-2129.67	0	-18301.3	-5.22246e-05	0	0	1931	1985	2473	2129.67	0	0	0	0
SEN1993	putative DNA-binding protein (histone-like protein hlp-II	2692	1755	-2148	0	-18289.2	-5.21902e-05	0	0	1755	1997	2692	2148	0	0	0	0
SEN3898	putative GntR-family regulatory protein	2454	1739	-2105	0	-18036.9	-5.14702e-05	0	0	1739	2122	2454	2105	0	0	0	0
SEN4283	conserved hypothetical protein	2532	1718	-2021.67	0	-17232.7	-4.9175e-05	0	0	1718	1815	2532	2021.67	0	0	0	0
frwC	PTS system, protein component IIC (phosphotransferase enzyme ii, c component)	2297	1636	-1903	0	-16276.9	-4.64475e-05	0	0	1636	1776	2297	1903	0	0	0	0
SEN2877	hypothetical protein (associated with virulence)	2286	1519	-1796.67	0	-15291.5	-4.36353e-05	0	0	1519	1585	2286	1796.67	0	0	0	0
SEN1140	hypothetical phage protein	1984	1299	-1593	0	-13624.9	-3.88793e-05	0	0	1496	1299	1984	1593	0	0	0	0
SEN4243	cytotoxic protein ccdb (letb protein) (protein g) (lynb)	1761	1276	-1464.33	0	-12533.2	-3.57639e-05	0	0	1276	1356	1761	1464.33	0	0	0	0
SEN1975	hypothetical protein	1966	1124	-1445.67	1.51791e-284	-12229.5	-3.4897e-05	6.72585e-281	1.10805e-283	1247	1124	1966	1445.67	0	0	0	0
SEN1985	hypothetical protein	1943	1002	-1439.33	8.38533e-253	-12221.8	-3.48752e-05	3.71554e-249	6.0122e-252	1373	1002	1943	1439.33	0	0	0	0
SEN4292	putative Type I restriction enzyme	1681	1224	-1413.67	0	-12108.3	-3.45514e-05	0	0	1224	1336	1681	1413.67	0	0	0	0
SEN1994	putative membrane protein	1752	1079	-1355.67	4.073e-302	-11545.4	-3.2945e-05	1.80474e-298	2.99791e-301	1236	1079	1752	1355.67	0	0	0	0
pflC	pyruvate formate-lyase 2 activating enzyme (ec 1.97.1.4) (pfl-activating enzyme)	1595	1128	-1322.67	0	-11311.9	-3.22785e-05	0	0	1128	1245	1595	1322.67	0	0	0	0
SEN4242	antitoxin protein (leta protein) (protein h) (lyna)	1627	1146	-1317	0	-11247.2	-3.2094e-05	0	0	1146	1178	1627	1317	0	0	0	0
SEN0216	putative viral enhancing factor	1389	1118	-1291.33	0	-11150.8	-3.1819e-05	0	0	1118	1367	1389	1291.33	0	0	0	0
SEN2878	hypothetical protein (assiciated with virulence)	1413	1113	-1231.33	1.56141e-284	-10606.3	-3.02649e-05	6.91862e-281	1.13793e-283	1168	1113	1413	1231.33	0	0	0	0
SEN1383	predicted phage protein	1495	924	-1160	2.39769e-281	-9847.01	-2.80981e-05	1.06242e-277	1.74167e-280	924	1061	1495	1160	0	0	0	0
SEN4240	transposase (pseudogene)	1434	884	-1128.67	3.64548e-272	-9588.91	-2.73616e-05	1.61531e-268	2.63509e-271	884	1068	1434	1128.67	0	0	0	0
SEN4089	Putative acetyltransferase	1345	950	-1114.33	2.52551e-296	-9529.52	-2.71921e-05	1.11906e-292	1.85581e-295	950	1048	1345	1114.33	0	0	0	0
hsdS	type I restriction-modification system specificity subunit	5278	3030	-3924.67	0	-9490.95	-9.48851e-05	0	0	3467	3030	5278	3925	1	0	0	0.333333
SEN1133	putative phage encoded hydrolase	1387	945	-1098.33	1.90966e-304	-9363.95	-2.67196e-05	8.4617e-301	1.40794e-303	963	945	1387	1098.33	0	0	0	0
safC	salmonella atypical fimbria outer membrane usher	1222	976	-1077.33	7.22557e-266	-9274.47	-2.64642e-05	3.20165e-262	5.20594e-265	976	1034	1222	1077.33	0	0	0	0
SEN3176	conserved hypothetical protein	1295	939	-1066.33	4.65575e-276	-9122.42	-2.60303e-05	2.06296e-272	3.37637e-275	939	965	1295	1066.33	0	0	0	0
SEN1971	conserved hypothetical protein	1327	902	-1053	3.18539e-289	-8980.9	-2.56265e-05	1.41144e-285	2.32912e-288	930	902	1327	1053	0	0	0	0
SEN4254	putative outer membrane protein	1110	887	-1024	2.97501e-259	-8836.86	-2.52154e-05	1.31823e-255	2.13998e-258	887	1075	1110	1024	0	0	0	0
SEN3941	conserved hypothetical protein	1441	750	-1028.33	3.48808e-205	-8673.91	-2.47504e-05	1.54557e-201	2.38514e-204	894	750	1441	1028.33	0	0	0	0
SEN2880	conserved hypothetical protein	1094	828	-937	2.79509e-245	-8041.99	-2.2947e-05	1.2385e-241	1.99437e-244	828	889	1094	937	0	0	0	0
gtrC	putative lipopolysaccharide modification acyltransferase	1296	734	-946.333	1.40511e-224	-7998.96	-2.28242e-05	6.22606e-221	9.85136e-224	809	734	1296	946.333	0	0	0	0
SEN1999	conserved hypothetical protein	1139	792	-926.667	2.34554e-245	-7913.66	-2.25808e-05	1.03931e-241	1.67631e-244	792	849	1139	926.667	0	0	0	0
SEN1382	putative phage membrane protein	1117	713	-888.333	4.81997e-238	-7591.97	-2.16628e-05	2.13573e-234	3.42814e-237	835	713	1117	888.333	0	0	0	0
SEN4088	conserved hypothetical protein	945	721	-817.333	2.7808e-215	-7019.97	-2.00305e-05	1.23217e-211	1.93434e-214	721	786	945	817.333	0	0	0	0
frwB	PTS system protein IIB component 1 (phosphotransferase enzyme ii, b component) (ec 2.7.1.69)	994	683	-804	4.24863e-215	-6861.92	-1.95794e-05	1.88257e-211	2.95074e-214	683	735	994	804	0	0	0	0
SEN4166	putative lipoprotein	926	686	-797.667	1.5238e-211	-6844.25	-1.9529e-05	6.75197e-208	1.05007e-210	686	781	926	797.667	0	0	0	0
SEN1752	Putative DEOR-type transcriptional regulator	984	665	-773.333	5.38374e-228	-6585.96	-1.87919e-05	2.38554e-224	3.78657e-227	665	671	984	773.333	0	0	0	0
yfbK	lipoprotein	931	656	-768.333	3.84141e-209	-6569.13	-1.87438e-05	1.70213e-205	2.63896e-208	656	718	931	768.333	0	0	0	0
SEN1004	putative membrane protein (pseudogene)	798	658	-741.333	2.85615e-202	-6424.27	-1.83305e-05	1.26556e-198	1.94403e-201	658	798	768	741.333	0	0	0	0
mrr	restriction of methylated adenine (pseudogene)	861	663	-746.333	1.53277e-233	-6412.48	-1.82968e-05	6.7917e-230	1.08841e-232	663	715	861	746.333	0	0	0	0
SEN4291	putative Type I restriction-modification system methyltransferase	1008	568	-734.667	4.23918e-188	-6209.68	-1.77181e-05	1.87838e-184	2.84173e-187	628	568	1008	734.667	0	0	0	0
SEN4290	putative Type I restriction-modification system methyltransferase	905	528	-701.667	2.04302e-192	-5986.57	-1.70814e-05	9.0526e-189	1.37578e-191	672	528	905	701.667	0	0	0	0
SEN4247	fimbrial protein precursor	813	573	-653.667	1.8224e-232	-5580.87	-1.59236e-05	8.07505e-229	1.29201e-231	573	575	813	653.667	0	0	0	0
SEN0920	prophage encoded virulence factor	815	462	-643.667	2.49403e-160	-5512.15	-1.57275e-05	1.10511e-156	1.6086e-159	654	462	815	643.667	0	0	0	0
SEN4249	outer membrane fimbrial usher protein	784	529	-634.333	1.75374e-222	-5427.7	-1.54865e-05	7.77082e-219	1.22762e-221	590	529	784	634.333	0	0	0	0
SEN4239A	Identical pseudogene to S. Gallinarum 287/91	706	554	-606.333	5.99221e-218	-5209.95	-1.48651e-05	2.65515e-214	4.18133e-217	554	559	706	606.333	0	0	0	0
yjeO	exported protein	689	506	-567.333	5.07527e-231	-4855.54	-1.38537e-05	2.24885e-227	3.58097e-230	506	507	689	567.333	0	0	0	0
SEN1986	conserved hypothetical protein	697	447	-563.667	1.30438e-181	-4829.39	-1.37791e-05	5.77972e-178	8.69131e-181	547	447	697	563.667	0	0	0	0
SEN1386	predicted phage protein	835	401	-574.333	6.44617e-140	-4823.34	-1.37618e-05	2.8563e-136	4.05724e-139	487	401	835	574.333	0	0	0	0
yihR	conserved hypothetical protein	573	500	-542	8.36402e-191	-4693.57	-1.33915e-05	3.7061e-187	5.62382e-190	500	553	573	542	0	0	0	0
SEN1385	putative phage membrane protein	693	415	-547	7.55461e-165	-4677.39	-1.33453e-05	3.34745e-161	4.90828e-164	533	415	693	547	0	0	0	0
SEN2473	conserved regulatory protein	637	464	-534.333	7.44485e-229	-4576.51	-1.30574e-05	3.29881e-225	5.24454e-228	464	502	637	534.333	0	0	0	0
SEN1436	putative dehydratase	655	470	-534	1.04997e-221	-4565.07	-1.30247e-05	4.65244e-218	7.33823e-221	470	477	655	534	0	0	0	0
SEN3896	serine hydroxymethyltransferase	566	473	-523	1.55095e-167	-4541.37	-1.29571e-05	6.87224e-164	1.0166e-166	473	566	530	523	0	0	0	0
SEN0036	possible sulfatase regulatory protein	609	425	-516.667	5.85706e-214	-4423.17	-1.26198e-05	2.59526e-210	4.04877e-213	425	516	609	516.667	0	0	0	0
SEN0033	putative secreted 5'-nucleotidase	514	477	-499.667	6.79838e-169	-4340.47	-1.23838e-05	3.01236e-165	4.46938e-168	477	508	514	499.667	0	0	0	0
frwD	PTS system, component IIB	598	430	-497.667	8.48392e-215	-4259.38	-1.21524e-05	3.75923e-211	5.88298e-214	430	465	598	497.667	0	0	0	0
SEN1141	hypothetical phage protein (remnant)	596	389	-493.333	5.37162e-199	-4210.99	-1.20143e-05	2.38017e-195	3.63384e-198	389	495	596	493.333	0	0	0	0
SEN2746A	membrane protein	534	373	-472	5.5579e-173	-4049.87	-1.15545e-05	2.46271e-169	3.66474e-172	373	509	534	472	0	0	0	0
SEN4241	conserved hypothetical protein	560	383	-459.333	1.97394e-200	-3923.49	-1.11938e-05	8.74652e-197	1.34149e-199	383	435	560	459.333	0	0	0	0
SEN0995	hypothetical protein	488	329	-405.333	1.03867e-178	-3463.53	-9.88122e-06	4.60234e-175	6.87944e-178	329	399	488	405.333	0	0	0	0
SEN1136	putative phage protein	439	345	-398.667	1.38428e-139	-3454.42	-9.85523e-06	6.13373e-136	8.70033e-139	412	345	439	398.667	0	0	0	0
SEN3897	alanine racemase	467	337	-395	2.51759e-117	-3436.84	-9.80504e-06	1.11554e-113	1.53445e-116	337	467	381	395	0	0	0	0
SEN4253	Thiol:disulfide interchange protein	443	332	-394.333	7.46786e-165	-3390.22	-9.67203e-06	3.30901e-161	4.85904e-164	332	408	443	394.333	0	0	0	0
SEN0035	putative secreted sulfatase	469	329	-393.667	4.22603e-178	-3368.89	-9.61115e-06	1.87255e-174	2.79486e-177	329	383	469	393.667	0	0	0	0
SEN3981	putative membrane protein	448	321	-389	8.93013e-167	-3336.51	-9.51873e-06	3.95694e-163	5.84481e-166	321	398	448	389	0	0	0	0
SEN4165	putative exported protein	425	353	-380.667	8.73336e-162	-3282.36	-9.36422e-06	3.86975e-158	5.64104e-161	353	364	425	380.667	0	0	0	0
SEN3381	death on curing protein	429	318	-362.333	4.37592e-158	-3111.58	-8.87683e-06	1.93897e-154	2.81827e-157	340	318	429	362.333	0	0	0	0
pegC	putative outer membrane usher protein	392	270	-330	4.24717e-156	-2823.42	-8.05451e-06	1.88192e-152	2.71954e-155	270	328	392	330	0	0	0	0
SEN4244	transposase (pseudogene)	395	270	-325.333	5.94688e-158	-2779.93	-7.93041e-06	2.63506e-154	3.82447e-157	270	311	395	325.333	0	0	0	0
pegD	putative exported protein	390	270	-314.333	1.27942e-144	-2686.75	-7.66447e-06	5.66909e-141	8.0987e-144	283	270	390	314.333	0	0	0	0
SEN1919	Hypothetical protein	379	250	-311.667	8.7952e-149	-2660.82	-7.59048e-06	3.89715e-145	5.59133e-148	250	306	379	311.667	0	0	0	0
SEN0032	possible sulfatase	328	269	-306	2.36536e-116	-2657.37	-7.58063e-06	1.04809e-112	1.43378e-115	321	269	328	306	0	0	0	0
SEN3980	hypothetical protein	348	251	-296.667	8.35084e-104	-2576.73	-7.35052e-06	3.70026e-100	4.76223e-103	251	348	291	296.667	0	0	0	0
SEN1758	putative oxidoreductase	275	269	-272.667	1.44904e-110	-2372.66	-6.76813e-06	6.4207e-107	8.56093e-110	269	274	275	272.667	0	0	0	0
SEN0273	rhs-associated protein	358	178	-275.333	2.45948e-83	-2355.46	-6.71905e-06	1.08979e-79	1.2628e-82	290	178	358	275.333	0	0	0	0
SEN1753	putative oxidoreductase	331	231	-268.667	7.97981e-129	-2298.3	-6.55594e-06	3.53585e-125	4.92459e-128	244	231	331	268.667	0	0	0	0
SEN1914	hypothetical protein	340	208	-263	2.09699e-114	-2241.66	-6.39431e-06	9.29178e-111	1.25734e-113	241	208	340	263	0	0	0	0
SEN1981	hypothetical protein	298	185	-258.667	3.09012e-84	-2241.49	-6.39381e-06	1.36923e-80	1.59957e-83	293	185	298	258.667	0	0	0	0
SEN3799	putative coproporphyrinogen III oxidase	283	212	-246.333	1.09953e-112	-2123.35	-6.05669e-06	4.87203e-109	6.55724e-112	244	212	283	246.333	0	0	0	0
SEN2472	putative permease	259	220	-245	1.75869e-110	-2120.3	-6.04796e-06	7.79275e-107	1.03765e-109	220	259	256	245	0	0	0	0
SEN0030	putative transcriptional regulator (lysR family)	293	167	-239	2.58878e-84	-2056.46	-5.86579e-06	1.14709e-80	1.34162e-83	257	167	293	239	0	0	0	0
sinR	LysR-family transcriptional regulator	263	175	-232	2.47772e-85	-2010.87	-5.73569e-06	1.09788e-81	1.2901e-84	258	175	263	232	0	0	0	0
safA	lipoprotein	290	189	-228.333	8.83647e-111	-1948.55	-5.55784e-06	3.91544e-107	5.22756e-110	206	189	290	228.333	0	0	0	0
SEN1915	putative phage protein	257	176	-224.333	1.23926e-96	-1932.43	-5.51183e-06	5.49117e-93	6.87256e-96	176	257	240	224.333	0	0	0	0
SEN1254	putative membrane protein	281	181	-225	7.53765e-105	-1924.98	-5.49057e-06	3.33993e-101	4.32634e-104	213	181	281	225	0	0	0	0
SEN1977	putative type IV prepilin	249	200	-223	1.3757e-113	-1920.36	-5.4774e-06	6.09572e-110	8.22635e-113	200	220	249	223	0	0	0	0
SEN1013	putative lipoprotein	256	197	-222.667	3.27052e-116	-1912.97	-5.45631e-06	1.44917e-112	1.97974e-115	197	215	256	222.667	0	0	0	0
SEN3800	hypothetical protein	236	205	-218.333	2.47233e-93	-1900.29	-5.42012e-06	1.09549e-89	1.35079e-92	205	236	214	218.333	0	0	0	0
safD	putative salmonella atypical fimbrial structural subunit	255	200	-221	4.95592e-116	-1899.16	-5.41689e-06	2.19597e-112	2.99586e-115	200	208	255	221	0	0	0	0
gtrA	bactoprenol-linked glucose transferase	278	178	-222.333	1.70976e-116	-1894.77	-5.40438e-06	7.57595e-113	1.0378e-115	178	211	278	222.333	0	0	0	0
ybeJ	conserved hypothetical protein	229	196	-216.667	2.47304e-96	-1881.5	-5.3665e-06	1.0958e-92	1.36975e-95	225	196	229	216.667	0	0	0	0
SEN1143	putative bacteriophage encoded virulence protein	249	186	-215.667	1.33022e-114	-1851.19	-5.28001e-06	5.89421e-111	8.00844e-114	186	212	249	215.667	0	0	0	0
SEN0037	conserved hypothetical protein	213	201	-208.667	2.61583e-96	-1812.41	-5.16933e-06	1.15907e-92	1.44703e-95	201	213	212	208.667	0	0	0	0
yhhV	prevent host death protein	239	165	-204.667	2.23664e-107	-1752.98	-4.99974e-06	9.91056e-104	1.3006e-106	165	210	239	204.667	0	0	0	0
SEN3979	conserved hypothetical protein	232	178	-203.667	4.91198e-109	-1750.29	-4.99204e-06	2.1765e-105	2.87137e-108	178	201	232	203.667	0	0	0	0
SEN1755	putative aldolase	259	173	-204.333	1.28596e-105	-1743.49	-4.97265e-06	5.69808e-102	7.40972e-105	181	173	259	204.333	0	0	0	0
SEN1980	possible Conjugal transfer protein	235	165	-196	1.47621e-99	-1682.49	-4.79858e-06	6.5411e-96	8.30089e-99	188	165	235	196	0	0	0	0
SEN3798	hypothetical protein	227	164	-190.333	7.34207e-100	-1633.78	-4.65956e-06	3.25327e-96	4.1443e-99	180	164	227	190.333	0	0	0	0
safB	salmonella atypical fimbria chaperone	199	175	-187.333	6.86931e-92	-1623.68	-4.63072e-06	3.04379e-88	3.71648e-91	188	175	199	187.333	0	0	0	0
SEN1003	putative membrane protein	211	142	-186.667	1.13005e-88	-1602.78	-4.5711e-06	5.00724e-85	5.961e-88	142	211	207	186.667	0	0	0	0
SEN1756	putative oxidoreductase	213	163	-182	2.11834e-101	-1562.07	-4.45493e-06	9.38638e-98	1.20184e-100	163	170	213	182	0	0	0	0
SEN0916A	putative insertion sequence protein (remnant)	205	166	-179.333	1.67149e-98	-1542.78	-4.39988e-06	7.40638e-95	9.36331e-98	166	167	205	179.333	0	0	0	0
SEN2433	putative membrane protein	227	150	-179.667	1.62878e-95	-1534.19	-4.37535e-06	7.21712e-92	8.98769e-95	162	150	227	179.667	0	0	0	0
SEN1974	hypothetical protein	230	141	-178.333	9.83271e-90	-1521.06	-4.33787e-06	4.35687e-86	5.23663e-89	164	141	230	178.333	0	0	0	0
SEN1392	predicted phage protein	199	161	-175.667	3.1935e-97	-1511.75	-4.31131e-06	1.41504e-93	1.77993e-96	161	167	199	175.667	0	0	0	0
SEN0996	putative exported protein	220	148	-177	1.46646e-99	-1510.87	-4.3088e-06	6.49788e-96	8.25652e-99	148	163	220	177	0	0	0	0
SEN1754	putative sugar kinase	210	147	-175	3.34677e-99	-1497.51	-4.27067e-06	1.48295e-95	1.87953e-98	147	168	210	175	0	0	0	0
umuC	Umuc protein	194	139	-168.667	1.2355e-93	-1446.83	-4.12604e-06	5.47448e-90	6.76698e-93	139	173	194	168.667	0	0	0	0
SEN1990	putative DNA-binding protein	201	143	-166	1.87467e-91	-1422.75	-4.05733e-06	8.30667e-88	1.01178e-90	154	143	201	166	0	0	0	0
SEN1433	putative hexonate dehydrogenase	208	126	-160	1.61583e-61	-1393.53	-3.97393e-06	7.15976e-58	7.38881e-61	126	208	146	160	0	0	0	0
SEN1757	Putative membrane transport protein	187	123	-160	2.20279e-76	-1378.2	-3.93019e-06	9.76058e-73	1.08935e-75	123	187	170	160	0	0	0	0
SEN1134	putative phage membrane protein	208	132	-160	2.02551e-86	-1362.62	-3.88573e-06	8.97501e-83	1.05837e-85	140	132	208	160	0	0	0	0
SEN2613	membrane protein	214	124	-157.667	1.24067e-80	-1337.32	-3.81353e-06	5.4974e-77	6.28993e-80	135	124	214	157.667	0	0	0	0
SEN1139	phage antitermination protein Q	182	140	-154.333	1.46189e-88	-1324.58	-3.77717e-06	6.47763e-85	7.7023e-88	141	140	182	154.333	0	0	0	0
SEN2375A	transposase(remnant)	156	124	-139.667	2.38051e-81	-1202.06	-3.42754e-06	1.05481e-77	1.21662e-80	124	139	156	139.667	0	0	0	0
SEN1001	putative DNA-binding protein	178	101	-139.667	2.92196e-68	-1195.22	-3.40801e-06	1.29472e-64	1.37883e-67	140	101	178	139.667	0	0	0	0
SEN0917	hypothetical phage protein	154	119	-136	3.17891e-80	-1169.14	-3.33359e-06	1.40857e-76	1.6043e-79	119	135	154	136	0	0	0	0
SEN1137	hypothetical phage protein	144	117	-133.667	1.08445e-70	-1158.43	-3.30302e-06	4.8052e-67	5.20044e-70	140	117	144	133.667	0	0	0	0
SEN1435	putative hexonate dehydrogenase	139	124	-131.333	2.5262e-74	-1135.8	-3.23845e-06	1.11936e-70	1.23686e-73	124	131	139	131.333	0	0	0	0
SEN3112	putative membrane protein	158	105	-127.667	4.89411e-77	-1090.18	-3.10825e-06	2.16858e-73	2.4257e-76	105	120	158	127.667	0	0	0	0
SEN1972	putatve membrane protein (pseudogene)	152	98	-124.667	2.11719e-68	-1070.02	-3.05072e-06	9.38129e-65	1.0012e-67	124	98	152	124.667	0	0	0	0
pegB	putative fimbrial chaperone protein	167	89	-125	1.93759e-63	-1064.44	-3.03479e-06	8.58546e-60	8.9246e-63	119	89	167	125	0	0	0	0
yihP	putative membrane permease	468	391	-421	6.60508e-129	-1048.15	-1.04786e-05	2.92671e-125	4.08188e-128	391	468	405	421.333	0	1	0	0.333333
SEN2746B	Identical pseudogene to S. Gallinarum 287/91	137	92	-118.333	1.7325e-62	-1021.32	-2.91174e-06	7.6767e-59	7.96338e-62	126	92	137	118.333	0	0	0	0
SEN3801	hypothetical protein	123	107	-116.667	1.99774e-65	-1011.48	-2.88368e-06	8.85201e-62	9.28857e-65	120	107	123	116.667	0	0	0	0
SEN1991	conserved hypothetical protein	138	98	-116.667	3.13947e-72	-999.53	-2.84956e-06	1.3911e-68	1.52199e-71	98	114	138	116.667	0	0	0	0
SEN0784	conserved hypothetical protein	147	95	-115.667	7.5761e-71	-986.131	-2.81132e-06	3.35697e-67	3.64097e-70	95	105	147	115.667	0	0	0	0
SEN3113	putative conserved hypothetical protein	111	91	-103.667	4.90714e-52	-910.062	-2.59424e-06	2.17435e-48	2.10693e-51	109	111	91	103.667	0	0	0	0
SEN1384	putative phage encoded DNA-binding protein	140	79	-106.667	4.55562e-64	-905.82	-2.58214e-06	2.0186e-60	2.10709e-63	79	101	140	106.667	0	0	0	0
SEN2879	endonuclease	106	100	-103.667	2.93145e-57	-903.509	-2.57554e-06	1.29892e-53	1.30153e-56	106	105	100	103.667	0	0	0	0
SEN1253	putative membrane protein	130	73	-104	1.32488e-54	-892.536	-2.54423e-06	5.87053e-51	5.78947e-54	109	73	130	104	0	0	0	0
SEN4251	fimbrial operon positive regulatory protein	117	89	-103	7.11176e-62	-887.962	-2.53118e-06	3.15122e-58	3.25876e-61	103	89	117	103	0	0	0	0
SEN0034	putative exported protein	104	89	-95.6667	2.16984e-60	-825.275	-2.35228e-06	9.61458e-57	9.88137e-60	89	94	104	95.6667	0	0	0	0
SEN0909	prophage exodeoxyribonuclease (remnant)	115	71	-95.6667	4.65877e-59	-817.273	-2.32945e-06	2.0643e-55	2.10214e-58	71	101	115	95.6667	0	0	0	0
SEN4252	putative gerE-family regulatory protein	105	83	-91.6667	1.03462e-58	-788.73	-2.24799e-06	4.58439e-55	4.64478e-58	87	83	105	91.6667	0	0	0	0
SEN1389	hypothetical protein	108	75	-88	3.46376e-45	-770.928	-2.19719e-06	1.53479e-41	1.40677e-44	81	108	75	88	0	0	0	0
SEN4243A	phage integrase (remnant)	113	63	-86.6667	1.00104e-54	-736.61	-2.09925e-06	4.4356e-51	4.383e-54	63	84	113	86.6667	0	0	0	0
SEN1145	putative phage lysozyme	98	77	-85	4.13909e-56	-730.404	-2.08154e-06	1.83403e-52	1.8322e-55	77	80	98	85	0	0	0	0
gtrB	bactoprenol glucosyl transferase (pseudogene)	122	65	-84.6667	8.68488e-50	-715.008	-2.03761e-06	3.84827e-46	3.67201e-49	67	65	122	84.6667	0	0	0	0
SEN1135	phage encoded Hok-like membrane protein	99	73	-83.3333	1.81676e-55	-714.496	-2.03614e-06	8.05008e-52	7.99412e-55	73	78	99	83.3333	0	0	0	0
stfG	putative minor fimbrial subunit	84	73	-79.3333	1.67582e-50	-686.757	-1.95699e-06	7.42555e-47	7.13995e-50	81	73	84	79.3333	0	0	0	0
SEN1379	putative phage encoded exodeoxyribonuclease	91	63	-77	7.6657e-52	-659.722	-1.87983e-06	3.39667e-48	3.28498e-51	63	77	91	77	0	0	0	0
SEN1434	putative hexonate sugar transport protein	84	63	-76.3333	1.29807e-49	-657.519	-1.87355e-06	5.75173e-46	5.48306e-49	63	84	82	76.3333	0	0	0	0
SEN4248	fimbrial chaperone protein	95	58	-76	5.34199e-48	-651.294	-1.85578e-06	2.36704e-44	2.23305e-47	75	58	95	76	0	0	0	0
SEN0277	exported pathogenicity island protein	81	57	-71.6667	4.0133e-45	-619.081	-1.76385e-06	1.77829e-41	1.62698e-44	77	57	81	71.6667	0	0	0	0
SEN1388	predicted phage protein	73	69	-71	9.01772e-47	-614.709	-1.75138e-06	3.99575e-43	3.72738e-46	69	71	73	71	0	0	0	0
SEN0031	putative membrane protein	73	66	-70.3333	6.14486e-46	-609.384	-1.73618e-06	2.72279e-42	2.5211e-45	72	66	73	70.3333	0	0	0	0
SEN1982	lipoprotein	77	60	-70.3333	1.3331e-45	-608.139	-1.73263e-06	5.90698e-42	5.43421e-45	74	60	77	70.3333	0	0	0	0
SEN4250	fimbrial adhesin subunit	89	31	-68.3333	5.75446e-29	-591.744	-1.68584e-06	2.5498e-25	2.00456e-28	89	31	85	68.3333	0	0	0	0
SEN0910	hypothetical phage protein (pseudogene)	75	64	-68	1.87066e-46	-586.264	-1.6702e-06	8.2889e-43	7.70344e-46	65	64	75	68	0	0	0	0
SEN1916	putative membrane protein	73	52	-65.6667	7.59373e-42	-568.037	-1.61819e-06	3.36478e-38	3.00964e-41	72	52	73	65.6667	0	0	0	0
SEN0280A	putative insertion sequence transposase protein B (pseudogene)	69	57	-62.3333	9.74442e-44	-536.834	-1.52914e-06	4.31775e-40	3.92167e-43	57	61	69	62.3333	0	0	0	0
SEN1759	conserved hypothetical protein (pseudogene)	67	56	-60.3333	1.11026e-42	-519.648	-1.48009e-06	4.91958e-39	4.42408e-42	56	58	67	60.3333	0	0	0	0
SEN0785	Identical pseudogene to S. Gallinarum 287/91	63	57	-59.3333	1.05335e-39	-515.434	-1.46807e-06	4.66742e-36	4.06924e-39	58	63	57	59.3333	0	0	0	0
SEN0278	conserved hypothetical pathogenicity island protein	76	47	-60	4.1202e-41	-513.596	-1.46282e-06	1.82566e-37	1.61993e-40	57	47	76	60	0	0	0	0
SEN1914B	Identical pseudogene to S. Gallinarum 287/91	63	55	-59	1.71613e-41	-509.182	-1.45023e-06	7.60415e-38	6.77732e-41	55	59	63	59	0	0	0	0
SEN2380	putative transposase (pseudogene)	66	54	-58.6667	1.82834e-41	-505.229	-1.43895e-06	8.10139e-38	7.21406e-41	56	54	66	58.6667	0	0	0	0
SEN0918	hypothetical phage protein (pseudogene)	69	51	-58	2.6167e-41	-497.939	-1.41814e-06	1.15946e-37	1.03155e-40	54	51	69	58	0	0	0	0
SEN1165	putative phage terminase; large subunit (remnant)	57	53	-55	7.94076e-39	-475.614	-1.35443e-06	3.51855e-35	3.04636e-38	53	55	57	55	0	0	0	0
SEN0998	putative exported protein	68	37	-54.6667	1.79271e-35	-469.758	-1.33772e-06	7.9435e-32	6.68082e-35	59	37	68	54.6667	0	0	0	0
SEN1391	hypothetical protein	57	45	-52.6667	2.18646e-36	-456.116	-1.29879e-06	9.68819e-33	8.19644e-36	57	45	56	52.6667	0	0	0	0
SEN2380A	putative phage tail protein (fragment)	59	34	-48.6667	2.01971e-31	-422.701	-1.20343e-06	8.94934e-28	7.194e-31	59	34	53	48.6667	0	0	0	0
SEN0912	hypothetical phage protein (pseudogene)	54	40	-47.6667	1.2396e-31	-417.272	-1.18794e-06	5.49265e-28	4.4403e-31	49	54	40	47.6667	0	0	0	0
SEN1157	conserved hypothetical protein	55	33	-47.3333	1.43833e-31	-409.457	-1.16564e-06	6.37323e-28	5.14385e-31	55	33	54	47.3333	0	0	0	0
SEN1394	putative prophage membrane protein	49	42	-46.6667	1.2913e-33	-403.921	-1.14984e-06	5.72173e-30	4.74832e-33	49	42	49	46.6667	0	0	0	0
SEN1000	putative exported protein	56	35	-46.6667	5.05048e-33	-401.499	-1.14293e-06	2.23787e-29	1.84795e-32	49	35	56	46.6667	0	0	0	0
SEN1987	hypothetical protein	57	31	-44.6667	1.0843e-31	-382.975	-1.09006e-06	4.80455e-28	3.89664e-31	46	31	57	44.6667	0	0	0	0
SEN1002	conserved hypothetical protein	70	29	-44	6.14877e-29	-369.859	-1.05264e-06	2.72452e-25	2.13856e-28	33	29	70	44	0	0	0	0
SEN1007	putative membrane protein	58	32	-41.3333	1.13624e-24	-367.553	-1.04605e-06	5.0347e-21	3.71291e-24	58	34	32	41.3333	0	0	0	0
SEN1918	hypothetical protein	43	40	-41.6667	1.9114e-31	-360.115	-1.02483e-06	8.46942e-28	6.81917e-31	40	42	43	41.6667	0	0	0	0
SEN0999	putative exported protein	49	28	-41.6667	4.71812e-29	-359.681	-1.02359e-06	2.0906e-25	1.64744e-28	48	28	49	41.6667	0	0	0	0
SEN1132	putative excisionase	54	30	-41.6667	2.98303e-31	-355.467	-1.01156e-06	1.32178e-27	1.06082e-30	30	41	54	41.6667	0	0	0	0
SEN1005	hypothetical protein	46	31	-39.3333	7.80429e-27	-346.014	-9.84587e-07	3.45808e-23	2.62174e-26	46	41	31	39.3333	0	0	0	0
SEN1008	putative exported protein	48	34	-39	5.3915e-30	-334.288	-9.51123e-07	2.38897e-26	1.9066e-29	34	35	48	39	0	0	0	0
SEN0276	hypothetical pathogenicity island protein	45	32	-37.6667	2.90625e-27	-328.451	-9.34467e-07	1.28776e-23	9.80777e-27	36	45	32	37.6667	0	0	0	0
SEN1395	conserved phage protein	43	31	-36.6667	8.39537e-27	-319.855	-9.09936e-07	3.71999e-23	2.81604e-26	36	43	31	36.6667	0	0	0	0
SEN0277A	Identical pseudogene to S. Gallinarum 287/91	50	29	-37	2.89588e-28	-315.556	-8.97666e-07	1.28316e-24	9.97794e-28	29	32	50	37	0	0	0	0
SEN1992	conserved hypothetical protein	61	19	-37	2.1103e-24	-309.007	-8.78978e-07	9.35076e-21	6.87051e-24	19	31	61	37	0	0	0	0
SEN1393	putative bacteriophage protein	38	33	-35.6667	1.10935e-27	-308.054	-8.76257e-07	4.91553e-24	3.77247e-27	36	33	38	35.6667	0	0	0	0
SEN1971A	Identical pseudogene to S. Gallinarum 287/91	45	29	-35	1.97228e-27	-299.434	-8.51658e-07	8.73917e-24	6.67622e-27	29	31	45	35	0	0	0	0
SEN1976	putative type IV prepilin protein (remnant)	47	22	-34	2.90372e-25	-290.347	-8.25727e-07	1.28664e-21	9.55899e-25	33	22	47	34	0	0	0	0
SEN0914	putative tail fibre assembly protein (remnant)	48	24	-33.6667	8.25073e-26	-286.243	-8.14015e-07	3.6559e-22	2.73645e-25	24	29	48	33.6667	0	0	0	0
SEN1983	exported protein (pseudogene)	39	27	-33.3333	2.40873e-26	-286.194	-8.13876e-07	1.06731e-22	8.04302e-26	27	34	39	33.3333	0	0	0	0
SEN1978	putative type IV pilin	37	27	-33	2.2607e-25	-285.674	-8.12392e-07	1.00171e-21	7.45323e-25	37	27	35	33	0	0	0	0
SEN1138	ninG protein (remnant)	40	24	-32.6667	6.16905e-25	-281.486	-8.00439e-07	2.7335e-21	2.02482e-24	24	40	34	32.6667	0	0	0	0
SEN0286	transposase (fragment)	38	24	-31	1.48655e-24	-265.674	-7.55317e-07	6.58692e-21	4.85046e-24	24	31	38	31	0	0	0	0
SEN1006	hypothetical protein	39	20	-29	1.22646e-22	-248.221	-7.05509e-07	5.43444e-19	3.91248e-22	28	20	39	29	0	0	0	0
SEN0921	prophage encoded virulence protein	37	16	-28	2.57853e-20	-243.324	-6.91535e-07	1.14255e-16	7.95646e-20	37	16	31	28	0	0	0	0
sseI	putative type III secreted protein	315	182	-238.667	1.93541e-115	-238.746	-5.77435e-06	8.57581e-112	1.16837e-114	183	221	315	239.667	1	2	0	1
SEN1984	exported protein	37	15	-27.3333	1.54094e-20	-234.295	-6.65769e-07	6.82792e-17	4.7681e-20	30	15	37	27.3333	0	0	0	0
SEN1981A	membrane protein	30	23	-27	1.43465e-21	-233.791	-6.64331e-07	6.35692e-18	4.5245e-21	30	23	28	27	0	0	0	0
SEN1917	hypothetical protein	33	20	-27	1.6474e-21	-232.771	-6.6142e-07	7.29965e-18	5.18441e-21	20	33	28	27	0	0	0	0
SEN1009	Hypothetical protein	28	25	-26.6667	1.5311e-21	-231.449	-6.57646e-07	6.7843e-18	4.82182e-21	28	27	25	26.6667	0	0	0	0
SEN1013B	hypothetical protein	28	22	-25.6667	6.34181e-21	-221.671	-6.29743e-07	2.81006e-17	1.97335e-20	27	22	28	25.6667	0	0	0	0
SEN1970	phage integrase	1255	846	-997.333	6.30776e-258	-221.162	-2.43077e-05	2.79497e-254	4.52993e-257	898	853	1256	1002.33	7	1	7	5
SEN1998	putative phage regulatory protein	31	13	-24.3333	4.81748e-19	-208.32	-5.91642e-07	2.13462e-15	1.46107e-18	13	31	29	24.3333	0	0	0	0
SEN1988	hypothetical protein	25	21	-23.6667	1.41725e-19	-204.622	-5.81089e-07	6.27984e-16	4.33093e-19	25	21	25	23.6667	0	0	0	0
SEN1380	predicted phage protein	28	21	-23.3333	8.83404e-19	-203.252	-5.77179e-07	3.91436e-15	2.66283e-18	28	21	21	23.3333	0	0	0	0
SEN1989	putative membrane protein	29	15	-23.6667	4.67812e-19	-203.252	-5.77178e-07	2.07288e-15	1.41978e-18	15	29	27	23.6667	0	0	0	0
SEN1144	putative bacteriophage holin	24	22	-23	5.23893e-19	-199.422	-5.66248e-07	2.32137e-15	1.58672e-18	24	23	22	23	0	0	0	0
SEN1996	conserved hypothetical protein	28	12	-22.3333	6.80078e-18	-191.244	-5.42911e-07	3.01342e-14	2.02108e-17	12	28	27	22.3333	0	0	0	0
SEN3797	conserved hypothetical protein	488	385	-440.667	8.68411e-170	-181.721	-1.08445e-05	3.84793e-166	5.71758e-169	387	455	488	443.333	2	6	0	2.66667
SEN4246	IS1230 transposase	137	102	-122	7.71276e-73	-175.621	-2.99246e-06	3.41752e-69	3.74728e-72	103	128	137	122.667	1	1	0	0.666667
SEN1979	conserved hypothetical protein	30	13	-20.3333	1.40884e-16	-173.671	-4.92763e-07	6.24255e-13	4.12322e-16	18	13	30	20.3333	0	0	0	0
SEN1997	conserved hypothetical protein	28	12	-19.6667	7.0901e-16	-169.906	-4.82016e-07	3.14162e-12	2.03473e-15	12	28	19	19.6667	0	0	0	0
SEN1013A	putative membrane protein	20	14	-17.6667	4.71773e-15	-152.902	-4.33491e-07	2.09043e-11	1.31639e-14	20	14	19	17.6667	0	0	0	0
SEN1381	putative phage encoded cell division inhibitor protein	18	12	-14.6667	9.43356e-13	-126.325	-3.57647e-07	4.18001e-09	2.41619e-12	12	14	18	14.6667	0	0	0	0
SEN1396	putative phage encoded exported protein	18	11	-13.6667	5.67811e-12	-117.635	-3.32849e-07	2.51597e-08	1.40009e-11	12	11	18	13.6667	0	0	0	0
stfF	minor fimbrial subunit stff	73	47	-58.6667	4.06589e-38	-85.3551	-1.44813e-06	1.80159e-34	1.54776e-37	47	73	58	59.3333	0	2	0	0.666667
malK	maltose/maltodextrin transport ATP-binding protein	138502	91252	-112781	0	-69.7068	-0.00275054	0	0	93112	111012	139793	114639	2423	1860	1291	1858
SEN0110B	hypothetical protein	360	291	-316	4.33531e-135	-54.8005	-7.78868e-06	1.92098e-131	2.7018e-134	296	310	362	322.667	13	5	2	6.66667
malE	periplasmic maltose-binding protein	122134	78816	-95366.3	0	-54.1053	-0.00231953	0	0	80765	87851	123564	97393.3	2702	1949	1430	2027
lamB	maltoporin precursor	174514	111196	-137468	0	-51.198	-0.00334561	0	0	114386	130754	176576	140572	4061	3190	2062	3104.33
SEN2746	membrane protein	149	128	-137.667	4.86438e-64	-47.43	-3.43124e-06	2.15541e-60	2.24756e-63	150	131	142	141	6	3	1	3.33333
SEN1390	putative bacteriophage protein	7	3	-5.33333	4.57631e-05	-46.5145	-1.29888e-07	0.202776	7.90859e-05	3	6	7	5.33333	0	0	0	0
SEN1156	putative site-specific DNA invertase (fragment)	19	15	-17	6.22427e-15	-42.7936	-4.17428e-07	2.75798e-11	1.72266e-14	15	19	18	17.3333	1	0	0	0.333333
SEN1558	putative ABC transporter membrane protein	10684	7127	-8540.67	0	-39.4809	-0.000208659	0	0	7377	8156	10848	8793.67	345	250	164	253
malP	maltodextrin phosphorylase	117989	71524	-92091.7	0	-35.1048	-0.0022399	0	0	74558	90738	120112	95136	3976	3034	2123	3044.33
malM	maltose operon periplasmic protein	50585	32398	-39983	0	-27.2066	-0.000977203	0	0	34224	39253	51698	41725	2287	1826	1113	1742
SEN0141	putative lysR-family transcriptional regulator	1939	1445	-1658	8.66185e-85	-24.5583	-4.09161e-05	3.83807e-81	4.49949e-84	1526	1701	1990	1739	111	81	51	81
malF	maltose transport inner membrane protein	26899	16720	-20775.7	0	-22.5399	-0.000507238	0	0	17820	20173	27629	21874	1465	1100	730	1098.33
SEN3947	thiamine biosynthesis protein	79	48	-59	1.90346e-36	-22.4775	-1.44113e-06	8.43424e-33	7.14161e-36	50	55	81	62	5	2	2	3
oppA	periplasmic oligopeptide-binding protein precursor (OppA)	65719	41173	-50191.7	0	-22.1308	-0.00122487	0	0	43951	47230	67501	52894	3547	2778	1782	2702.33
oppB	oligopeptide transport system permease protein (OppB)	12426	7695	-9564.67	0	-21.7761	-0.000233433	0	0	8220	9237	12800	10085.7	664	525	374	521
thiE	thiamine-phosphate pyrophosphorylase"	460	339	-408.333	7.53401e-130	-21.0202	-1.01178e-05	3.33832e-126	4.66898e-129	363	462	471	432	36	24	11	23.6667
SEN1378	putative phage integrase (remnant)	322	213	-282	3.01782e-97	-20.935	-6.94444e-06	1.33719e-93	1.68412e-96	227	331	336	298	20	14	14	16
dppD	dipeptide transport ATP-binding protein DppD	7005	4413	-5445	0	-16.1679	-0.000133609	0	0	4797	5502	7273	5857.33	585	384	268	412.333
oppC	oligopeptide transport system permease protein (OppC)	12087	7677	-9474	0	-16.0725	-0.000232505	0	0	8358	9631	12588	10192.3	973	681	501	718.333
dppA	periplasmic dipeptide transport protein precursor	25988	15715	-19758.3	0	-14.0948	-0.000484635	0	0	17508	19891	27077	21492	2319	1793	1089	1733.67
malQ	4-alpha-glucanotransferase	58585	32774	-43647	0	-13.3529	-0.00106617	0	0	36921	44760	61288	47656.3	5178	4147	2703	4009.33
oppD	oligopeptide transport ATP-binding protein (OppD)	15729	9762	-12006.7	0	-13.1337	-0.000295332	0	0	10975	12055	16416	13148.7	1526	1213	687	1142
dppC	dipeptide transport system permease protein DppC	4628	3116	-3755.33	0	-11.6483	-9.3239e-05	0	0	3537	4106	4861	4168	584	421	233	412.667
SEN1177	conserved hypothetical protein	342	201	-253	2.31955e-97	-11.5898	-6.2329e-06	1.02779e-93	1.29608e-96	228	260	354	280.667	44	27	12	27.6667
thiG	thiamine biosynthesis protein	716	383	-536.667	3.30149e-148	-11.3668	-1.31975e-05	1.46289e-144	2.09583e-147	454	589	746	596.333	78	71	30	59.6667
SEN0306	IS3 transposase (fragment)	1151	754	-923	1.58889e-46	-11.1984	-2.28665e-05	7.04036e-43	6.54918e-46	862	1005	1216	1027.67	141	108	65	104.667
SEN1010	putative transposase	122	86	-99	2.63986e-43	-10.9592	-2.45564e-06	1.16972e-39	1.05666e-42	98	104	129	110.333	12	15	7	11.3333
SEN3802	hypothetical protein	329	261	-280	1.561e-89	-9.46166	-7.00812e-06	6.91677e-86	8.28356e-89	289	311	356	318.667	61	27	28	38.6667
malZ	maltodextrin glucosidase	10559	6536	-8185	0	-9.06955	-0.000203073	0	0	7735	9042	11309	9362	1582	1199	750	1177
SEN3940	conserved hypothetical protein	251	137	-172	1.99131e-56	-8.94345	-4.24636e-06	8.82351e-53	8.82351e-56	161	171	260	197.333	43	24	9	25.3333
dppB	dipeptide transport system permease protein DppB	4600	2845	-3550.67	0	-8.70814	-8.81621e-05	0	0	3352	3963	4945	4086.67	756	507	345	536
fliD	flagellar hook associated protein (FliD)	19556	11471	-14407	0	-8.55231	-0.000356084	0	0	13869	14978	20965	16604	2784	2398	1409	2197
oppF	oligopeptide transport ATP-binding protein (OppF)	15366	8827	-11423.7	0	-8.23928	-0.000282737	0	0	10817	12386	16529	13244	2308	1990	1163	1820.33
dppF	dipeptide transport ATP-binding protein DppF	6053	3686	-4548.33	0	-7.87632	-0.000112896	0	0	4436	4931	6573	5313.33	1025	750	520	765
SEN0913	phage tail fibre assembly protein	73	34	-46.6667	1.50663e-19	-7.83564	-1.14429e-06	6.67587e-16	4.60087e-19	40	44	79	54.3333	11	6	6	7.66667
pegA	putative fimbrial subunit protein	940	511	-665.667	1.10296e-149	-7.20111	-1.65214e-05	4.8872e-146	7.03194e-149	697	656	1016	789.667	151	145	76	124
malG	maltose transport inner membrane protein	12059	7048	-8890.33	0	-7.10161	-0.000220806	0	0	8769	9742	13205	10572	2178	1721	1146	1681.67
yjaH	conserved hypothetical protein	34192	22072	-26087.3	0	-7.00394	-0.000651944	0	0	27101	28740	37598	31146.3	6742	5029	3406	5059
thiH	thiamine biosynthesis protein	1060	698	-836	6.61209e-189	-6.82428	-2.10431e-05	2.92982e-185	4.43912e-188	872	990	1156	1006	240	174	96	170
ycfS	putative exported protein	1442	814	-1073	1.03558e-66	-6.7459	-2.6793e-05	4.58868e-63	4.84037e-66	1031	1272	1573	1292	309	217	131	219
malS	alpha-amylase	6025	3805	-4544.67	0	-6.72902	-0.000113528	0	0	4682	5060	6662	5468	1256	877	637	923.333
SEN4255	putative transposase (pseudogene)	841	473	-624.667	2.64315e-168	-6.51561	-1.55426e-05	1.17118e-164	1.73508e-167	617	712	935	754.667	152	144	94	130
SEN2237	cytochrome C biogenesis ATP-binding export protein (ec 3.6.3.41) (heme exporter protein A)	2155	1356	-1601.33	0	-6.23502	-4.01753e-05	0	0	1764	1727	2387	1959.33	471	371	232	358
SEN1364	putative exported protein	74	27	-53.6667	1.5125e-13	-5.96402	-1.36698e-06	6.70188e-10	3.99159e-13	84	37	78	66.3333	18	10	10	12.6667
ygcH	conserved hypothetical protein	637	372	-487.333	3.55226e-129	-5.86802	-1.21922e-05	1.574e-125	2.19833e-128	501	582	724	602.333	129	129	87	115
ompF	outer membrane protein F precursor	21840	11950	-15604.3	0	-5.78842	-0.000389026	0	0	15723	17983	24429	19378.3	4960	3773	2589	3774
yccA	putative membrane protein	8432	5093	-6303.67	0	-5.7871	-0.000158094	0	0	6733	7278	9486	7832.33	1892	1640	1054	1528.67
SEN0038	possible sulfatase	515	401	-435	1.54866e-64	-5.71755	-1.11408e-05	6.86213e-61	7.17796e-64	551	497	589	545.667	162	96	74	110.667
SEN4091	putative exported protein	37	25	-28.6667	7.32446e-14	-5.55333	-7.25359e-07	3.24547e-10	1.95275e-13	33	35	40	36	11	8	3	7.33333
SEN0274	hypothetical protein	35	27	-29.6667	2.47693e-12	-5.25969	-7.49486e-07	1.09753e-08	6.20071e-12	34	37	42	37.6667	7	10	7	8
cysI	sulfite reductase (NADPH) hemoprotein alpha subunit	30668	16484	-21893	0	-5.2335	-0.000549088	0	0	22657	26446	34695	27932.7	7919	6173	4027	6039.67
SEN2616	putative transposase	808	542	-614.667	2.28623e-165	-4.98075	-1.56147e-05	1.01303e-161	1.48975e-164	712	748	933	797.667	254	170	125	183
SEN1146	putative phage lysozyme	51	29	-39	6.1029e-15	-4.88613	-1.00106e-06	2.70419e-11	1.69012e-14	54	44	55	51	17	15	4	12
thiF	thiamine biosynthesis protein	496	251	-383	9.73217e-44	-4.87393	-9.72803e-06	4.31233e-40	3.9203e-43	376	577	544	499	142	125	81	116
SEN2006A	phage integrase (remnant)	209	160	-177	4.5464e-37	-4.77669	-4.53561e-06	2.01451e-33	1.71447e-36	214	235	249	232.667	73	54	40	55.6667
SEN2471	probable glycerate kinase	1947	1263	-1511.33	0	-4.75179	-3.86923e-05	0	0	1743	1997	2247	1995.67	673	480	300	484.333
yjiS	conserved hypothetical protein	78	33	-49	1.6018e-15	-4.72373	-1.23461e-06	7.09759e-12	4.56437e-15	59	49	85	64.3333	16	23	7	15.3333
zraP	possible exported protein	1483	902	-1071.67	0	-4.29308	-2.7384e-05	0	0	1298	1345	1736	1459.67	515	396	253	388
narH	respiratory nitrate reductase 1 beta chain	37552	15505	-25608.7	0	-4.1481	-0.000642796	0	0	26094	34835	44036	34988.3	11066	10589	6484	9379.67
cysJ	sulfite reductase (NADPH) flavoprotein beta subunit	24592	12062	-17013.3	0	-4.02596	-0.000433778	0	0	19063	23177	28900	23713.3	8791	7001	4308	6700
SEN0307	IS3 transposase	289	168	-217.333	9.72917e-30	-3.97625	-5.52995e-06	4.311e-26	3.43232e-29	254	299	353	302	86	104	64	84.6667
gltP	proton glutamate symport protein	9487	5337	-6644	0	-3.94226	-0.000169479	0	0	8044	8529	11359	9310.67	3421	2707	1872	2666.67
lppB	major outer membrane lipoprotein	3711	2062	-2476.33	0	-3.75514	-6.34099e-05	0	0	3131	3071	4447	3549.67	1475	1009	736	1073.33
cysH	Phosphoadenosine phosphosulfate reductase	8968	4034	-5817.67	0	-3.72584	-0.00014868	0	0	6751	7816	10555	8374	3365	2717	1587	2556.33
nirD	nitrite reductase (NAD(P)H) small subunit	17217	8297	-11706	0	-3.7028	-0.000298253	0	0	13941	15724	20709	16791.3	6120	5644	3492	5085.33
hemL	Glutamate-1-semialdehyde 2,1-aminomutase	39846	21210	-27604	0	-3.69927	-0.000709644	0	0	33531	38050	48007	39862.7	16294	12321	8161	12258.7
SEN0163	putative membrane protein	413	185	-251.333	4.17526e-33	-3.65773	-6.47152e-06	1.85006e-29	1.52897e-32	323	302	475	366.667	167	117	62	115.333
pduH	Propanediol utilization protein	63	35	-41.3333	2.78083e-11	-3.63082	-1.10205e-06	1.23218e-07	6.62465e-11	57	68	59	61.3333	33	22	5	20
melA	alpha-galactosidase	2042	1015	-1396	0	-3.46946	-3.59476e-05	0	0	1711	1996	2508	2071.67	865	696	466	675.667
ybiP	putative membrane protein	6083	3106	-4026.33	0	-3.42421	-0.000103518	0	0	5107	5456	7458	6007	2566	2001	1375	1980.67
sgaH	putative hexulose-6-phosphate synthase	357	223	-255	1.18297e-34	-3.25716	-6.64489e-06	5.24173e-31	4.37906e-34	343	374	458	391.667	189	120	101	136.667
narJ	respiratory nitrate reductase 1 delta chain	10935	3995	-7022.33	0	-3.23086	-0.000178892	0	0	8177	10403	13512	10697.3	4266	4182	2577	3675
caiC	probable crotonobetaine/carnitine-CoA ligase	851	490	-593.333	0	-3.1813	-1.55946e-05	0	0	813	903	1068	928	464	323	217	334.667
ygjT	possible drug efflux protein	3065	1612	-2075.67	0	-3.15907	-5.37245e-05	0	0	2722	3035	3914	3223.67	1485	1110	849	1148
SEN1158	putative phage integrase (remnant)	89	64	-63.6667	5.95768e-12	-3.08583	-1.69899e-06	2.63985e-08	1.46577e-11	102	90	114	102	64	25	26	38.3333
argG	argininosuccinate synthetase	2633	1281	-1764.67	0	-3.06264	-4.58961e-05	0	0	2278	2738	3371	2795.67	1358	997	738	1031
dmsB	anaerobic dimethyl sulfoxide reductase chain B	2394	948	-1509.67	0	-3.06157	-3.899e-05	0	0	1938	2227	2985	2383.33	1040	990	591	873.667
ybhM	putative membrane protein	227	103	-146.333	3.69136e-23	-3.03262	-3.8583e-06	1.63564e-19	1.18439e-22	225	199	281	235	116	96	54	88.6667
deaD	ATP-dependent RNA helicase (dead-box protein)	59460	27988	-38739.7	0	-3.0054	-0.00101029	0	0	50927	60038	75516	62160.3	31267	22939	16056	23420.7
cpxP	extracytoplasmic stress protein for protein-mediated toxicities	2052	1002	-1334.33	0	-2.97153	-3.51777e-05	0	0	1825	2105	2583	2171	1156	823	531	836.667
ppiA	peptidyl-prolyl cis-trans isomerase	7935	3819	-5091.33	0	-2.93875	-0.000133494	0	0	7135	7672	10077	8294.67	4152	3316	2142	3203.33
SEN3939	putative inner membrane protein	237	61	-114.333	6.03415e-13	-2.93725	-2.97173e-06	2.67373e-09	1.55812e-12	156	134	273	187.667	111	73	36	73.3333
bcfG	fimbrial subunit	207	84	-137.333	2.29898e-18	-2.89855	-3.65775e-06	1.01868e-14	6.89228e-18	172	254	259	228.333	133	88	52	91
SEN1557	putative ABC transporter periplasmic binding protein	803	370	-486.333	6.92069e-52	-2.87743	-1.28979e-05	3.06656e-48	2.96859e-51	695	746	991	810.667	460	325	188	324.333
torS	Two-component sensor protein histidine protein kinase	4588	2228	-2984	0	-2.85186	-7.89783e-05	0	0	4220	4818	5893	4977	2682	1992	1305	1993
SEN3184	oxaloacetate decarboxylase beta chain	275	129	-175.333	2.84789e-12	-2.84163	-4.69689e-06	1.2619e-08	7.1133e-12	232	369	275	292	153	103	94	116.667
SEN4218	arginine deiminase	536	318	-371	4.17582e-29	-2.83826	-9.902e-06	1.85031e-25	1.46269e-28	526	635	710	623.667	376	208	174	252.667
narI	respiratory nitrate reductase 1 gamma chain	10564	3862	-6622.67	0	-2.81275	-0.00017229	0	0	8613	10811	13594	11006	5369	4751	3030	4383.33
orf319	putative pathogenicity island protein	7457	3655	-4681.67	0	-2.79164	-0.000124593	0	0	6978	7338	9514	7943.33	4405	3323	2057	3261.67
yhhX	putative oxidoreductase	6873	2918	-4256	0	-2.78375	-0.000111807	0	0	6034	6640	8821	7165	3663	3116	1948	2909
mig-3	phage tail fibre protein (remnant)	178	120	-138	2.24292e-18	-2.78208	-3.64944e-06	9.93836e-15	6.72875e-18	208	231	256	231.667	115	88	78	93.6667
SEN1193	possible heat shock protease	10157	4546	-6335.33	0	-2.77166	-0.000166809	0	0	8968	10046	13127	10713.7	5743	4422	2970	4378.33
miaE	tRNA hydroxylase	2021	845	-1213.33	0	-2.77043	-3.19966e-05	0	0	1712	1899	2563	2058	1125	867	542	844.667
potG	putrescine transport ATP-binding protein PotG	805	390	-507	0	-2.76992	-1.35178e-05	0	0	751	819	1026	865.333	493	361	221	358.333
yhiQ	conserved hypothetical protein	3201	1352	-2046.33	0	-2.76885	-5.40109e-05	0	0	2863	3385	4147	3465	1799	1511	946	1418.67
aceF	dihydrolipoamide acetyltransferase component (E2) of pyruvate dehydrogenase	124612	39150	-75105.7	0	-2.75721	-0.00194691	0	0	92345	126755	159930	126343	65200	53195	35318	51237.7
ibpB	heat shock protein B	2759	1209	-1778	0	-2.73463	-4.69625e-05	0	0	2500	2978	3624	3034	1612	1291	865	1256
SEN0308	putative glycerol dehydratase reactivation factor (fragment)	216	67	-130	3.61326e-19	-2.72397	-3.45496e-06	1.60104e-15	1.09886e-18	172	231	269	224	124	105	53	94
argC	N-acetyl-gamma-glutamyl-phosphate reductase	2334	876	-1366.33	0	-2.72217	-3.58949e-05	0	0	1879	2165	2971	2338.33	1276	1003	637	972
cbiT	precorrin-8W decarboxylase	608	249	-359.667	1.68341e-36	-2.72215	-9.44883e-06	7.45921e-33	6.32136e-36	536	527	779	614	314	278	171	254.333
cbiH	precorrin-3 C17-methyltransferase	415	218	-258.333	8.02177e-32	-2.72207	-6.92418e-06	3.55445e-28	2.88745e-31	401	410	531	447.333	268	183	116	189
rbfA	ribosome-binding factor A (P15B protein)	9240	3508	-5242.33	0	-2.7218	-0.000137283	0	0	7306	7927	11669	8967.33	4948	3798	2429	3725
yihO	putative membrane transport protein (pseudogene)	283	151	-192.667	1.46646e-20	-2.71256	-5.23535e-06	6.49787e-17	4.54079e-20	342	293	373	336	198	142	90	143.333
yhcG	conserved hypothetical protein	451	294	-323.333	1.38097e-28	-2.69452	-8.77238e-06	6.11907e-25	4.78052e-28	511	574	613	566	349	217	162	242.667
cbiF	precorrin-4 C11-methyltransferase	813	282	-501.667	0	-2.68406	-1.32767e-05	0	0	704	854	1046	868	444	422	233	366.333
nirC	putative nitrite transporter	21094	8322	-12912	0	-2.68248	-0.000339994	0	0	18293	21133	27409	22278.3	11813	9971	6315	9366.33
SEN1751	Putative metabolite transport protein	603	242	-358.667	1.11506e-34	-2.64192	-9.51206e-06	4.94083e-31	4.13113e-34	565	538	780	627.667	334	296	177	269
SEN0989	putative sodium/glucose cotransporter	641	347	-400.667	2.51474e-39	-2.63961	-1.06619e-05	1.11428e-35	9.67257e-39	626	627	856	703	413	279	215	302.333
SEN0267	conserved hypothetical pathogenicity island protein	2012	957	-1255.33	0	-2.62462	-3.36159e-05	0	0	1864	2155	2654	2224.33	1358	907	642	969
SEN3828	putative lipoprotein (pseudogene)	554	266	-321.667	1.16097e-31	-2.60472	-8.62412e-06	5.14426e-28	4.16877e-31	496	514	714	574.667	369	230	160	253
SEN3343	conserved hypothetical protein (homologue of DnaJ: DNA damage inducible protein)	691	296	-399	4.10105e-43	-2.57371	-1.06997e-05	1.81718e-39	1.63857e-42	621	646	887	718	436	325	196	319
SEN0268	conserved hypothetical pathogenicity island protein (fragment)	445	247	-300.333	1.92649e-28	-2.57169	-8.02915e-06	8.53629e-25	6.65339e-28	458	529	623	536.667	320	211	178	236.333
pduU	putative propanediol utilization protein PduU	37	24	-25.3333	1.86034e-06	-2.56503	-6.9458e-07	0.00824316	3.52272e-06	51	39	48	46	33	14	15	20.6667
yebB	conserved hypothetical protein	293	131	-172	2.17882e-23	-2.55701	-4.58933e-06	9.65436e-20	7.01625e-23	267	276	385	309.333	184	136	92	137.333
ilvB	acetohydroxy acid synthase I, small subunit	5784	2390	-3356	0	-2.50758	-8.98956e-05	0	0	5245	5576	7599	6140	3682	2855	1815	2784
SEN2777	conserved hypothetical protein	907	487	-609.333	0	-2.50386	-1.62204e-05	0	0	974	1042	1293	1103	608	487	386	493.667
nlp	Ner-like regulatory protein	3034	1267	-1804	0	-2.49449	-4.8857e-05	0	0	2811	3220	3989	3340	2109	1544	955	1536
cysA	sulphate transport ATP-binding protein CysA	24588	7785	-13879.7	0	-2.48757	-0.000366654	0	0	20222	23482	32204	25302.7	14216	12437	7616	11423
hepA	probable ATP-dependent helicase HepA	23590	7941	-13492.3	0	-2.47771	-0.000359686	0	0	18917	24598	31137	24884	15652	10976	7547	11391.7
SEN1809	Putative phage tail protein (fragments)	57	26	-32	9.14842e-08	-2.4759	-8.68006e-07	0.000405366	1.85522e-07	47	59	73	59.6667	46	21	16	27.6667
ydgI	putative amino acid permease	4201	1791	-2479.33	4.66294e-15	-2.47336	-6.72013e-05	2.06615e-11	1.30274e-14	4035	4283	5533	4617	2837	2244	1332	2137.67
SEN3856	putative carbohydrate kinase	418	133	-260.333	1.9983e-22	-2.44253	-7.01686e-06	8.85448e-19	6.36098e-22	364	529	568	487	299	231	150	226.667
yaiY	putative membrane protein	992	473	-593.667	0	-2.43903	-1.60862e-05	0	0	1007	1002	1336	1115	691	529	344	521.333
ygcB	conserved hypothetical protein	2502	1170	-1477.67	0	-2.42643	-3.98623e-05	0	0	2447	2499	3390	2778.67	1738	1277	888	1301
SEN3943	conserved hypothetical protein	158	62	-87.6667	6.02388e-15	-2.42625	-2.38166e-06	2.66918e-11	1.67137e-14	144	151	203	166	108	82	45	78.3333
cbiG	cobalamin biosynthesis protein	707	281	-397.333	0	-2.41115	-1.07401e-05	0	0	654	673	932	753	469	373	225	355.667
SEN2929	putative outer membrane lipoprotein	648	322	-387.333	0	-2.40611	-1.04669e-05	0	0	657	652	891	733.333	465	330	243	346
SEN1501	hypothetical protein	89	23	-42	2.39579e-08	-2.40304	-1.14541e-06	0.000106158	4.99565e-08	73	62	107	80.6667	59	39	18	38.6667
gltD	glutamate synthase (NADPH) small chain	5065	1857	-3073.67	0	-2.39474	-8.22979e-05	0	0	4704	5707	6981	5797.33	3408	2847	1916	2723.67
prlC	oligopeptidase A	19725	6964	-11177.3	0	-2.38402	-0.000300621	0	0	17467	20025	26399	21297	13182	10503	6674	10119.7
narG	respiratory nitrate reductase 1 alpha chain	128447	34349	-73727.3	0	-2.37829	-0.00194693	0	0	105844	136350	173698	138631	77964	71495	45251	64903.3
yddX	conserved hypothetical protein	915	430	-550.333	0	-2.37204	-1.51101e-05	0	0	960	999	1239	1066	693	530	324	515.667
argB	acetylglutamate kinase	1893	763	-1101.33	0	-2.3593	-2.99834e-05	0	0	1828	2008	2558	2131.33	1360	1065	665	1030
copS	histidine kinase	930	293	-518.333	0	-2.35621	-1.40816e-05	0	0	812	974	1228	1004.67	642	519	298	486.333
SEN3831	putative exported protein	420	150	-234.667	3.7597e-20	-2.33984	-6.509e-06	1.66592e-16	1.1585e-19	432	414	545	463.667	298	264	125	229
hisQ	histidine transport system permease protein	1510	575	-848.333	0	-2.3312	-2.29069e-05	0	0	1408	1484	2051	1647.67	1024	833	541	799.333
rluA	ribosomal large subunit pseudouridine synthase A	4970	1778	-2773.33	0	-2.3244	-7.53465e-05	0	0	4415	5190	6703	5436	3618	2637	1733	2662.67
proY	proline-specific permease ProY	7424	2793	-4131.33	2.22045e-16	-2.31718	-0.000112097	9.8388e-13	6.439e-16	6846	7420	10038	8101.33	5243	4053	2614	3970
hisD	histidinol dehydrogenase	2500	745	-1458.67	0	-2.30796	-3.93881e-05	0	0	2160	2959	3454	2857.67	1828	1415	954	1399
cysM	cysteine synthase B	5837	1943	-3263	5.32019e-13	-2.30656	-8.7961e-05	2.35738e-09	1.37778e-12	5217	5996	7950	6387.67	3987	3274	2113	3124.67
mgtA	Mg(2+) transport ATPase, P-type	4862	2231	-2929	0	-2.29094	-7.96074e-05	0	0	5091	5350	6893	5778	3656	2860	2031	2849
cbiE	precorrin-6Y C5,15-methyltransferase [decarboxylating]	554	227	-333.333	3.4725e-32	-2.28832	-9.0386e-06	1.53866e-28	1.25503e-31	563	622	787	657.333	403	336	233	324
yghJ	hypothetical protein	1466	482	-811.667	0	-2.2832	-2.20637e-05	0	0	1294	1554	1994	1614	1067	812	528	802.333
SEN2484	putative membrane protein	2182	869	-1256	0	-2.28185	-3.43636e-05	0	0	2226	2283	2998	2502.33	1566	1357	816	1246.33
cysW	sulphate transport system permease protein CysW	8583	2957	-4799.33	3.55271e-15	-2.28083	-0.000131389	1.57421e-11	9.95704e-15	8005	9154	11633	9597.33	6296	5048	3050	4798
SEN3649	putative membrane transport protein	138	104	-94	9.9705e-10	-2.2713	-2.71589e-06	4.41793e-06	2.22678e-09	199	190	197	195.333	157	86	61	101.333
glpD	aerobic glycerol-3-phosphate dehydrogenase	92369	32719	-52516.7	2.66454e-14	-2.26576	-0.0014241	1.18066e-10	7.22555e-14	88394	97791	127610	104598	65329	55675	35241	52081.7
SEN3342	conserved hypothetical protein	1291	478	-695	0	-2.25707	-1.94713e-05	0	0	1271	1319	1697	1429	1003	793	406	734
gltB	glutamate synthase [NADPH] large chain precursor	14947	4906	-8517.33	0	-2.25436	-0.000230444	0	0	13452	16802	20842	17032	11103	8546	5895	8514.67
hisM	histidine transport system permease	1042	357	-550.667	0	-2.25128	-1.5035e-05	0	0	927	1009	1402	1112.67	756	570	360	562
SEN3135	putative membrane protein	9710	4112	-5574	5.37792e-13	-2.24754	-0.000152413	2.38296e-09	1.39191e-12	9946	10195	13581	11240.7	7295	5834	3871	5666.67
yeeF	putative amino acid transporter protein	46497	16653	-25430.7	4.44089e-15	-2.24024	-0.000698465	1.96776e-11	1.24149e-14	43033	48867	63563	51821	35725	26380	17066	26390.3
malT	MalT regulatory protein	25650	9904	-14273	1.77636e-15	-2.2364	-0.000390516	7.87104e-12	5.04554e-15	24981	26476	35463	28973.3	19211	15077	9813	14700.3
SEN0139	putative aldo/keto reductase (pseudogene)	928	445	-560.667	0	-2.23618	-1.54595e-05	0	0	1001	1092	1334	1142.33	783	556	406	581.667
chaA	putative calcium/proton antiporter	3480	1347	-1918.67	0	-2.22092	-5.25628e-05	0	0	3383	3561	4825	3923	2632	2036	1345	2004.33
SEN3473	putative exported protein	472	315	-337	0	-2.21288	-9.22762e-06	0	0	628	666	757	683.667	442	313	285	346.667
yggE	conserved hypothetical protein	12176	4548	-6862.33	2.70894e-14	-2.20913	-0.000188503	1.20033e-10	7.34149e-14	11892	13414	17051	14119	9551	7344	4875	7256.67
rnd	ribonuclease D	4254	1637	-2375.33	0	-2.20882	-6.47186e-05	0	0	4149	4426	5989	4854.67	3191	2512	1735	2479.33
SEN2742	putative transposase (remnant)	58	20	-36.3333	1.66904e-07	-2.20782	-1.00682e-06	0.000739552	3.33432e-07	63	79	83	75	48	43	25	38.6667
katG	catalase (hydroperoxidase I)	195431	63542	-107881	3.42553e-11	-2.19949	-0.00293011	1.51785e-07	8.12989e-11	184133	205762	272501	220799	141091	120591	77070	112917
fdhE	FdhE protein	14877	4705	-8093.67	0	-2.19271	-0.000220436	0	0	13343	15983	20721	16682.3	11284	8638	5844	8588.67
hisG	ATP phosphoribosyltransferase	2247	647	-1252	0	-2.18076	-3.43604e-05	0	0	2038	2631	3151	2606.67	1769	1391	904	1354.67
SEN2782	hypothetical protein	1365	425	-748.333	0	-2.17735	-2.06157e-05	0	0	1302	1494	1895	1563.67	1039	877	530	815.333
pduN	propanediol utilization protein	22	9	-11.6667	0.000478174	-2.17703	-3.28154e-07	1	0.000772998	20	28	26	24.6667	21	12	6	13
wcaG	GDP-fucose synthetase	529	140	-283.333	1.38952e-25	-2.16193	-7.85681e-06	6.15695e-22	4.6016e-25	484	592	723	599.667	411	344	194	316.333
SEN3092	putative sugar kinase	661	272	-368.333	0	-2.16122	-1.01022e-05	0	0	666	698	950	771.333	526	394	289	403
SEN1968	phage integrase (remnant)	188	42	-101	8.40297e-11	-2.15812	-2.76995e-06	3.72336e-07	1.96069e-10	201	170	263	211.333	128	128	75	110.333
potF	putrescine-binding periplasmic protein precursor	1129	356	-578	0	-2.15528	-1.5807e-05	0	0	985	1103	1559	1215.67	854	629	430	637.667
ribB	3,4-dihydroxy-2-butanone 4-phosphate synthase	10786	3773	-5910	1.98548e-11	-2.14057	-0.00016321	8.79766e-08	4.75035e-11	10728	11701	15244	12557.7	8530	6955	4458	6647.67
SEN2781	hypothetical protein	566	136	-285	1.8361e-23	-2.13797	-7.8167e-06	8.13577e-20	5.92554e-23	460	584	774	606	431	324	208	321
hemK	HemK protein, putative protoporphyrinogen oxidase	3389	1122	-1891	0	-2.13762	-5.23347e-05	0	0	3307	3958	4829	4031.33	2796	2185	1440	2140.33
caiF	transcriptional activator CaiF	1138	434	-608.333	0	-2.13472	-1.70176e-05	0	0	1208	1127	1595	1310	955	693	457	701.667
sfbC	ABC transporter integral membrane protein	800	322	-442.667	0	-2.12674	-1.2646e-05	0	0	876	934	1107	972.333	728	554	307	529.667
argH	argininosuccinate lyase	3480	1201	-1906.67	0	-2.11622	-5.33609e-05	0	0	3533	3973	4914	4140	2934	2332	1434	2233.33
SEN0272	rhs-family protein (fragment)	1492	480	-859	0	-2.11312	-2.4458e-05	0	0	1522	2035	2126	1894.33	1430	1042	634	1035.33
fadD	long-chain-fatty-acid--CoA ligase	5936	1673	-3016.33	0	-2.11187	-8.37303e-05	0	0	5358	6109	8162	6543	4669	3685	2226	3526.67
yidA	conserved hypothetical protein	12412	4425	-6776	2.01007e-10	-2.11127	-0.000188436	8.90664e-07	4.61245e-10	12634	13692	17665	14663.7	10201	8209	5253	7887.67
SEN3672	probable PTS system permease	2051	809	-1195	0	-2.1042	-3.38269e-05	0	0	2296	2611	2972	2626.33	1886	1487	921	1431.33
gntU	low-affinity gluconate transporter	2169	688	-1167.33	0	-2.09624	-3.26291e-05	0	0	2140	2464	3066	2556.67	1819	1452	897	1389.33
SEN1437	aminoglycoside 6'-N-acetyltransferase	268	149	-162.667	1.10752e-14	-2.09185	-4.52255e-06	4.90743e-11	3.03394e-14	322	324	415	353.667	253	173	147	191
aceE	pyruvate dehydrogenase E1 component	147408	25610	-75915	0	-2.08466	-0.00206077	0	0	116784	167465	207525	163925	112738	91174	60117	88009.7
cysU	sulphate transport system permease protein CysT	8454	2340	-4418	0	-2.08008	-0.000121405	0	0	8023	8845	11976	9614.67	6385	5683	3522	5196.67
SEN0159	probable secreted protein	291	42	-140	4.29784e-12	-2.07977	-3.87509e-06	1.90437e-08	1.06568e-11	216	317	392	308.333	223	181	101	168.333
valS	valyl-tRNA synthetase	41201	11625	-21396	0	-2.07422	-0.000593159	0	0	37416	45683	58347	47148.7	34321	25791	17146	25752.7
recO	DNA repair protein recO	3112	946	-1598.33	0	-2.07189	-4.49363e-05	0	0	2950	3399	4346	3565	2662	2004	1234	1966.67
ttrC	tetrathionate reductase subunit C (membrane protein)	184	42	-114.333	1.02125e-09	-2.06924	-3.15867e-06	4.52515e-06	2.27852e-09	193	275	281	249.667	151	158	97	135.333
spy	putative exported protein	1486	504	-748.333	0	-2.06854	-2.08512e-05	0	0	1458	1430	2087	1658.33	1203	926	601	910
SEN2794	major fimbrial subunit	261	93	-145.333	3.77427e-15	-2.06077	-4.01492e-06	1.67238e-11	1.05713e-14	265	304	391	320	222	172	130	174.667
cysC	Adenylylsulfate kinase	7550	2156	-3864.33	1.32021e-07	-2.06006	-0.000107865	0.000584983	2.65058e-07	7181	8034	10619	8611.33	6147	5025	3069	4747
SEN3600	putative DNA-binding protein	650	212	-337.667	0	-2.04314	-9.63112e-06	0	0	688	716	908	770.667	565	476	258	433
sun	sun protein	4457	1013	-2281.67	0	-2.03069	-6.26824e-05	0	0	3784	5090	6428	5100.67	3715	2771	1971	2819
sgbU	putative sugar-phosphate isomerase	149	46	-85	1.26182e-05	-2.01364	-2.35525e-06	0.0559112	2.27651e-05	140	239	190	189.667	130	90	94	104.667
infB	protein chain initiation factor 2	121843	31825	-61968	0	-2.00924	-0.0017232	0	0	112726	135516	175555	141266	103280	80901	53712	79297.7
ygiC	conserved hypothetical protein	7804	2605	-4007.33	0	-2.00594	-0.000113016	0	0	8053	8393	11267	9237.67	6780	5448	3463	5230.33
