# Supplementary material for: Role of CpxR in Biofilm Development: Expression of Key Fimbrial, O-Antigen and Virulence Operons of Salmonella Enteritidis
Source: Int J Mol Sci. 2019 Oct 17;20(20):5146. doi: 10.3390/ijms20205146 (PMC6829429; doi:10.3390/ijms20205146)
Supplement: Supplementary file 1 [file ijms-20-05146-s001.zip › Supplementary Materials/Supplementary Tables/Table 4 Supplementary Info.xlsx]

## Sheet: Supplementary table 4
Table S4. Influence of cpxR mutation on the transcriptome of planktonic cells of S. Enteritidis. A list of up regulated genes in the ΔcpxR background compared to its the wild type counterpart.
Gene name	Gene Product	Experiment - Range (original values)	Experiment - IQR (original values)	Experiment - Difference (original values)	EDGE test: G1_WT vs G2_cpxR, tagwise dispersions - P-value	EDGE test: G1_WT vs G2_cpxR, tagwise dispersions - Fold change	EDGE test: G1_WT vs G2_cpxR, tagwise dispersions - Weighted difference	EDGE test: G1_WT vs G2_cpxR, tagwise dispersions - Bonferroni	EDGE test: G1_WT vs G2_cpxR, tagwise dispersions - FDR p-value correction	G1_WT - H1.Wild - Expression values	G1_WT - G1.Wild - Expression values	G1_WT - A2.Wild - Expression values	G1_WT - Means	G2_cpxR - D2.cpxR - Expression values	G2_cpxR - C2.cpxR - Expression values	G2_cpxR - B2.cpxR - Expression values	G2_cpxR - Means
SEN1560	putative voltage gated chloride channel protein	2324	1191	1789.33	0	13473.7	3.84478e-05	0	0	0	0	0	0	2324	1853	1191	1789.33
SEN1559	putative ABC transporter ATP/GTP-binding protein	1663	843	1221.33	1.10077e-293	9193.03	2.62318e-05	4.87752e-290	8.06202e-293	0	0	0	0	1663	1158	843	1221.33
SEN1948	phage protein	334	166	252	1.92513e-114	1893.52	5.40079e-06	8.53024e-111	1.15586e-113	0	0	0	0	334	256	166	252
SEN1949	phage protein	92	48	63	1.26156e-35	475.502	1.35412e-06	5.58997e-32	4.70933e-35	0	0	0	0	92	49	48	63
SEN1937	phage pro-head protease	64	46	58	7.38458e-35	445.999	1.26992e-06	3.27211e-31	2.74046e-34	0	0	0	0	64	64	46	58
SEN1922	putative phage tail fibre protein	44	22	34.6667	8.42311e-25	261.604	7.43702e-07	3.73228e-21	2.75852e-24	0	0	0	0	44	38	22	34.6667
sopE2	invasion-associated secreted effector protein (sopE2)	9689	5656	8210	7.75216e-197	137.707	0.000178581	3.43498e-193	5.23625e-196	62	54	43	53	9732	9347	5710	8263
SEN1950	putative DNA methylase	28	10	17	7.49766e-13	127.397	3.60706e-07	3.32221e-09	1.92481e-12	0	0	0	0	28	13	10	17
sipB	pathogenicity island 1 effector protein	65934	39831	57127.7	0	108.23	0.00124691	0	0	405	434	593	477.333	66339	66211	40265	57605
prgI	pathogenicity 1 island effector protein	12640	7318	10695.7	0	105.722	0.000232399	0	0	73	83	117	91	12713	12246	7401	10786.7
SEN1715	putative outer membrane protein	18394	10708	15391	0	103.539	0.000334834	0	0	137	109	154	133.333	18503	17225	10845	15524.3
prgJ	pathogenicity 1 island effector protein	16448	9566	13917	0	101.218	0.000302604	0	0	124	102	144	123.333	16550	15881	9690	14040.3
sipC	pathogenicity island 1 effector protein	70285	41252	60459.7	0	94.1612	0.0013157	0	0	480	536	725	580.333	70567	70765	41788	61040
sopB	cell invasion protein	23173	13898	19795.3	6.07255e-136	89.0018	0.000433148	2.69075e-132	3.79513e-135	189	206	204	199.667	22521	23362	14102	19995
pipC	cell invasion protein	12265	7122	10375	2.39099e-128	81.3265	0.00022549	1.05945e-124	1.47145e-127	97	83	167	115.667	12348	11905	7219	10490.7
SEN1155	type III secretion system, secreted effector protein (SopE)	7839	4288	6531	2.55678e-118	67.9784	0.000141071	1.13291e-114	1.56048e-117	93	63	102	86	7902	7568	4381	6617
prgK	pathogenicity 1 island effector protein	34259	19293	28821	0	64.2904	0.000624206	0	0	372	388	445	401.667	34631	33356	19681	29222.7
sicA	unknown function	8897	5234	7545.33	1.66769e-111	62.4431	0.000164239	7.38955e-108	9.8923e-111	117	85	125	109	8982	8630	5351	7654.33
invF	possible AraC-family regulatory protein	4696	2565	3893	0	39.793	8.40042e-05	0	0	107	70	86	87.6667	4766	4525	2651	3980.67
prgH	pathogenicity 1 island effector protein	17248	9971	14680	1.49717e-135	36.9677	0.000318678	6.63398e-132	9.34363e-135	309	368	408	361.667	17557	17229	10339	15041.7
invB	secretory protein (associated with virulence)	3130	1777	2644.67	9.85409e-294	36.77	5.72438e-05	4.36635e-290	7.22905e-293	78	59	57	64.6667	3187	3105	1836	2709.33
sipD	pathogenicity island 1 effector protein	7962	4774	6825.67	3.40628e-136	36.6693	0.00014894	1.50932e-132	2.13181e-135	142	158	214	171.333	7955	8104	4932	6997
invI	secretory protein (associated with virulence)	1419	867	1228	8.98816e-203	31.3349	2.67827e-05	3.98266e-199	6.1366e-202	38	41	28	35.6667	1447	1439	905	1263.67
invE	cell invasion protein	4677	2705	3963.67	3.7579e-92	31.3272	8.6008e-05	1.66512e-88	2.0356e-91	101	121	125	115.667	4778	4634	2826	4079.33
invJ	surface presentation of antigens protein (associated with type III secretion and virulence)	5316	3028	4496.67	9.7193e-92	30.1595	9.74053e-05	4.30662e-88	5.25198e-91	122	144	142	136	5438	5290	3170	4632.67
iacP	probable acyl carrier protein	2506	1252	1997.67	6.86822e-76	30.1196	4.27275e-05	3.04331e-72	3.38146e-75	50	59	71	60	2556	2306	1311	2057.67
pagC	outer membrane invasion protein (PagC)	10457	5889	8780.67	1.07656e-103	30	0.000190052	4.77022e-100	6.13139e-103	269	219	314	267.333	10676	10310	6158	9048
invC	secretory apparatus ATP synthase (associated with virulence)	6875	4113	5837	0	29.0773	0.000127062	0	0	163	218	167	182.667	7038	6741	4280	6019.67
invG	secretory protein (associated with virulence)	7537	4487	6439.67	3.61375e-105	29	0.000140094	1.60125e-101	2.07685e-104	184	178	253	205	7715	7548	4671	6644.67
SEN1714	putative membrane protein (pseudogene)	524	296	444	1.88334e-120	26.404	9.60749e-06	8.34508e-117	1.15105e-119	15	15	16	15.3333	528	539	311	459.333
SEN1923	putative phage tail protein	4	2	3	0.00861644	23.5477	6.43458e-08	1	0.0123358	0	0	0	0	4	3	2	3
sipA	pathogenicity island 1 effector protein (function unknown)	15622	9493	13519	3.94445e-109	22.4182	0.000294623	1.74779e-105	2.30883e-108	502	530	653	561.667	16124	16095	10023	14080.7
spaO	surface presentation of antigens protein (associated with type III secretion and virulence)	3794	2151	3202	4.16708e-106	22.1637	6.92929e-05	1.84644e-102	2.41049e-105	112	149	139	133.333	3906	3810	2290	3335.33
sicP	chaperone (associated with virulence)	1862	976	1538.67	1.18487e-274	21.725	3.30108e-05	5.25014e-271	8.57866e-274	53	58	85	65.3333	1915	1863	1034	1604
invA	possible secretory protein (associated with virulence)	7473	4092	6287.33	1.60448e-270	21.1513	0.000135378	7.10943e-267	1.15789e-269	306	244	258	269.333	7717	7603	4350	6556.67
SEN1503	hypothetical protein (remnant)	1181	654	952.667	1.73918e-185	20.5549	2.05636e-05	7.70633e-182	1.16234e-184	34	43	52	43	1215	1075	697	995.667
spaP	secretory protein (associated with virulence)	1866	1096	1547.67	2.98195e-214	20.0918	3.35758e-05	1.3213e-210	2.06454e-213	63	86	65	71.3333	1929	1767	1161	1619
SEN3629	thiol:disulfide interchange protein	95	41	68	1.91296e-34	19.9406	1.44133e-06	8.47631e-31	7.05771e-34	2	4	3	3	97	72	44	71
hilC	possible AraC-family transcriptional regulator	6926	3431	5414.33	8.6822e-133	19.3403	0.000115603	3.84708e-129	5.4032e-132	247	211	316	258	7137	6202	3678	5672.33
SEN4086	araC family regulatory protein	2966	1479	2384.67	1.11064e-282	19.1561	5.09717e-05	4.92125e-279	8.08087e-282	120	85	139	114.667	3051	2848	1599	2499.33
SEN3058	methyl-accepting chemotaxis protein II	59791	31668	47112	0	18.0169	0.001013	0	0	2111	2356	2828	2431.67	61902	52705	34024	49543.7
fimA	type-1 fimbrial protein, a chain precursor	3032	1508	2298.33	1.20096e-90	17.7049	4.91224e-05	5.32147e-87	6.45027e-90	98	136	126	120	3130	2491	1634	2418.33
sprB	possible AraC-family transcriptional regulator	2771	1423	2169.67	1.3041e-65	15.4881	4.64678e-05	5.77848e-62	6.06984e-65	118	95	183	132	2866	2498	1541	2301.67
hjH	conserved hypothetical protein	46155	23043	35238.7	0	15.4059	0.000752297	0	0	1936	2025	2423	2128	48091	38941	25068	37366.7
tnpA_5	transposase for insertion sequence element is200 (pseudogene)	7681	3244	5438	1.07431e-122	13.5545	0.000114164	4.76027e-119	6.58405e-122	352	315	449	372	7996	5838	3596	5810
SEN4029	putative type-I secretion protein	3410	1712	2718.33	4.21365e-70	12.9465	5.80214e-05	1.86707e-66	2.0141e-69	199	169	226	198	3579	3259	1911	2916.33
invH	cell adherance/invasion protein	3725	2039	3049	4.28801e-77	12.8294	6.55753e-05	1.90002e-73	2.13006e-76	192	201	290	227.667	3917	3673	2240	3276.67
SEN2712	cell invasion protein	10626	5783	8729.67	6.28616e-108	12.5779	0.000187629	2.7854e-104	3.66018e-107	619	604	759	660.667	11230	10539	6402	9390.33
spaQ	secretory protein (associated with virulence)	417	251	357	1.80174e-86	12.3158	7.73133e-06	7.98351e-83	9.42563e-86	23	35	25	27.6667	440	438	276	384.667
trg	methyl-accepting chemotaxis protein III (mcp-iii) (ribose and galactose chemoreceptor protein)	16762	8615	12798	0	12.0358	0.000273894	0	0	893	989	1158	1013.33	17655	14175	9604	13811.3
ccmA	heme exporter protein A2	1320	590	974.333	4.46375e-200	11.8389	2.05529e-05	1.97789e-196	3.02892e-199	64	94	73	77	1384	1107	663	1051.33
SEN1154	tail fiber assembly protein (remnant)	366	189	292	6.10593e-84	11.4998	6.22821e-06	2.70554e-80	3.14963e-83	20	32	20	24	386	353	209	316
SEN1713	Putative DNA/RNA non-specific endonuclease	3379	1948	2798.33	9.93894e-94	10.9531	6.05004e-05	4.40394e-90	5.45043e-93	224	252	266	247.333	3603	3334	2200	3045.67
aer	aerotaxis receptor protein	11039	5465	8549.67	1.29107e-157	10.9449	0.000182307	5.72074e-154	8.29093e-157	614	766	870	750	11653	10015	6231	9299.67
SEN1743	putative exported protein	9693	4905	7393	8.81327e-166	10.3881	0.000157644	3.90516e-162	5.75982e-165	612	605	848	688.333	10298	8429	5517	8081.33
pyrB	aspartate carbamoyltransferase catalytic subunit	8770	4122	6474.33	5.75477e-150	10.322	0.000137402	2.54994e-146	3.67426e-149	480	623	708	603.667	9250	7239	4745	7078
SEN3633	heme exporter protein C (cytochrome c-type biogenesis protein ccmc)	232	129	175.667	1.64243e-52	10.3122	3.76958e-06	7.27763e-49	7.0794e-52	14	23	12	16.3333	244	189	143	192
flgK	flagellar hook-associated protein 1	138764	68619	105398	2.03169e-232	10.2528	0.00224681	9.0024e-229	1.43808e-231	8074	9449	12463	9995.33	146838	121273	78068	115393
SEN4026	putative exported protein	1253	606	992	8.37358e-180	10.0626	2.10992e-05	3.71033e-176	5.55439e-179	103	75	106	94.6667	1328	1223	709	1086.67
SEN0317	conserved hypothetical protein	816	362	598	1.6231e-165	10.012	1.25958e-05	7.19195e-162	1.0592e-164	54	53	64	57	869	680	416	655
flgL	flagellar hook-associated protein 3	91975	46953	70141	2.50799e-211	9.83907	0.00149824	1.11129e-207	1.72561e-210	5950	6216	8742	6969.33	97925	80237	53169	77110.3
cheM	methyl-accepting chemotaxis protein II	85725	44734	66799	3.01488e-199	9.3773	0.00143035	1.3359e-195	2.04265e-198	5888	6566	8569	7007.67	91613	78507	51300	73806.7
SEN1810	putative bacteriophage protein	3289	1590	2588.33	3.70687e-250	9.27587	5.501e-05	1.64251e-246	2.65349e-249	286	214	311	270.333	3503	3197	1876	2858.67
spaS	secretory protein (associated with virulence)	1512	818	1261.67	1.4057e-180	9.23723	2.70445e-05	6.22864e-177	9.3383e-180	122	141	137	133.333	1634	1596	955	1395
SEN2981	hypothetical protein	8030	4256	6586.33	7.96839e-82	9.07842	0.000140959	3.53079e-78	4.08184e-81	628	687	822	712.333	8658	8295	4943	7298.67
cheW	purine binding chemotaxis protein	34874	16525	25860.7	1.34116e-211	9.01925	0.000548379	5.9427e-208	9.25654e-211	2354	2796	3233	2794.33	37228	29416	19321	28655
hilA	invasion protein regulator	3003	1605	2358.67	1.3568e-59	8.8791	5.05135e-05	6.012e-56	6.14096e-59	233	218	339	263.333	3221	2807	1838	2622
yghW	conserved hypothetical protein	1647	860	1274.33	3.423e-73	8.79078	2.72047e-05	1.51673e-69	1.66857e-72	125	120	185	143.333	1767	1501	985	1417.67
SEN2995	methyl-accepting chemotaxis protein	32855	15950	24489	4.10938e-231	8.65924	0.000520371	1.82087e-227	2.9041e-230	2316	2679	3362	2785.67	35171	28024	18629	27274.7
tsr	methyl-accepting chemotaxis protein	112028	54173	84194.3	6.95662e-245	8.63003	0.00178702	3.08248e-241	4.95575e-244	8272	9195	11249	9572	120300	97631	63368	93766.3
motA	motility protein A	29901	13984	22206	2.06951e-225	8.62692	0.000469641	9.17001e-222	1.45325e-224	2113	2315	3165	2531	32014	25898	16299	24737
iagB	cell invasion protein	704	469	615.667	3.28916e-111	8.56391	1.3479e-05	1.45743e-107	1.94843e-110	59	71	89	73	763	763	540	688.667
SEN2296	putative receptor/regulator protein	59155	28467	44824.7	6.88412e-216	8.27076	0.000950509	3.05035e-212	4.79615e-215	4515	4972	6619	5368.67	63670	53471	33439	50193.3
tcp	methyl-accepting chemotaxis citrate transducer	29475	14473	22763.7	6.11186e-162	8.20849	0.000484004	2.70816e-158	3.9651e-161	2281	2692	3279	2750.67	31756	27622	17165	25514.3
SEN1183	hypothetical protein	515	306	434.667	1.43298e-47	8.03032	9.39958e-06	6.34954e-44	5.96201e-47	61	58	41	53.3333	556	544	364	488
spaR	secretory protein (associated with virulence)	876	428	709.667	2.0856e-143	7.94953	1.50678e-05	9.2413e-140	1.3183e-142	73	89	104	88.6667	949	929	517	798.333
motB	motility protein B	31182	15608	23869.7	5.6216e-186	7.8911	0.000508052	2.49093e-182	3.76274e-185	2571	2846	3647	3021.33	33753	28466	18454	26891
SEN1783	putative chorismate mutase	2745	1410	2183	1.43629e-84	7.83212	4.6493e-05	6.36421e-81	7.45224e-84	233	243	364	280	2978	2758	1653	2463
cspB	cold shock protein	3415	1553	2535	1.06038e-71	7.75208	5.33821e-05	4.69856e-68	5.11269e-71	290	274	409	324.333	3689	3046	1843	2859.33
cheA	chemotaxis protein CheA	85800	42827	65095.3	1.70125e-202	7.69453	0.00138517	7.53822e-199	1.15973e-201	7190	7871	10417	8492.67	92990	77076	50698	73588
flgM	negative regulator of flagellin synthesis (anti-sigma factor)	26922	13398	20397.3	8.84089e-175	7.50561	0.000433566	3.9174e-171	5.83815e-174	2325	2490	3396	2737	29247	24268	15888	23134.3
cheY	chemotaxis protein CheY	19083	9499	14522.7	2.27079e-152	7.30585	0.00030842	1.00619e-148	1.45193e-151	1722	1786	2521	2009.67	20805	17507	11285	16532.3
SEN0786	Identical pseudogene to S. Gallinarum 287/91	211	92	148	9.08703e-40	7.18544	3.10333e-06	4.02646e-36	3.51349e-39	15	28	18	20.3333	226	169	110	168.333
pyrI	aspartate carbamoyltransferase regulatory subunit	3751	1634	2725	2.4014e-81	7.13017	5.72036e-05	1.06406e-77	1.22587e-80	313	368	467	382.667	4064	3257	2002	3107.67
flgN	flagella synthesis protein FlgN	23422	10954	17337.7	6.3942e-193	6.7967	0.000365991	2.83327e-189	4.31244e-192	2196	2457	3107	2586.67	25618	20744	13411	19924.3
cheZ	chemotaxis protein CheZ	32517	15740	23981.7	2.20668e-128	6.60303	0.000509089	9.77781e-125	1.35992e-127	3022	3732	4414	3722.67	35539	28102	19472	27704.3
pagK	phage encoded pagK (phoPQ-activated protein)	2516	1161	1974.67	3.33154e-208	6.398	4.15816e-05	1.47621e-204	2.28515e-207	301	261	383	315	2777	2630	1462	2289.67
ymdF	conserved hypothetical protein	4448	1964	3204.67	8.21288e-86	6.34432	6.72811e-05	3.63913e-82	4.28133e-85	423	504	621	516	4871	3823	2468	3720.67
ugtL	putative membrane protein	372	163	286.333	5.62739e-43	6.26372	6.03491e-06	2.4935e-39	2.24639e-42	39	42	60	47	384	411	205	333.333
SEN1502	hypothetical protein (remnant)	126	40	76.3333	3.43119e-21	6.23466	1.57217e-06	1.52036e-17	1.07446e-20	5	11	21	12.3333	131	84	51	88.6667
cheR	chemotaxis protein methyltransferase	13235	6023	9950	9.52741e-105	6.11767	0.00020921	4.2216e-101	5.46132e-104	1379	1536	2133	1682.67	14614	12725	7559	11632.7
ssrB	putative two-component response regulator	960	392	723.333	8.94837e-139	6.10361	1.50384e-05	3.96502e-135	5.61618e-138	111	109	141	120.333	1069	959	503	843.667
cheB	Chemotaxis response regulator protein-glutamate methylesterase	15957	7504	12145	6.48843e-109	6.08413	0.000256133	2.87502e-105	3.78791e-108	1717	1893	2607	2072.33	17674	15581	9397	14217.3
ssaI	putative pathogenicity island protein	62	20	44.6667	1.9634e-13	6.05463	9.25828e-07	8.69981e-10	5.15697e-13	12	3	7	7.33333	64	65	27	52
lrP	leucine rich repeat protein (pseudogene)	11929	6198	9535	5.87406e-75	5.99303	0.000202729	2.60279e-71	2.8792e-74	1485	1546	1943	1658	13414	12421	7744	11193
SEN4027	putative integral membrane protein	1807	956	1455	1.31274e-141	5.9891	3.11847e-05	5.81676e-138	8.27419e-141	230	241	294	255	1896	2037	1197	1710
SEN4028	putative type-I secretion protein	1639	784	1239.67	2.15631e-183	5.97937	2.62381e-05	9.55463e-180	1.43895e-182	212	160	276	216	1799	1572	996	1455.67
ycgR	conserved hypothetical protein	6735	3016	4867	4.33059e-110	5.92222	0.000102127	1.91889e-106	2.54494e-109	720	810	1020	850	7455	5870	3826	5717
hilD	AraC-family transcriptional regulator	11300	5787	8856.67	4.55412e-72	5.81782	0.000187981	2.01793e-68	2.20058e-71	1418	1390	1996	1601.33	12690	11479	7205	10458
SEN4085	putative GerE family regulatory protein	242	107	186.333	2.50123e-39	5.73904	3.90765e-06	1.1083e-35	9.62898e-39	28	33	40	33.6667	270	250	140	220
SEN0289	possible outer membrane adhesin	3790	1805	2914	2.63178e-51	5.71866	6.15257e-05	1.16614e-47	1.12671e-50	431	505	672	536	4221	3819	2310	3450
sptP	tyrosine phosphatase (associated with virulence)	3580	1736	2783	2.43424e-81	5.63645	5.87031e-05	1.07861e-77	1.24121e-80	462	444	653	519.667	4024	3686	2198	3302.67
SEN1420	putative periplasmic amino acid-binding protein	1483	657	1122.67	4.88153e-77	5.60447	2.349e-05	2.16301e-73	2.42218e-76	178	188	262	209.333	1661	1490	845	1332
fliT	flagellar protein FliT	15574	6835	11392	9.86709e-126	5.49882	0.000237852	4.37211e-122	6.06395e-125	1914	1954	2629	2165.67	17488	14396	8789	13557.7
SEN2001	conserved hypothetical protein	562	228	373.333	3.6982e-69	5.47677	7.8018e-06	1.63867e-65	1.76012e-68	51	80	83	71.3333	613	413	308	444.667
glpQ	glycerophosphoryl diester phosphodiesterase periplasmic precursor	20163	9835	15437	1.13524e-78	5.37514	0.000325801	5.03026e-75	5.67109e-78	2620	2671	3905	3065.33	22783	20218	12506	18502.3
fliS	flagellar protein FliS	16463	6990	11858.7	1.58553e-131	5.25259	0.000247016	7.02548e-128	9.85341e-131	2012	2192	2951	2385	18475	15074	9182	14243.7
SEN1742	putative MutT-family protein	7513	3244	5304	2.56361e-91	5.2287	0.000110827	1.13593e-87	1.38192e-90	896	1055	1268	1073	8409	6423	4299	6377
ssrA	putative two-component sensor kinase	2149	767	1513	4.69983e-79	5.22402	3.11862e-05	2.08249e-75	2.35045e-78	238	321	347	302	2387	1970	1088	1815
fliA	RNA polymerase sigma transcription factor for flagellar operon	44430	20251	32439.7	1.33522e-149	5.22291	0.000680173	5.91636e-146	8.50052e-149	5715	6100	7981	6598.67	50145	40619	26351	39038.3
glpT	glycerol-3-phosphate transporter	22998	10873	17273	6.55087e-112	5.1867	0.000363357	2.90269e-108	3.89623e-111	3087	3271	4310	3556	26085	22258	14144	20829
slrB	PTS system, glucitol/sorbitol-specific IIA component	1322	590	982.333	4.77332e-76	5.17145	2.05171e-05	2.11506e-72	2.35268e-75	185	182	236	201	1504	1271	775	1183.33
modA	molybdate-binding periplasmic protein precursor	20340	9632	15128.3	1.00086e-113	5.07795	0.000318206	4.43482e-110	5.993e-113	2805	2995	3770	3190	23145	19183	12627	18318.3
SEN1522	outer membrane protein	2532	1159	1843.67	4.12216e-39	5.03838	3.86917e-05	1.82653e-35	1.58415e-38	339	395	439	391	2871	2279	1554	2234.67
SEN1785	hypothetical protein	1284	518	898.333	2.38279e-92	4.98326	1.85871e-05	1.05582e-88	1.29389e-91	164	165	246	191.667	1448	1139	683	1090
citC	[citrate (PRO-3S)-lyase] ligase	4527	2063	3374.33	1.07951e-58	4.97197	7.07723e-05	4.78329e-55	4.84138e-58	609	701	881	730.333	5136	4414	2764	4104.67
fliZ	regulatory protein (FliZ)	15148	6954	11184.7	4.28784e-106	4.93862	0.00023424	1.89994e-102	2.47711e-105	2120	2189	3011	2440	17268	14463	9143	13624.7
ftnB	ferritin-like protein	2445	1060	1783.67	4.40263e-40	4.91473	3.72064e-05	1.95081e-36	1.71123e-39	338	381	446	388.333	2783	2292	1441	2172
yifE	conserved hypothetical protein	72129	30337	51684.3	8.92614e-123	4.85227	0.00107508	3.95517e-119	5.47808e-122	9769	11221	13190	11393.3	81898	65777	41558	63077.7
srlD	sorbitol-6-phosphate 2-dehydrogenase (glucitol-6-phosphate dehydrogenase)	8336	3718	5935.67	5.83614e-93	4.84842	0.00012398	2.586e-89	3.18081e-92	1151	1231	1574	1318.67	9487	7327	4949	7254.33
fliE	flagellar hook-basal body complex protein FliE	9680	4405	7023.33	4.29134e-76	4.73502	0.000147378	1.90149e-72	2.11747e-75	1354	1625	1858	1612.33	11034	8843	6030	8635.67
hyaA	uptake hydrogenase small subunit	1134	494	832.667	6.31449e-162	4.6781	1.74255e-05	2.79795e-158	4.09057e-161	158	208	214	193.333	1292	1084	702	1026
modC	molybdenum transport ATP-binding protein ModC	10899	4468	7649	4.43311e-107	4.6143	0.000158735	1.96431e-103	2.57446e-106	1488	1748	2165	1800.33	12387	9745	6216	9449.33
ynaJ	putative membrane protein	8355	3452	5844.33	3.25062e-90	4.60948	0.000121182	1.44035e-86	1.73955e-89	1155	1273	1707	1378.33	9510	7433	4725	7222.67
SEN2914	conserved hypothetical protein	4888	2160	3640	6.48641e-49	4.58033	7.61307e-05	2.87413e-45	2.72947e-48	710	860	1045	871.667	5598	4917	3020	4511.67
dps	DNA protection during starvation protein	21327	9374	15857.3	9.62424e-71	4.45814	0.000329584	4.2645e-67	4.62026e-70	3533	3505	4647	3895	24832	21518	12907	19752.3
flgD	flagellar hook formation protein FlgD	24167	10484	16947.7	3.53465e-72	4.42931	0.000354444	1.5662e-68	1.7117e-71	3302	4148	5327	4259	27469	21519	14632	21206.7
dnG	formate dehydrogenase, nitrate-inducible, major subunit (ec 1.2.1.2)	22861	10514	17241.7	1.32092e-67	4.41136	0.000361779	5.85299e-64	6.19364e-67	3558	4168	5345	4357	26419	23695	14682	21598.7
orfX	conserved hypothetical protein	1928	899	1457	4.58682e-87	4.35869	3.04351e-05	2.03242e-83	2.40523e-86	328	331	455	371.333	2256	1999	1230	1828.33
slsA	putative hydrolase	1645	859	1259	9.69292e-72	4.35356	2.66281e-05	4.29493e-68	4.67858e-71	274	291	414	326.333	1919	1687	1150	1585.33
SEN4082	putative membrane protein	942	358	702	3.39635e-66	4.30562	1.4391e-05	1.50492e-62	1.58413e-65	174	177	177	176	1116	983	535	878
hupA	histone like DNA-binding protein HU-alpha (NS2) (HU-2)	212387	91350	151799	2.91244e-115	4.29226	0.00315202	1.2905e-111	1.75579e-114	33973	35906	47881	39253.3	246360	199541	127256	191052
fimI	major pilin protein	351	144	244	2.68162e-40	4.28409	5.02997e-06	1.18822e-36	1.04413e-39	60	67	59	62	410	304	204	306
ssaH	putative pathogenicity island protein	55	9	35	1.5439e-09	4.26444	7.00492e-07	6.84103e-06	3.4171e-09	8	8	10	8.66667	63	51	17	43.6667
yhjG	putative membrane protein	7935	3189	5542.67	3.97569e-58	4.21363	0.000114801	1.76163e-54	1.77583e-57	1203	1500	1677	1460	9138	7181	4689	7002.67
nxiA	putative cation transporter	2834	1250	2059.33	4.15404e-39	4.17161	4.28024e-05	1.84066e-35	1.59502e-38	482	511	665	552.667	3316	2759	1761	2612
SEN1172	putative membrane protein	555	284	441.667	8.61428e-48	4.15961	9.30986e-06	3.81699e-44	3.59754e-47	100	110	153	121	655	639	394	562.667
modB	molybdenum transport system permease protein ModB	7546	3195	5348.33	6.429e-73	4.15703	0.000110901	2.84869e-69	3.12699e-72	1241	1377	1693	1437	8787	6997	4572	6785.33
SEN2710	hypothetical protein found within S. typhi pathogenicity island 1	4632	2081	3420.67	1.1441e-42	4.1507	7.11436e-05	5.0695e-39	4.5548e-42	828	818	1129	925	5450	4678	2909	4345.67
sdhB	succinate dehydrogenase iron-sulfur protein	13015	5431	8970.67	1.12343e-94	4.12895	0.000185806	4.97792e-91	6.17607e-94	2054	2294	2957	2435	15069	11423	7725	11405.7
ydcI	putative LysR-family transcriptional regulatory protein	1463	573	988.667	4.02309e-79	4.12557	2.03186e-05	1.78263e-75	2.01427e-78	236	245	317	266	1699	1247	818	1254.67
flgE	flagellar hook protein FlgE	46699	19469	32476.7	9.23706e-70	4.05251	0.00067521	4.09294e-66	4.40575e-69	7129	8769	11463	9120.33	53828	42725	28238	41597
lldD	putative L-lactate dehydrogenase	2959	1050	1974	3.36887e-181	4.03601	4.04905e-05	1.49275e-177	2.24136e-180	415	627	589	543.667	3374	2540	1639	2517.67
SEN1173	putative inner membrane protein	158	101	129	4.95882e-14	4.02534	2.77103e-06	2.19725e-10	1.33329e-13	45	38	26	36.3333	184	173	139	165.333
mdh	malate dehydrogenase	95994	41506	67646.7	2.46713e-98	4.02432	0.00140447	1.09319e-94	1.38029e-97	16241	17356	23633	19076.7	112235	89073	58862	86723.3
SEN2509	putative anaerobic reductase component	697	282	499	7.53108e-91	4.01911	1.03333e-05	3.33702e-87	4.04978e-90	114	143	163	140	811	681	425	639
sdhA	succinate dehydrogenase flavoprotein subunit	20410	8969	14359.3	9.29918e-76	3.95528	0.000299044	4.12047e-72	4.57322e-75	3415	3853	5224	4164	23825	18923	12822	18523.3
SEN1419	putative ABC amino acid transporter permease	238	90	163.667	8.06361e-28	3.94164	3.37062e-06	3.57298e-24	2.75481e-27	49	37	54	46.6667	275	217	139	210.333
SEN4264	hypothetical protein	1245	485	891.333	8.13463e-69	3.92478	1.84137e-05	3.60446e-65	3.85503e-68	262	191	319	257.333	1436	1263	747	1148.67
garR	tartronate semialdehyde reductase (tsar)	3303	1396	2378.33	1.70508e-34	3.89237	4.93648e-05	7.55521e-31	6.29601e-34	574	695	828	699	3877	3264	2091	3077.33
flgF	putative flagellar basal-body rod protein FlgF (proximal rod protein)	22248	9156	15452	4.58715e-68	3.88074	0.000320221	2.03257e-64	2.16001e-67	3623	4344	5776	4581	25871	20728	13500	20033
msA2	anaerobic dimethyl sulfoxide reductase chain A (pseudogene)	3561	1433	2572.33	1.53423e-100	3.86068	5.30491e-05	6.79818e-97	8.67114e-100	655	819	781	751.667	4216	3542	2214	3324
pagO	inner membrane protein (PagO)	1338	601	953	7.54761e-117	3.85782	1.98394e-05	3.34434e-113	4.58758e-116	282	242	324	282.667	1580	1244	883	1235.67
flgB	putative flagellar basal-body rod protein FlgB (proximal rod protein)	18517	7586	12804	1.82515e-73	3.85596	0.000265053	8.08722e-70	8.90663e-73	3046	3620	4799	3821.67	21563	17108	11206	16625.7
flgC	putative flagellar basal-body rod protein FlgC (proximal rod protein)	11594	4649	7921.33	3.59927e-83	3.84915	0.000163261	1.59484e-79	1.84588e-82	1951	2210	2897	2352.67	13545	10418	6859	10274
SEN0957	hypothetical protein	1368	476	929	8.72672e-100	3.82249	1.89573e-05	3.86681e-96	4.91961e-99	267	209	350	275.333	1577	1293	743	1204.33
SEN1041A	putative exported protein	1162	407	795.333	1.33887e-80	3.76148	1.62257e-05	5.93255e-77	6.78006e-80	256	198	260	238	1360	1077	663	1033.33
hyaB	uptake hydrogenase-1 large subunit	1510	662	1133.67	8.63454e-162	3.76095	2.36254e-05	3.82597e-158	5.58535e-161	294	374	377	348.333	1804	1606	1036	1482
pagD	putative outer membrane virulence protein (PagD)	175	81	103.667	1.84671e-12	3.72032	2.17024e-06	8.18277e-09	4.67587e-12	18	22	61	33.6667	193	116	103	137.333
sdhC	succinate dehydrogenase cytochrome b-556 subunit	4287	1759	2997	5.67256e-35	3.70145	6.20483e-05	2.51351e-31	2.10865e-34	738	919	1177	944.667	5025	4122	2678	3941.67
fdnI	formate dehydrogenase, nitrate-inducible, cytochrome b556(fdn) subunit (formate dehydrogenase-n gamma subunit) (fdh-n gamma subunit) (anaerobic formate dehydrogenase cytochrome b556 subunit)	2460	1059	1804	1.49097e-92	3.68589	3.72325e-05	6.60651e-89	8.11611e-92	503	501	701	568.333	2961	2594	1562	2372.33
flgG	flagellar basal-body rod protein FlgG (distal rod protein)	19999	7878	13777.3	4.45854e-55	3.6622	0.000284433	1.97558e-51	1.95796e-54	3460	4392	5313	4388.33	23459	18768	12270	18165.7
SEN1398	putative phage integrase (pseudogene).	708	257	464.333	5.45889e-53	3.65905	9.49404e-06	2.41884e-49	2.36214e-52	148	115	174	145.667	823	602	405	610
SEN1423A	conserved hypothetical protein	378	165	265.667	2.22012e-24	3.64198	5.55158e-06	9.83736e-21	7.22273e-24	96	61	99	85.3333	439	353	261	351
ccmB	heme exporter protein B1	86	39	55.6667	1.03964e-09	3.63431	1.14526e-06	4.60663e-06	2.31605e-09	28	10	14	17.3333	96	70	53	73
ecnR	transcriptional regulatory protein	3272	1235	2214.67	8.215e-28	3.62217	4.51999e-05	3.64007e-24	2.80437e-27	654	613	848	705	3885	2985	1889	2919.67
epE	peptidase E (pseudogene)	26072	10921	18821.3	8.61072e-57	3.62143	0.000388562	3.81541e-53	3.81923e-56	5306	5903	6918	6042.33	31378	26389	16824	24863.7
fliJ	flagellar FliJ protein	3438	1524	2415	1.21516e-31	3.61907	5.01309e-05	5.38439e-28	4.3563e-31	654	734	969	785.667	4092	3252	2258	3200.67
citD	citrate lyase acyl carrier protein	1301	479	908	1.99599e-87	3.61279	1.86367e-05	8.84425e-84	1.0479e-86	230	299	348	292.333	1531	1292	778	1200.33
sdiA	cell-division regulatory protein	8162	3196	5596.67	9.03226e-48	3.60993	0.000114497	4.00219e-44	3.76855e-47	1552	1579	2279	1803.33	9714	7711	4775	7400
phoN	nonspecific acid phosphatase precursor	6006	2800	4398.33	6.1237e-66	3.58568	9.15792e-05	2.71341e-62	2.85322e-65	1273	1236	1862	1457	7242	6251	4073	5855.33
sdhD	succinate dehydrogenase hydrophobic membrane anchor protein	1706	621	1156.67	1.51596e-109	3.56996	2.35556e-05	6.71721e-106	8.8852e-109	320	298	519	379	2004	1662	941	1535.67
phoH	PhoH-like ATP-binding protein	3816	1645	2833.67	6.1411e-64	3.55214	5.83995e-05	2.72112e-60	2.8345e-63	852	857	1094	934.333	4668	4134	2502	3768
orgA	oxygen-regulated invasion protein	9122	4120	6717.33	3.36411e-36	3.54752	0.000139534	1.49064e-32	1.25899e-35	1891	1989	2889	2256.33	11013	9799	6109	8973.67
speF	ornithine decarboxylase, inducible (ec 4.1.1.17)	42931	17025	30181.3	2.14999e-60	3.53647	0.000620548	9.52662e-57	9.80105e-60	8257	9339	12616	10070.7	51188	43204	26364	40252
yeaG	putative serine kinase	3161	1298	2290	3.01971e-28	3.53339	4.70877e-05	1.33803e-24	1.03965e-27	671	719	889	759.667	3832	3300	2017	3049.67
SEN4032	putative type-1 secretion protein	2320	881	1687	7.69382e-107	3.50866	3.46055e-05	3.40913e-103	4.46222e-106	567	447	673	562.333	2767	2533	1448	2249.33
ydfZ	conserved hypothetical protein	8358	3344	5754.67	9.11889e-35	3.49035	0.000117794	4.04058e-31	3.38124e-34	1779	1876	2107	1920.67	10137	7669	5220	7675.33
garL	5-keto-4-deoxy-D-glucarate aldolase	1406	555	1018.33	6.65228e-78	3.4786	2.08335e-05	2.94762e-74	3.31566e-77	321	339	364	341.333	1727	1458	894	1359.67
fliH	flagellar assembly protein FliH	9469	3727	6476.67	1.51455e-50	3.47172	0.000133283	6.71098e-47	6.45907e-50	1798	2207	2623	2209.33	11267	8857	5934	8686
katE	catalase HPII	2867	1164	2081.33	1.44245e-52	3.46488	4.29395e-05	6.39149e-49	6.22952e-52	596	729	809	711.333	3463	3022	1893	2792.67
fdnH	formate dehydrogenase, nitrate-inducible, iron-sulfur subunit (formate dehydrogenase-n beta subunit (fdh-n beta subunit) (anaerobic formate dehydrogenase iron-sulfur subunit	3602	1570	2690.33	4.32887e-84	3.45588	5.5751e-05	1.91812e-80	2.23818e-83	763	858	1182	934.333	4365	4081	2428	3624.67
flgJ	flagellar protein FlgJ	9176	3571	6159	2.66554e-40	3.44763	0.000126849	1.1811e-36	1.03879e-39	1651	2114	2631	2132	10827	8361	5685	8291
ssaG	putative pathogenicity island protein	59	18	37	4.78066e-08	3.39539	7.49948e-07	0.000211831	9.82975e-08	8	5	26	13	64	60	26	50
SEN2508	putative anaerobic reductase component	804	238	523.667	7.8476e-24	3.39515	1.04759e-05	3.47727e-20	2.54559e-23	127	231	174	177.333	931	760	412	701
srlA	PTS system, glucitol/sorbitol-specific IIBC component	915	399	656	2.92222e-136	3.36701	1.35129e-05	1.29484e-132	1.83145e-135	204	210	288	234	1119	942	609	890
SEN1677	putative transporter	2191	851	1446.33	1.11339e-87	3.3562	2.95062e-05	4.93343e-84	5.85224e-87	440	461	641	514	2631	1938	1312	1960.33
elaB	conserved hypothetical protein	3558	1403	2450	1.1715e-31	3.34365	5.01992e-05	5.19093e-28	4.20318e-31	741	842	1049	877.333	4299	3438	2245	3327.33
SEN1071	putative lipoprotein	2958	1207	2047.33	2.04064e-25	3.33191	4.21e-05	9.04207e-22	6.73274e-25	624	725	867	738.667	3582	2844	1932	2786
yncD	probable TonB-dependent receptor YncD precursor	1563	574	1015.67	4.5812e-94	3.3135	2.06943e-05	2.02993e-90	2.5154e-93	306	363	429	366	1869	1339	937	1381.67
fliK	flagellar hook-length control protein	13454	5167	9010	9.69879e-37	3.30213	0.000185273	4.29753e-33	3.64816e-36	2536	3252	4166	3318	15990	12575	8419	12328
dmsB2	anaerobic dimethyl sulfoxide reductase chain B	824	369	626.667	9.06104e-41	3.29748	1.2989e-05	4.01495e-37	3.5562e-40	198	253	237	229.333	1022	940	606	856
fliG	flagellar motor switch protein FliG	10482	4190	7058.67	3.61216e-54	3.28261	0.000144602	1.60055e-50	1.57379e-53	2205	2433	3154	2597.33	12687	9658	6623	9656
pqaA	conserved hypothetical protein, phoPQ-regulated	494	203	353.667	4.62572e-27	3.27369	7.30885e-06	2.04965e-23	1.55749e-26	143	102	146	130.333	596	510	346	484
SEN1521	hydrogenase nickel incorporation protein (HypA	154	81	116.667	1.64587e-17	3.26855	2.43845e-06	7.29287e-14	4.87817e-17	38	48	45	43.6667	192	163	126	160.333
mig-14	putative transcriptional regulator	8855	3500	6249.67	1.03824e-61	3.26023	0.000127738	4.60042e-58	4.7525e-61	2050	1941	2987	2326	10796	9381	5550	8575.67
SEN3167	cytosine deaminase	13151	5087	8711.67	1.01655e-54	3.24194	0.000177987	4.50431e-51	4.44651e-54	2709	3031	4046	3262	15860	11943	8118	11973.7
SEN1242	glutamate dehydrogenase	21792	8147	14399.3	4.50929e-60	3.22771	0.000293142	1.99807e-56	2.0451e-59	4513	5025	6679	5405.67	26305	19938	13172	19805
fliF	flagellar basal-body M-ring protein	16847	6614	11223.3	4.72744e-51	3.2256	0.000230076	2.09473e-47	2.01999e-50	3449	4009	5300	4252.67	20296	15509	10623	15476
SEN2915	putative membrane protein	3493	1341	2444	3.27281e-26	3.22227	4.99342e-05	1.45018e-22	1.09118e-25	780	897	1081	919.333	4273	3579	2238	3363.33
fliI	flagellum-specific ATP synthase	8988	3556	6109.33	2.92999e-50	3.21822	0.000125	1.29828e-46	1.24356e-49	1967	2203	2752	2307.33	10955	8536	5759	8416.67
SEN2999	hypothetical protein	1809	693	1201	1.24128e-81	3.16823	2.44781e-05	5.50011e-78	6.35117e-81	423	375	593	463.667	2184	1694	1116	1664.67
SEN1512	putative secreted hydrolase	1144	411	771.333	4.76179e-80	3.15872	1.56048e-05	2.10995e-76	2.39767e-79	262	275	350	295.667	1406	1109	686	1067
SEN0908A	phage integrase (remnant)	341	152	238.333	9.49386e-27	3.15272	4.91214e-06	4.20673e-23	3.17969e-26	80	74	128	94	415	350	232	332.333
fbaB	fructose-bisphosphate aldolase class I	1117	412	747.333	1.84295e-79	3.15167	1.52111e-05	8.16609e-76	9.25861e-79	239	282	348	289.667	1356	1061	694	1037
ybdB	conserved hypothetical protein	4658	1783	3148.33	1.68301e-27	3.14681	6.44386e-05	7.4574e-24	5.71011e-27	990	1219	1485	1231.33	5648	4489	3002	4379.67
flgH	flagellar L-ring protein precursor	7269	2774	4959.67	1.38603e-40	3.11503	0.000101143	6.14148e-37	5.42534e-40	1636	1871	2376	1961	8905	7212	4645	6920.67
flgA	flagellar basal body P-ring protein FlgA precursor	13875	5565	9448.67	1.2002e-52	3.11201	0.000193206	5.31811e-49	5.1884e-52	3200	3484	4570	3751.33	17075	13476	9049	13200
SEN2998	hypothetical protein	1410	547	992.667	7.00477e-90	3.0622	2.01543e-05	3.10382e-86	3.74405e-89	364	372	461	399	1774	1482	919	1391.67
citE	citrate lyase beta chain	4885	1953	3422	1.20564e-28	3.058	6.99085e-05	5.34221e-25	4.17686e-28	1182	1294	1704	1393.33	6067	5132	3247	4815.33
ygaM	conserved hypothetical protein	2091	762	1418.33	4.02234e-110	3.0296	2.86137e-05	1.7823e-106	2.36693e-109	531	542	651	574.667	2622	2053	1304	1993
adiY	putative AraC family regulatory protein	10133	4170	7280.67	8.68802e-59	3.02738	0.000148742	3.84966e-55	3.90432e-58	2613	2589	3858	3020	12722	11397	6783	10300.7
yahO	probable secreted protein	658	199	413.333	1.72256e-28	3.02382	8.29819e-06	7.63266e-25	5.95371e-28	168	121	215	168	779	598	367	581.333
SEN3476B	transposase (remnant)	271	99	205	4.55513e-22	3.01534	4.15742e-06	2.01838e-18	1.44479e-21	76	83	93	84	347	338	182	289
flgI	flagellar P-ring protein precursor	9504	3512	6487.33	1.59349e-40	3.0136	0.000131891	7.06075e-37	6.22641e-40	2227	2595	3234	2685.33	11731	9680	6107	9172.67
ais	Ais protein	7495	2838	5101.67	1.9526e-33	3.01134	0.000103821	8.65196e-30	7.16815e-33	1743	1962	2664	2123	9238	7636	4800	7224.67
SEN0986A	proline dehydrogenase (proline oxidase)	10522	3391	6547.33	2.69494e-52	2.98174	0.000132181	1.19413e-48	1.15935e-51	2122	2870	3209	2733.67	12644	8938	6261	9281
SEN4121	probable arginine-binding periplasmic protein	2561	955	1692.33	9.69036e-20	2.97723	3.43074e-05	4.2938e-16	2.96533e-19	597	661	878	712	3158	2439	1616	2404.33
ccmD	heme exporter protein D (cytochrome c-type biogenesis protein ccmd)	9	2	5.66667	0.0082252	2.96591	1.17411e-07	1	0.0117872	1	3	3	2.33333	9	5	10	8
prpA	serine/threonine protein phosphatase 1	378	160	288.667	5.53859e-26	2.96078	5.91634e-06	2.45415e-22	1.84107e-25	111	125	132	122.667	489	460	285	411.333
mig-3	phage tail fibre protein (remnant)	402	135	264	2.80794e-20	2.95034	5.26574e-06	1.2442e-16	8.6583e-20	121	99	106	108.667	501	376	241	372.667
ycaM	probable transport protein	2489	904	1621.33	4.63434e-18	2.94769	3.27077e-05	2.05348e-14	1.38003e-17	596	629	840	688.333	3085	2311	1533	2309.67
sopD	possible secreted protein	2806	1135	2016	6.37431e-69	2.94275	4.12388e-05	2.82446e-65	3.02404e-68	797	703	1117	872.333	3509	3224	1932	2888.33
yjiY	probable carbon starvation protein	134554	50591	89026.7	1.51439e-49	2.94096	0.00180853	6.71024e-46	6.38463e-49	31928	35584	47382	38298	166482	129317	86175	127325
ccmF	cytochrome C-type biogenesis protein	86	10	40.3333	2.12378e-06	2.9041	7.66919e-07	0.00941049	4.00958e-06	9	24	16	16.3333	95	49	26	56.6667
iadA	probable isoaspartyl dipeptidase	2912	908	1884.33	1.68712e-90	2.90366	3.79497e-05	7.47562e-87	9.03944e-90	646	878	919	814.333	3558	2752	1786	2698.67
SEN2202	hypothetical protein	19	3	12	0.000672284	2.89942	2.3838e-07	1	0.00107309	7	4	4	5	23	21	7	17
yjbA	putative membrane protein	1864	668	1234.33	8.06957e-99	2.89643	2.48395e-05	3.57562e-95	4.52611e-98	491	469	648	536	2333	1819	1159	1770.33
fimZ	probable transcriptional regulator (FimXZ protein)	250	96	163.667	1.54221e-19	2.86941	3.35135e-06	6.83353e-16	4.70629e-19	55	80	85	73.3333	305	230	176	237
dacD	penicillin-binding protein	6609	2326	4314.33	4.92105e-30	2.84601	8.69352e-05	2.18052e-26	1.74163e-29	1603	1794	2408	1935	8212	6416	4120	6249.33
osmY	Putative periplasmic protein	4980	1731	3334.67	1.66107e-24	2.83819	6.71944e-05	7.36019e-21	5.41589e-24	1245	1416	1840	1500.33	6225	5133	3147	4835
pdgL	D-alanyl-D-alanine dipeptidase	1374	606	1018.67	2.98602e-46	2.83719	2.11016e-05	1.3231e-42	1.22851e-45	356	440	630	475.333	1730	1706	1046	1494
SEN1147	putative phage terminase, small subunit (remnant)	793	269	531	9.84358e-47	2.82502	1.06178e-05	4.36169e-43	4.06495e-46	214	215	285	238	1007	816	484	769
srlE	PTS system, glucitol/sorbitol-specific IIBC component	1700	654	1167	3.73311e-97	2.81973	2.3687e-05	1.65414e-93	2.07807e-96	456	518	623	532.333	2156	1770	1172	1699.33
SEN1443	putative phosphotransferase enzyme	108	13	65	7.52831e-07	2.80367	1.30166e-06	0.00333579	1.45604e-06	9	40	41	30	117	115	53	95
ytfK	conserved hypothetical protein	16406	5873	11162.7	2.70473e-23	2.80213	0.000224064	1.19847e-19	8.69715e-23	4641	4912	5591	5048	21047	16800	10785	16210.7
SEN1418	ABC transporter ATP-binding subunit	172	61	112.333	4.809e-14	2.79242	2.24989e-06	2.13087e-10	1.29379e-13	51	55	46	50.6667	218	159	112	163
ompN	outer membrane protein	656	197	419	5.41797e-38	2.7602	8.32523e-06	2.4007e-34	2.06069e-37	170	190	219	193	826	623	387	612
ssaJ	putative pathogenicity island lipoprotein	154	59	105	5.16904e-13	2.75835	2.10459e-06	2.2904e-09	1.34082e-12	44	58	43	48.3333	197	160	103	153.333
csgC	curli prooduction protein	332	128	228.333	2.22563e-23	2.75699	4.65105e-06	9.86178e-20	7.16179e-23	82	103	142	109	414	367	231	337.333
sbmC	putative DNA gyrase inhibitory protein	3247	1090	2107.33	1.93072e-48	2.75665	4.24977e-05	8.55503e-45	8.08604e-48	785	1002	1190	992.333	4032	3175	2092	3099.67
yohJ	putative membrane protein	1462	575	964.333	3.01788e-63	2.7532	1.95533e-05	1.33722e-59	1.3886e-62	414	377	583	458	1839	1439	989	1422.33
yibK	putative RNA-methyltransferase	3103	1083	2022.67	2.71591e-80	2.7468	4.05476e-05	1.20342e-76	1.3722e-79	850	930	1056	945.333	3953	2938	2013	2968
yiaG	putative HTH-type transcriptional regulator	708	235	494	4.59155e-34	2.74004	9.87997e-06	2.03452e-30	1.6898e-33	227	205	261	231	913	800	462	725
citF	citrate lyase alpha chain	5734	1878	3796.33	1.42852e-101	2.7366	7.685e-05	6.32977e-98	8.11508e-101	1352	1867	2250	1823	7086	6027	3745	5619.33
SEN4030	large repetitive protein	32244	12531	23314.3	4.28561e-60	2.70509	0.00047354	1.89895e-56	1.94565e-59	9731	10903	13443	11359	41975	38611	23434	34673.3
SEN2002	hypothetical protein (pseudogene)	74	25	50.6667	1.18936e-08	2.70503	1.01666e-06	5.27004e-05	2.51914e-08	26	27	19	24	93	80	51	74.6667
emrD	multidrug resistance protein D	10664	3791	6981.33	1.69333e-31	2.70378	0.000140419	7.50312e-28	6.05091e-31	2886	3250	3978	3371.33	13550	10467	7041	10352.7
proV	glycine betaine/l-proline transport ATP-binding protein	8636	2994	5600.33	1.64065e-27	2.68671	0.000111743	7.26972e-24	5.57067e-27	2413	2461	3260	2711.33	11049	8431	5455	8311.67
yhcH	conserved hypothetical protein	1404	476	946.667	3.90755e-81	2.67768	1.89636e-05	1.73144e-77	1.99016e-80	404	456	524	461.333	1808	1484	932	1408
hrL	threonine operon leader peptide (artificial fragment)	350	110	233.333	6.41275e-23	2.66815	4.67934e-06	2.84149e-19	2.05014e-22	95	123	125	114.333	445	365	233	347.667
nanA	N-acetylneuraminate lyase	1183	488	867.667	6.86972e-55	2.66287	1.76432e-05	3.04397e-51	3.01085e-54	384	423	491	432.667	1567	1423	911	1300.33
malY	aminotransferase (pseudogene)	132	56	84.3333	3.95527e-11	2.65947	1.74586e-06	1.75258e-07	9.36707e-11	26	47	57	43.3333	158	122	103	127.667
ftn	ferritin	36523	13572	24646	9.25043e-27	2.65357	0.000495643	4.09887e-23	3.1005e-26	10647	10974	15313	12311.3	47170	39156	24546	36957.3
fliN	flagellar motor switch protein FliN	5859	2113	3810.33	9.19294e-21	2.64814	7.66683e-05	4.07339e-17	2.85451e-20	1614	1827	2274	1905	7473	5733	3940	5715.33
SEN0535	putative membrane protein	967	323	611.667	2.94711e-40	2.6476	1.22303e-05	1.30586e-36	1.1465e-39	280	241	394	305	1208	939	603	916.667
ompW	putative outer membrane protein	43661	16791	31024.7	1.30628e-67	2.63831	0.000628211	5.78812e-64	6.13149e-67	13490	14881	18704	15691.7	57151	51326	31672	46716.3
SEN2510	dimethyl sulfoxide reductase	4575	1699	3241.33	2.36468e-45	2.62468	6.53891e-05	1.04779e-41	9.63042e-45	1421	1588	1926	1645	5996	5376	3287	4886.33
entB	isochorismatase	8871	3008	5790	2.74357e-21	2.62173	0.000116559	1.21568e-17	8.60961e-21	2343	2906	3611	2953.33	11214	9102	5914	8743.33
osmC	osmotically inducible protein C	1303	551	911	8.06495e-67	2.60713	1.8449e-05	3.57358e-63	3.77358e-66	424	421	564	469.667	1724	1443	975	1380.67
talA	Transaldolase	1527	508	995.333	3.43034e-64	2.60348	2.00225e-05	1.51998e-60	1.58828e-63	391	500	652	514.333	1918	1603	1008	1509.67
otsB	trehalose phosphatase	1041	347	728	1.37166e-49	2.59903	1.45137e-05	6.07784e-46	5.78842e-49	337	365	406	369.333	1378	1202	712	1097.33
ssaL	putative secretion system protein	335	92	193.667	9.06452e-13	2.59672	3.82104e-06	4.01649e-09	2.32301e-12	67	126	99	97.3333	402	280	191	291
SEN1635	putative pathogenicity island protein	115	45	86.6667	6.85709e-11	2.59592	1.74012e-06	3.03838e-07	1.61016e-10	47	44	41	44	156	147	89	130.667
dksA	dosage-dependent dnaK suppressor protein	87044	29901	57221.3	7.23917e-33	2.5709	0.00114461	3.20768e-29	2.64224e-32	25441	28386	35673	29833.3	112485	90392	58287	87054.7
SEN0490	outer membrane protein	8593	3169	5716.67	9.28863e-24	2.56895	0.000114956	4.11579e-20	3.00862e-23	2544	2778	3700	3007.33	11137	9088	5947	8724
pyrL	pyrBI operon leader peptide	96	32	61.6667	5.89548e-09	2.56127	1.22494e-06	2.61229e-05	1.26687e-08	39	25	31	31.6667	121	96	63	93.3333
ymgE	putative membrane protein	221	42	131.667	1.40881e-13	2.55469	2.53311e-06	6.24246e-10	3.7224e-13	64	60	75	66.3333	281	207	106	198
ybdQ	conserved hypothetical protein	21704	7292	14693	3.40774e-22	2.54903	0.000292675	1.50997e-18	1.08242e-21	6772	7381	8985	7712.67	28476	24068	14673	22405.7
yjiX	conserved hypothetical protein	4454	1442	2876	6.84567e-17	2.54712	5.73254e-05	3.03332e-13	2.01282e-16	1252	1451	1859	1520.67	5706	4591	2893	4396.67
SEN1797	putative lipoprotein	17616	5966	11401.7	1.59833e-88	2.54709	0.00022705	7.08219e-85	8.41116e-88	5370	5031	7711	6037.33	22647	18334	11336	17439
potE	putrescine-ornithine antiporter	8789	2923	5881.67	8.54835e-56	2.54166	0.000118113	3.78777e-52	3.78021e-55	2501	3084	3863	3149.33	11290	9796	6007	9031
nmpC	outer membrane porin protein (ompD)	672274	230110	433217	2.21077e-27	2.5347	0.00864684	9.79594e-24	7.47781e-27	194747	210752	289831	231777	867021	687097	440862	664993
SEN0853B	conserved hypothetical protein	400	122	240.333	1.89957e-15	2.53342	4.80095e-06	8.41699e-12	5.3886e-15	136	91	156	127.667	491	355	258	368
SEN1509	membrane transport protein	350	87	233	2.96674e-18	2.52805	4.53414e-06	1.31456e-14	8.8762e-18	114	115	133	120.667	464	395	202	353.667
ydiR	putative electron transfer flavoprotein subunit	1082	342	695	2.65454e-47	2.51643	1.37521e-05	1.17623e-43	1.10134e-46	337	371	398	368.667	1419	1059	713	1063.67
fliL	FliL protein	7451	2391	4717	9.52824e-22	2.51011	9.3856e-05	4.22196e-18	3.01569e-21	2094	2435	3126	2551.67	9545	7435	4826	7268.67
citX	citx protein	949	312	625.333	1.21046e-42	2.50872	1.25602e-05	5.36353e-39	4.81466e-42	259	338	431	342.667	1208	1046	650	968
yjiA	conserved hypothetical protein	17469	6101	11109	1.82475e-24	2.50828	0.000222064	8.08545e-21	5.94518e-24	5079	5591	7473	6047.67	22548	17230	11692	17156.7
SEN1164	putative phage terminase; small subunit	146	41	87	1.96443e-12	2.50341	1.72056e-06	8.70439e-09	4.96542e-12	35	44	62	47	181	136	85	134
avrA	pathogenicity island membrane protein	1990	737	1349.33	4.04621e-73	2.48618	2.71765e-05	1.79287e-69	1.97019e-72	604	687	970	753.667	2594	2291	1424	2103
fliM	flagellar motor switch protein FliM	13801	4830	8710.33	3.5762e-21	2.48585	0.000173333	1.58462e-17	1.11829e-20	4136	4282	5953	4790.33	17937	13453	9112	13500.7
ssaB	putative pathogenicity island 2 secreted effector protein	72	25	40	2.45082e-07	2.48032	7.92821e-07	0.00108596	4.8502e-07	17	16	33	22	88	56	42	62
ydcW	putative aldehyde dehydrogenase	2533	839	1617.67	5.31482e-130	2.4792	3.22175e-05	2.355e-126	3.29831e-129	738	850	1093	893.667	3271	2574	1689	2511.33
entA	2,3-dihydro-2,3-dihydroxybenzoate dehydrogenase	5920	1895	3950	6.15436e-44	2.47739	7.89393e-05	2.727e-40	2.4836e-43	1791	2233	2530	2184.67	7711	6565	4128	6134.67
citG	citg protein	1041	352	684	1.26978e-47	2.47436	1.36701e-05	5.62639e-44	5.28796e-47	324	390	420	378	1365	1079	742	1062
fliO	flagellar protein FliO	3813	1150	2340.33	2.47204e-93	2.47161	4.6345e-05	1.09536e-89	1.35079e-92	1039	1245	1598	1294	4852	3656	2395	3634.33
ybeC	sec-independent protein translocase protein TatE	13831	4151	8996	8.37065e-20	2.45944	0.000177055	3.70904e-16	2.56503e-19	4343	4762	5752	4952.33	18174	14758	8913	13948.3
hyaD	hydrogenase-1 operon protein HyaD	859	335	596.667	7.50687e-43	2.45766	1.1996e-05	3.32629e-39	2.99396e-42	297	324	387	336	1156	983	659	932.667
yjbJ	conserved hypothetical protein	2215	776	1513	2.85893e-89	2.45559	3.00283e-05	1.26679e-85	1.5153e-88	776	785	962	841	2991	2510	1561	2354
yfdH	bactoprenol glucosyl transferase	602	186	402.333	4.49611e-23	2.4412	7.88691e-06	1.99223e-19	1.43843e-22	217	225	221	221	819	644	407	623.333
ymdA	conserved hypothetical protein	1150	373	739.667	2.58314e-45	2.44061	1.46657e-05	1.14459e-41	1.05105e-44	387	343	522	417.333	1493	1218	760	1157
dadA	D-amino acid dehydrogenase small subunit	2571	748	1588.33	1.35549e-89	2.44013	3.14985e-05	6.00616e-86	7.20163e-89	706	919	1065	896.667	3277	2511	1667	2485
SEN1171B	DNA-invertase(remnant)	60	14	32.6667	2.46297e-06	2.43566	6.44338e-07	0.0109134	4.62434e-06	19	10	26	18.3333	70	50	33	51
entC	isochorismate synthase EntC	10307	3436	6438.67	1.7075e-14	2.42652	0.000128876	7.56591e-11	4.64737e-14	2915	3576	4677	3722.67	13222	10250	7012	10161.3
ssaK	putative pathogenicity island protein	118	10	57	1.26568e-06	2.41641	1.0729e-06	0.00560822	2.41942e-06	33	18	42	31	136	85	43	88
SEN3712	conserved hypothetical protein	765	205	516	3.76989e-29	2.40275	1.00373e-05	1.67044e-25	1.3226e-28	274	281	317	290.667	1039	895	486	806.667
yehZ	putative periplasmic protein	1506	561	1029.33	2.79494e-48	2.4021	2.07993e-05	1.23844e-44	1.16944e-47	473	579	783	611.667	1979	1804	1140	1641
hyaC	Ni/Fe-hydrogenase 1 b-type cytochrome subunit	690	219	475.667	1.75159e-31	2.37694	9.42369e-06	7.76131e-28	6.25408e-31	241	273	325	279.667	931	843	492	755.333
gudP	glucarate transporter	1238	398	822	3.18201e-45	2.36448	1.62041e-05	1.40995e-41	1.29353e-44	447	485	514	482	1685	1344	883	1304
ychH	putative exported protein	1611	521	1081.33	7.75774e-33	2.36385	2.14857e-05	3.43746e-29	2.82686e-32	589	504	854	649	2115	1966	1110	1730.33
yifB	Putative competence protein (chelatase)	4656	1621	3075.33	6.79501e-46	2.35072	6.11938e-05	3.01087e-42	2.78269e-45	1605	1793	2155	1851	6261	5104	3414	4926.33
SEN1335	hypothetical protein	322	69	200.333	6.41778e-15	2.33178	3.87084e-06	2.84372e-11	1.774e-14	120	98	137	118.333	420	347	189	318.667
virK	virulence protein	12043	4306	7988.33	9.50755e-87	2.3312	0.000158783	4.2128e-83	4.97967e-86	4172	4253	6324	4916.33	16215	13940	8559	12904.7
dsdA	D-serine dehydratase	5184	1679	3408.33	6.99697e-42	2.32286	6.76692e-05	3.10036e-38	2.77581e-41	1757	2086	2430	2091	6941	5792	3765	5499.33
SEN1151	phage tail assembly protein (remnant)	99	26	56.6667	2.01027e-08	2.32028	1.11851e-06	8.90753e-05	4.20762e-08	24	38	42	34.6667	123	87	64	91.3333
yggA	possible membrane transport protein	1806	560	1133.67	1.8413e-80	2.31533	2.21885e-05	8.15878e-77	9.31368e-80	610	624	839	691	2416	1874	1184	1824.67
yqhE	2,5-diketo-D-gluconic acid reductase A	6556	1897	4134.67	1.29095e-12	2.31093	8.11936e-05	5.72021e-09	3.28747e-12	2090	2423	3116	2543	8646	7067	4320	6677.67
srfC	putative virulence effector protein	8278	2393	5164	1.33854e-14	2.29176	0.000101371	5.93109e-11	3.65665e-14	2648	3110	3900	3219.33	10926	8721	5503	8383.33
SEN0816	putative membrane protein	2156	619	1315	8.0601e-101	2.27845	2.56253e-05	3.57143e-97	4.56705e-100	716	779	964	819.667	2872	2134	1398	2134.67
icdA	isocitrate dehydrogenase	52762	17886	33493.3	1.64434e-15	2.27358	0.000664277	7.28607e-12	4.68257e-15	17905	19727	26718	21450	70667	56550	37613	54943.3
sucA	2-oxoglutarate dehydrogenase E1 component	39556	11619	24059.3	1.28378e-10	2.26241	0.000474656	5.68844e-07	2.96736e-10	12038	14715	19850	15534.3	51594	40853	26334	39593.7
pipB	pathogenicity island protein	304	82	181.667	2.73139e-16	2.26155	3.52365e-06	1.21028e-12	7.91032e-16	109	99	134	114	403	293	191	295.667
rfbI	bactoprenol-linked glucose translocase	369	62	221	1.00666e-13	2.25989	4.17051e-06	4.4605e-10	2.66776e-13	134	122	147	134.333	491	379	196	355.333
lldR	putative L-lactate dehydrogenase operon regulator	868	232	585	1.17661e-27	2.25933	1.13231e-05	5.21357e-24	3.99813e-27	347	366	379	364	1215	1034	598	949
yghA	possible oxidoreductase	2944	768	1916.67	1.36373e-73	2.25719	3.71492e-05	6.0427e-70	6.66229e-73	1068	1175	1371	1204.67	4012	3409	1943	3121.33
SEN2228	exported protein	168	35	100.333	2.35175e-07	2.2557	1.95621e-06	0.00104206	4.65621e-07	78	39	72	63	207	176	107	163.333
flhE	flagellar protein FlhE precursor	1555	460	970.333	6.51526e-61	2.25389	1.88673e-05	2.88691e-57	2.97313e-60	559	576	707	614	2114	1603	1036	1584.33
slyB	outer membrane lipoprotein SlyB precursor	41771	13456	26370.3	1.57928e-14	2.25381	0.000520995	6.99779e-11	4.30368e-14	14090	15823	21391	17101.3	55861	45275	29279	43471.7
add	adenosine deaminase	15444	5043	9883.67	6.48475e-15	2.25107	0.000194449	2.87339e-11	1.79139e-14	5518	5893	7689	6366.67	20962	16853	10936	16250.3
udg	UDP-glucose 6-dehydrogenase	3694	1319	2471.33	3.85277e-69	2.24213	4.8917e-05	1.70716e-65	1.83172e-68	1402	1380	2082	1621.33	5074	4483	2721	4092.67
pyrE	orotate phosphoribosyltransferase	7302	2516	4790	1.52007e-11	2.24071	9.47562e-05	6.73545e-08	3.6566e-11	2690	2907	3793	3130	9992	8345	5423	7920
hutH	histidine ammonia-lyase	2496	640	1522.67	4.98519e-84	2.23503	2.96064e-05	2.20894e-80	2.57452e-83	822	998	1117	979	3318	2549	1638	2501.67
yhdA	putative lipoprotein	9577	2704	5968.67	2.4311e-13	2.23439	0.000116646	1.07722e-09	6.35903e-13	3217	3738	4668	3874.33	12794	10293	6442	9843
hyaE	hydrogenase-1 operon protein HyaE	428	170	296.333	7.04236e-19	2.23389	5.96057e-06	3.12047e-15	2.12566e-18	157	183	257	199	585	548	353	495.333
sseA	putative pathogenicity island protein	85	33	55	7.59844e-06	2.23015	1.12539e-06	0.0336687	1.3884e-05	39	19	55	37.6667	104	102	72	92.6667
dsdX	DsdX permease	1336	412	923	8.14405e-30	2.22979	1.80415e-05	3.60863e-26	2.8754e-29	549	627	602	592.667	1885	1648	1014	1515.67
yfbE	putative lipopolysaccharide biosynthesis protein	9338	3011	6053.33	5.69138e-51	2.22941	0.000119352	2.52185e-47	2.42953e-50	3318	3661	5000	3993	12656	10811	6672	10046.3
SEN4080	conserved hypothetical protein	968	269	603	1.67163e-37	2.22836	1.17995e-05	7.40699e-34	6.33076e-37	332	408	435	391.667	1300	1007	677	994.667
ydcR	putative regulatory protein	4242	1522	2700.33	7.86647e-77	2.22783	5.37202e-05	3.48563e-73	3.89456e-76	1486	1665	2245	1798.67	5728	4582	3187	4499
treA	Periplasmic trehalase	1950	610	1245.67	2.1709e-95	2.22772	2.4449e-05	9.61925e-92	1.19642e-94	703	786	954	814.333	2653	2131	1396	2060
yejG	conserved hypothetical protein	7608	2281	4792	8.36898e-46	2.22592	9.3128e-05	3.7083e-42	3.4241e-45	2854	2762	3694	3103.33	10370	8181	5135	7895.33
srfB	putative virulence effector protein	13764	4198	8386.33	1.32712e-14	2.22469	0.000164317	5.88046e-11	3.62768e-14	4607	5153	6766	5508.67	18371	13963	9351	13895
yqjI	conserved hypothetical protein	7611	2460	4930	1.07318e-11	2.21792	9.68838e-05	4.75526e-08	2.60562e-11	2810	3037	3929	3258.67	10421	8648	5497	8188.67
aadA	aminoglycoside-resistance protein	1040	207	584	4.42804e-32	2.19926	1.11453e-05	1.96206e-28	1.59777e-31	313	387	440	380	1353	945	594	964
yhcO	conserved hypothetical protein	399	89	231.667	6.71289e-11	2.19902	4.45656e-06	2.97448e-07	1.57714e-10	173	114	163	150	513	380	252	381.667
yaeH	conserved hypothetical protein	4859	1579	3136	5.83926e-85	2.19443	6.15338e-05	2.58738e-81	3.03683e-84	1808	1909	2630	2115.67	6667	5600	3488	5251.67
SEN1150	phage minor tail protein	512	149	331.667	5.65061e-17	2.19435	6.40818e-06	2.50378e-13	1.66364e-16	204	232	214	216.667	716	566	363	548.333
fliP	flagellar biosynthetic protein flip precursor	3810	946	2193.33	1.78142e-69	2.19423	4.2228e-05	7.89346e-66	8.48759e-69	1211	1387	1751	1449.67	5021	3575	2333	3643
ybiU	conserved hypothetical protein	1000	236	621.333	2.35463e-36	2.18434	1.2057e-05	1.04334e-32	8.81941e-36	342	436	469	415.667	1342	1097	672	1037
ybgS	putative exported protein	560	170	361	4.80777e-21	2.18048	7.03982e-06	2.13032e-17	1.49917e-20	241	216	270	242.333	776	623	411	603.333
srfA	putative virulence effector protein	7806	2138	4563	2.01035e-50	2.17893	8.87531e-05	8.90786e-47	8.55703e-50	2499	2955	3831	3095	10305	7576	5093	7658
yhbH	probable sigma(54) modulation protein	10397	3406	6570	2.06254e-43	2.17396	0.000130083	9.1391e-40	8.27068e-43	3650	4260	5794	4568	14047	11701	7666	11138
SEN1495	putative hydrolase	661	214	422.333	5.82832e-26	2.17192	8.27235e-06	2.58253e-22	1.93593e-25	259	286	317	287.333	920	709	500	709.667
rspA	starvation sensing protein RspA	216	62	141.667	9.5894e-13	2.15791	2.77659e-06	4.24906e-09	2.45469e-12	83	104	106	97.6667	299	253	166	239.333
pnuC	pnuC protein	1008	239	627	8.13615e-40	2.15648	1.20893e-05	3.60513e-36	3.14858e-39	363	423	496	427.333	1371	1130	662	1054.33
hyaF	hydrogenase-1 operon protein HyaF	873	278	577	2.58779e-35	2.15598	1.12704e-05	1.14665e-31	9.62761e-35	360	385	447	397.333	1233	1027	663	974.333
ydfI	putative D-mannonate oxidoreductase	2110	569	1244.67	2.16784e-79	2.14874	2.4024e-05	9.60572e-76	1.08785e-78	717	779	1083	859.667	2827	2138	1348	2104.33
SEN3985	putative regulatory protein	338	95	193.667	1.84851e-15	2.14758	3.7264e-06	8.19075e-12	5.24711e-15	117	119	163	133	455	311	214	326.667
dadX	Alanine racemase	2175	725	1370	6.67205e-62	2.14122	2.71545e-05	2.95639e-58	3.06044e-61	779	957	1196	977.333	2954	2406	1682	2347.33
yqhD	probable alcohol dehydrogenase	11685	3390	7220.67	1.40701e-11	2.13579	0.00014048	6.23448e-08	3.39384e-11	4276	4791	6148	5071.67	15961	12735	8181	12292.3
ybhB	conserved hypothetical protein	3465	1054	2208.33	1.35078e-90	2.12914	4.31116e-05	5.9853e-87	7.24612e-90	1363	1546	1760	1556.33	4828	3866	2600	3764.67
yohK	putative membrane protein	3114	1111	2074	1.00987e-88	2.12472	4.08741e-05	4.47473e-85	5.33341e-88	1302	1380	1780	1487.33	4416	3777	2491	3561.33
flhB	flagellar biosynthetic protein FlhB	3370	1096	2101.33	9.11986e-90	2.12425	4.09459e-05	4.04101e-86	4.86283e-89	1348	1305	1822	1491.67	4675	3660	2444	3593
ybhP	conserved hypothetical protein	255	47	151.667	6.03408e-11	2.123	2.86741e-06	2.6737e-07	1.41916e-10	109	93	108	103.333	348	262	155	255
msyB	acidic protein MsyB; multicopy suppressor of SecY	845	231	544	2.02713e-29	2.11967	1.04583e-05	8.98219e-26	7.12307e-29	363	352	425	380	1197	981	594	924
SEN1520	putative ATP/GTP-binding protein	439	129	253	8.08655e-17	2.11772	4.95884e-06	3.58315e-13	2.37295e-16	134	171	245	183.333	573	436	300	436.333
SEN3166	cytosine permease	5950	1592	3583.33	4.93935e-117	2.11474	6.90337e-05	2.18863e-113	3.00635e-116	2226	2510	2828	2521.33	8176	6036	4102	6104.67
garK	glycerate kinase (ec 2.7.1.31)	1547	387	980.333	2.83443e-43	2.11455	1.9048e-05	1.25593e-39	1.13352e-42	572	724	799	698.333	2119	1806	1111	1678.67
fes	enterochelin esterase	4178	1100	2394.67	1.13663e-71	2.11028	4.6195e-05	5.03639e-68	5.47163e-71	1404	1630	2090	1708	5582	3996	2730	4102.67
ygaU	conserved hypothetical protein	386	58	219	3.19172e-09	2.10461	4.11484e-06	1.41425e-05	6.95989e-09	148	106	206	153.333	492	425	200	372.333
SEN1799	hypothetical protein	819	214	531.667	6.54613e-29	2.10006	1.01854e-05	2.90059e-25	2.27319e-28	347	351	435	377.667	1166	997	565	909.333
yehT	putative two-component system response regulator	3442	925	2020.33	2.29134e-110	2.09823	3.91141e-05	1.01529e-106	1.35012e-109	1172	1372	1855	1466.33	4614	3549	2297	3486.67
poxB	pyruvate dehydrogenase	1041	240	631.333	2.84869e-33	2.09776	1.21147e-05	1.26226e-29	1.04405e-32	389	467	492	449.333	1430	1105	707	1080.67
SEN1469	possible ATP-binding protein	13169	4159	8253.33	5.04476e-09	2.09297	0.000161348	2.23533e-05	1.08881e-08	5119	5644	7410	6057.67	18288	14842	9803	14311
SEN3636	probable cytochrome c peroxidase	787	247	487.667	3.99263e-32	2.09171	9.50709e-06	1.76914e-28	1.44184e-31	303	339	428	356.667	1090	857	586	844.333
SEN1798	putative cytochrome	1651	511	1004	3.17795e-54	2.09109	1.95877e-05	1.40815e-50	1.38597e-53	603	680	932	738.333	2254	1782	1191	1742.33
SEN0081	putative lipoprotein	358	61	194.333	1.45374e-11	2.09041	3.62314e-06	6.4415e-08	3.50462e-11	119	113	178	136.667	471	342	180	331
elaA	conserved hypothetical protein	1998	619	1248	2.13125e-65	2.08858	2.4155e-05	9.44357e-62	9.89892e-65	797	795	1141	911	2793	2268	1416	2159
SEN2647	putative transcriptional regulator	2669	715	1613.33	3.49417e-113	2.08199	3.10958e-05	1.54826e-109	2.08661e-112	993	1106	1437	1178.67	3662	2893	1821	2792
pspE	phage shock protein E precursor	2045	516	1276	6.62873e-54	2.07688	2.43425e-05	2.93719e-50	2.88525e-53	823	837	1116	925.333	2868	2383	1353	2201.33
phoP	transcriptional regulatory protein PhoP, regulator of virulence determinants	30968	9513	19706.7	1.24084e-48	2.0745	0.000385709	5.49815e-45	5.21646e-48	12279	14050	17847	14725.3	43247	36486	23563	34432
fepC	ferric enterobactin transport ATP-binding protein FepC	2951	899	1763	4.40236e-72	2.07425	3.42931e-05	1.95069e-68	2.12957e-71	1115	1266	1536	1305.67	4066	2975	2165	3068.67
SEN0735	urocanate hydratase	2548	829	1529.67	1.54997e-68	2.07103	2.99514e-05	6.8679e-65	7.3375e-68	936	1055	1463	1151.33	3484	2675	1884	2681
SEN2386	conserved hypothetical protein	491	117	267.667	1.07569e-16	2.06419	5.0967e-06	4.76639e-13	3.15237e-16	166	189	233	196	657	428	306	463.667
yeaQ	putative membrane protein	1166	347	694.333	1.81901e-39	2.06274	1.33436e-05	8.06005e-36	7.01484e-39	464	461	616	513.667	1627	1186	811	1208
SEN1303	onserved hypothetical protein	3319	956	2151.33	1.8972e-77	2.06111	4.13571e-05	8.40648e-74	9.44548e-77	1445	1433	1902	1593.33	4752	4081	2401	3744.67
ssaD	putative pathogenicity island protein	192	59	138	2.10049e-09	2.04961	2.68947e-06	9.30726e-06	4.62817e-09	109	93	109	103.667	285	272	168	241.667
yihI	conserved hypothetical protein	18271	5293	11023.7	6.90414e-08	2.03616	0.000213243	0.000305922	1.40848e-07	7109	7853	10388	8450	25380	19895	13146	19473.7
panB	3-methyl-2-oxobutanoate hydroxymethyltransferase	10331	2746	6279.67	3.26852e-07	2.0357	0.000121238	0.00144828	6.44254e-07	3984	4678	5726	4796	14315	11488	7424	11075.7
ynaF	conserved hypothetical protein	7131	2060	4625.67	1.88841e-83	2.03513	8.91932e-05	8.36753e-80	9.71838e-83	3117	3311	4131	3519.67	10248	8817	5371	8145.33
pgtE	outer membrane protease E	338	87	224	3.85467e-13	2.03197	4.2932e-06	1.708e-09	1.0053e-12	155	147	209	170.333	485	456	242	394.333
yedE	putative membrane protein	3637	926	2249.33	3.6805e-95	2.02469	4.28659e-05	1.63083e-91	2.02588e-94	1532	1625	1962	1706.33	5169	4147	2551	3955.67
SEN1472	hypothetical protein	2257	860	1471.33	2.4797e-49	2.0233	2.88659e-05	1.09875e-45	1.04444e-48	1045	1037	1378	1153.33	3294	2675	1905	2624.67
flhC	flagellar transcriptional activator	7742	2014	4729.67	1.44906e-06	2.02291	9.08817e-05	0.00642077	2.76328e-06	3065	3487	4369	3640.33	10807	8802	5501	8370
garD	D-galactarate dehydratase	1604	416	986.333	1.65414e-38	2.01329	1.89672e-05	7.32949e-35	6.31852e-38	664	786	835	761.667	2268	1774	1202	1748
yeaH	conserved hypothetical protein	3407	1113	2149.33	5.34946e-91	2.01274	4.17313e-05	2.37034e-87	2.88013e-90	1489	1577	1987	1684.33	4896	3915	2690	3833.67
SEN0313	3-isopropylmalate dehydratase small subunit 2 (ec 4.2.1.33) (isopropylmalate isomerase 2) (alpha-ipm isomerase 2) (ipmi 2)	424	87	230	1.36645e-14	2.00116	4.39062e-06	6.05476e-11	3.7306e-14	136	186	218	180	560	397	273	410

## Sheet: G1_WT vs. G2_cpxR
Feature ID	Experiment - Range (original values)	Experiment - IQR (original values)	Experiment - Difference (original values)	Experiment - Fold Change (original values)	EDGE test: G1_WT vs G2_cpxR, tagwise dispersions - P-value	EDGE test: G1_WT vs G2_cpxR, tagwise dispersions - Fold change	EDGE test: G1_WT vs G2_cpxR, tagwise dispersions - Weighted difference	EDGE test: G1_WT vs G2_cpxR, tagwise dispersions - Bonferroni	EDGE test: G1_WT vs G2_cpxR, tagwise dispersions - FDR p-value correction	G1_WT - H1.Wild - Expression values	G1_WT - G1.Wild - Expression values	G1_WT - A2.Wild - Expression values	G1_WT - Means	G2_cpxR - D2.cpxR - Expression values	G2_cpxR - C2.cpxR - Expression values	G2_cpxR - B2.cpxR - Expression values	G2_cpxR - Means
gene-16S rRNA	17	4	1.33333	1.06349	0.82423	-1.07378	-3.56136e-08	1	0.860446	22	19	22	21	33	16	18	22.3333
gene-16S rRNA-2	386	141	105	1.72248	0.377852	1.34361	1.26528e-06	1	0.428639	237	42	157	145.333	428	232	91	250.333
gene-16S rRNA-3	19	7	5.33333	2	0.221332	1.68705	9.14825e-08	1	0.262928	2	9	5	5.33333	21	9	2	10.6667
gene-16S rRNA-4	114	42	13.3333	1.19139	0.954574	-1.01457	-2.47421e-08	1	0.974365	91	32	86	69.6667	146	59	44	83
gene-16S rRNA-5	2	1	0.666667	2	1	1.6374	1.22097e-08	1	1	1	1	0	0.666667	2	2	0	1.33333
gene-16S rRNA-6	481	159	129	1.81303	0.302962	1.41125	1.63686e-06	1	0.34959	254	31	191	158.667	512	256	95	287.667
gene-16S rRNA-7	9	5	2.33333	1.36842	0.487884	1.22111	3.44951e-08	1	0.540049	4	3	12	6.33333	11	6	9	8.66667
gene-23S rRNA	954	353	545	3.7665	5.47812e-21	3.36178	1.11577e-05	2.42735e-17	1.7058e-20	171	126	294	197	1080	622	524	742
gene-23S rRNA-2	283	164	18.3333	1.06757	0.630572	-1.09447	-5.71844e-07	1	0.678665	320	125	369	271.333	408	305	156	289.667
gene-23S rRNA-3	1104	159	371.667	1.78027	0.028427	1.50047	5.8512e-06	1	0.0385789	589	213	627	476.333	1317	759	468	848
gene-23S rRNA-4	2544	808	672.333	1.62426	0.119113	1.29892	8.08758e-06	1	0.148422	1638	360	1233	1077	2904	1576	768	1749.33
gene-23S rRNA-5	674	368	117.333	1.32117	0.934344	1.02121	1.97574e-07	1	0.957908	617	108	371	365.333	782	517	149	482.667
gene-23S rRNA-6	1711	414	561.667	1.55758	0.0402663	1.36673	8.94174e-06	1	0.0537895	1076	517	1429	1007.33	2228	1464	1015	1569
gene-23S rRNA-7	1313	378	303.667	1.64473	0.343194	1.29034	3.36735e-06	1	0.39183	640	144	629	471	1457	616	251	774.667
gene-5S rRNA	18	6	0	-1	0.498133	-1.15857	-4.83871e-08	1	0.549931	11	17	15	14.3333	22	17	4	14.3333
gene-5S rRNA-2	16	5	3.33333	1.22727	0.927567	1.06754	2.44392e-08	1	0.952793	12	17	15	14.6667	25	20	9	18
gene-5S rRNA-3	9	7	-1	-1.09091	0.588793	-1.22296	-5.37325e-08	1	0.638195	6	15	15	12	10	15	8	11
gene-5S rRNA-4	3	2	0.666667	1.11765	1	-1.00914	-1.27942e-09	1	1	4	7	6	5.66667	7	5	7	6.33333
gene-5S rRNA-5	14	7	-2	-1.2	0.321857	-1.36727	-7.9493e-08	1	0.369396	5	19	12	12	13	12	5	10
gene-5S rRNA-6	5	1	2	3	0.155461	2.48327	4.05573e-08	1	0.190342	2	1	0	1	3	1	5	3
gene-5S rRNA-7	29	17	4.33333	1.17333	1	1.0143	8.73229e-09	1	1	14	31	30	25	40	37	11	29.3333
gene-5S rRNA-8	5	2	-2	-1.5	0.308277	-1.6605	-5.94653e-08	1	0.355168	7	4	7	6	2	4	6	4
gene-SEN0001	7033	1528	-3376	-1.71759	0	-1.94407	-9.51996e-05	0	0	6320	7789	10133	8080.67	6222	4792	3100	4704.67
gene-SEN0002	3958	1139	-73.6667	-1.0129	2.39188e-06	-1.15308	-1.86853e-05	0.0105984	4.49849e-06	4670	5562	7126	5786	7643	5809	3685	5712.33
gene-SEN0003	6220	1282	-1481.67	-1.18867	0	-1.35111	-5.91037e-05	0	0	7687	8969	11349	9335	10277	8154	5129	7853.33
gene-SEN0004	5407	1277	3000	1.66672	2.58873e-27	1.46771	5.15003e-05	1.14707e-23	8.7429e-27	4096	4030	5373	4499.67	9437	8073	4989	7499.67
gene-SEN0005	2465	698	915	1.34095	1.9615e-05	1.17024	1.11939e-05	0.0869143	3.48773e-05	2449	2455	3147	2683.67	4789	3683	2324	3598.67
gene-SEN0006	46692	12135	-118	-1.00168	5.28916e-07	-1.1402	-0.00021147	0.00234363	1.03289e-06	58843	68252	84299	70464.7	93377	70978	46685	70346.7
gene-SEN0007	2963	976	103	1.02366	0.000296433	-1.11305	-1.07862e-05	1	0.000486479	3688	4104	5268	4353.33	5834	4664	2871	4456.33
gene-SEN0008	13137	4337	5499	1.44681	2.55582e-15	1.27413	8.21778e-05	1.13248e-11	7.19951e-15	10719	10933	15270	12307.3	23856	17611	11952	17806.3
gene-SEN0009	251	74	-25.3333	-1.07908	0.0180768	-1.24747	-1.68776e-06	1	0.0250463	301	362	374	345.667	462	288	211	320.333
gene-SEN0010	235	44	116	1.71901	1.70703e-05	1.50109	1.97853e-06	0.0756386	3.04503e-05	147	146	191	161.333	381	270	181	277.333
gene-SEN0011	98190	28514	-37443.3	-1.43699	0	-1.63035	-0.00115577	0	0	100394	114485	154503	123127	114768	85971	56313	85684
gene-SEN0012	14043	4086	-5180	-1.4018	0	-1.57702	-0.000160284	0	0	14400	16891	22925	18072	16989	12805	8882	12892
gene-SEN0013	425	185	129.667	1.27014	0.1472	1.11132	1.30198e-06	1	0.180928	425	415	600	480	794	666	369	609.667
gene-SEN0014	55	2	19.3333	1.38158	0.264721	1.20672	2.58695e-07	1	0.30876	51	48	53	50.6667	103	52	55	70
gene-SEN0015	68	13	17.3333	1.17333	0.913609	1.02198	5.47509e-08	1	0.940349	112	91	97	100	158	104	90	117.333
gene-SEN0016	65	12	5.33333	1.07767	0.559819	-1.08901	-1.39363e-07	1	0.610223	61	83	62	68.6667	107	73	42	74
gene-SEN0017	561	178	-120.333	-1.15875	2.29757e-06	-1.32991	-5.33631e-06	0.0101805	4.32662e-06	735	895	1005	878.333	1059	717	498	758
gene-SEN0018	705	97	53.6667	1.0561	0.17951	-1.09807	-2.11811e-06	1	0.217265	900	997	973	956.667	1364	1008	659	1010.33
gene-SEN0019	208	29	3.33333	1.01724	0.209947	-1.16547	-6.73627e-07	1	0.25068	190	161	229	193.333	305	188	97	196.667
gene-SEN0020	136	28	-29	-1.16353	0.0112103	-1.34613	-1.30479e-06	1	0.0159105	188	201	230	206.333	216	222	94	177.333
gene-SEN0021	219	82	39	1.13265	0.897956	-1.01022	-7.29135e-08	1	0.926821	251	298	333	294	430	358	211	333
gene-SEN0022	486	200	60.6667	1.08243	0.512382	-1.05616	-9.65578e-07	1	0.563366	594	857	757	736	1041	794	555	796.667
gene-SEN0023	426	48	209	1.65312	5.71847e-07	1.44349	3.47952e-06	0.00253385	1.11378e-06	282	315	363	320	708	533	346	529
gene-SEN0024	98	20	-22.6667	-1.20482	0.00807104	-1.37361	-8.8427e-07	1	0.0115812	125	105	170	133.333	153	107	72	110.667
gene-SEN0025	207	84	-137.333	-2.50916	2.29898e-18	-2.89855	-3.65775e-06	1.01868e-14	6.89228e-18	172	254	259	228.333	133	88	52	91
gene-SEN0026	264	90	88	1.43564	0.11693	1.22279	1.10347e-06	1	0.145949	147	240	219	202	411	309	150	290
gene-SEN0027	230	66	-62	-1.16402	0.000372238	-1.3257	-2.6572e-06	1	0.000604836	401	428	491	440	501	362	271	378
gene-SEN0028	150	18	-4.33333	-1.03581	0.154575	-1.27725	-6.78995e-07	1	0.189414	142	108	126	125.333	195	123	45	121
gene-SEN0029	107	15	4.33333	1.05179	0.356659	-1.15044	-2.7127e-07	1	0.40647	90	73	88	83.6667	143	85	36	88
gene-SEN0030	293	167	-239	#DIV/0!	2.58878e-84	-2056.46	-5.86579e-06	1.14709e-80	1.34162e-83	257	167	293	239	0	0	0	0
gene-SEN0031	73	66	-70.3333	#DIV/0!	6.14486e-46	-609.384	-1.73618e-06	2.72279e-42	2.5211e-45	72	66	73	70.3333	0	0	0	0
gene-SEN0032	328	269	-306	#DIV/0!	2.36536e-116	-2657.37	-7.58063e-06	1.04809e-112	1.43378e-115	321	269	328	306	0	0	0	0
gene-SEN0033	514	477	-499.667	#DIV/0!	6.79838e-169	-4340.47	-1.23838e-05	3.01236e-165	4.46938e-168	477	508	514	499.667	0	0	0	0
gene-SEN0034	104	89	-95.6667	#DIV/0!	2.16984e-60	-825.275	-2.35228e-06	9.61458e-57	9.88137e-60	89	94	104	95.6667	0	0	0	0
gene-SEN0035	469	329	-393.667	#DIV/0!	4.22603e-178	-3368.89	-9.61115e-06	1.87255e-174	2.79486e-177	329	383	469	393.667	0	0	0	0
gene-SEN0036	609	425	-516.667	#DIV/0!	5.85706e-214	-4423.17	-1.26198e-05	2.59526e-210	4.04877e-213	425	516	609	516.667	0	0	0	0
gene-SEN0037	213	201	-208.667	#DIV/0!	2.61583e-96	-1812.41	-5.16933e-06	1.15907e-92	1.44703e-95	201	213	212	208.667	0	0	0	0
gene-SEN0038	515	401	-435	-4.93072	1.54866e-64	-5.71755	-1.11408e-05	6.86213e-61	7.17796e-64	551	497	589	545.667	162	96	74	110.667
gene-SEN0039	5545	1847	2103.33	1.35491	2.78013e-09	1.20499	2.95358e-05	1.23187e-05	6.07133e-09	4866	5533	7380	5926.33	10411	8029	5649	8029.67
gene-SEN0040	3508	943	1755	1.66035	6.17929e-28	1.47408	3.06065e-05	2.73804e-24	2.11923e-27	2192	2419	3362	2657.67	5700	4507	3031	4412.67
gene-SEN0041	866	278	179.667	1.17237	0.741012	1.01945	4.97296e-07	1	0.783797	895	1059	1173	1042.33	1634	1264	768	1222
gene-SEN0042	186	48	48	1.22188	0.797854	1.03917	2.13064e-07	1	0.836359	235	227	187	216.333	359	261	173	264.333
gene-SEN0043	48446	16141	9830.67	1.1534	0.794348	1.00777	1.22192e-05	1	0.833275	57485	61148	73626	64086.3	97432	75333	48986	73917
gene-SEN0044	4140	1197	543.333	1.09824	0.241824	-1.04646	-6.03709e-06	1	0.284828	5253	4975	6364	5530.67	8095	6172	3955	6074
gene-SEN0045	11207	4027	1116	1.06663	0.0224045	-1.06141	-2.36146e-05	1	0.0307446	14154	15618	20472	16748	23309	18181	12102	17864
gene-SEN0046	32538	9730	-2635.33	-1.05198	1.02815e-07	-1.18622	-0.000203094	0.000455574	2.07646e-07	41790	51469	66744	53334.3	66371	51520	34206	50699
gene-SEN0047	7206	883	-788	-1.0764	5.88707e-12	-1.22431	-4.94674e-05	2.60856e-08	1.4492e-11	9292	10175	13841	11102.7	14000	10150	6794	10314.7
gene-SEN0048	5783	888	-1469.67	-1.21151	0	-1.37547	-5.59411e-05	0	0	7000	7888	10366	8418	9157	7105	4583	6948.33
gene-SEN0049	8591	2131	-3450.33	-1.44092	0	-1.63333	-0.000106458	0	0	9277	10754	13796	11275.7	10201	8070	5205	7825.33
gene-SEN0050	1802	541	870.667	1.56869	3.32779e-15	1.37882	1.41285e-05	1.47454e-11	9.35032e-15	1328	1362	1903	1531	3130	2533	1542	2401.67
gene-SEN0052	1984	764	320.667	1.11057	0.49934	-1.02307	-1.6e-06	1	0.551077	2532	2756	3412	2900	4175	3296	2191	3220.67
gene-SEN0053	629	115	271	1.50654	1.70924e-06	1.32873	4.29279e-06	0.00757362	3.24213e-06	442	524	639	535	1071	786	561	806
gene-SEN0054	745	41	369	1.60757	2.73044e-08	1.40294	6.01969e-06	0.000120986	5.67475e-08	541	620	661	607.333	1286	992	651	976.333
gene-SEN0055	100	47	61	2.03977	6.86661e-06	1.8412	1.19869e-06	0.030426	1.25831e-05	46	51	79	58.6667	146	115	98	119.667
gene-SEN0056	30	17	12	1.24	0.633982	1.10061	1.25948e-07	1	0.681673	46	65	39	50	69	63	54	62
gene-SEN0057	54	9	14	1.31111	0.535053	1.12943	1.43893e-07	1	0.585676	36	56	43	45	90	48	39	59
gene-SEN0058	202	23	99.3333	1.52189	0.0113845	1.32809	1.54853e-06	1	0.0161372	191	188	192	190.333	390	265	214	289.667
gene-SEN0059	348	111	-173.667	-1.47974	4.16378e-12	-1.68759	-5.36827e-06	1.84497e-08	1.03418e-11	492	520	595	535.667	458	381	247	362
gene-SEN0060	40	17	19	1.55882	0.112144	1.34644	2.9206e-07	1	0.140251	27	46	29	34	67	61	31	53
gene-SEN0061	126	56	19	1.11975	0.779669	-1.03655	-1.38594e-07	1	0.819818	129	196	151	158.667	237	185	111	177.667
gene-SEN0062	230	61	44	1.1375	0.884372	-1.01649	-1.29397e-07	1	0.915146	291	375	294	320	485	352	255	364
gene-SEN0063	86	30	24.3333	1.25614	0.646512	1.07671	1.81897e-07	1	0.693799	91	112	82	95	165	114	79	119.333
gene-SEN0064	453	107	252.667	2.25083	8.55402e-08	1.9224	4.64059e-06	0.000379029	1.73787e-07	175	250	181	202	628	448	288	454.667
gene-SEN0065	3045	665	-168.667	-1.03794	7.74541e-09	-1.18533	-1.76159e-05	3.43199e-05	1.65717e-08	3902	4429	5511	4614	5907	4567	2862	4445.33
gene-SEN0066	3181	825	1232.33	1.4822	6.35504e-10	1.30442	1.88497e-05	2.81592e-06	1.4345e-09	1941	2483	3243	2555.67	5122	3824	2418	3788
gene-SEN0067	5848	2187	1790.33	1.28171	0.000261256	1.12356	1.91623e-05	1	0.000430344	5170	6337	7559	6355.33	11018	8047	5372	8145.67
gene-SEN0068	1138	434	-608.333	-1.86698	0	-2.13472	-1.70176e-05	0	0	1208	1127	1595	1310	955	693	457	701.667
gene-SEN0069	176	39	-41.3333	-1.15837	0.000765675	-1.32442	-1.81447e-06	1	0.00121472	261	300	346	302.333	346	267	170	261
gene-SEN0071	189	44	33.6667	1.15326	1	1.00359	1.93396e-08	1	1	199	208	252	219.667	353	243	164	253.333
gene-SEN0072	851	490	-593.333	-2.77291	0	-3.1813	-1.55946e-05	0	0	813	903	1068	928	464	323	217	334.667
gene-SEN0073	301	106	2	1.00413	0.107969	-1.13352	-1.39949e-06	1	0.135411	405	511	536	484	645	469	344	486
gene-SEN0074	356	82	73.6667	1.22078	0.692247	1.0429	3.51885e-07	1	0.738053	282	355	364	333.667	581	416	225	407.333
gene-SEN0075	260	8	100.667	1.47484	0.0354247	1.25906	1.36061e-06	1	0.0475513	207	214	215	212	451	296	191	312.667
gene-SEN0076	184	23	54.3333	1.45152	0.131654	1.22613	6.69403e-07	1	0.162996	110	118	133	120.333	276	156	92	174.667
gene-SEN0077	117	41	0.333333	1.00225	0.297069	-1.1843	-5.79101e-07	1	0.343595	131	194	120	148.333	201	161	84	148.667
gene-SEN0078	254	107	71.6667	1.33333	0.394872	1.1344	7.1605e-07	1	0.446346	157	288	200	215	411	278	171	286.667
gene-SEN0079	80	12	31.3333	1.66197	0.0175084	1.43677	5.05633e-07	1	0.0242968	37	49	56	47.3333	117	75	44	78.6667
gene-SEN0080	524	84	198.667	1.32009	0.0362103	1.15143	2.31834e-06	1	0.0485753	600	589	673	620.667	1088	806	564	819.333
gene-SEN0081	358	61	194.333	2.42195	1.45374e-11	2.09041	3.62314e-06	6.4415e-08	3.50462e-11	119	113	178	136.667	471	342	180	331
gene-SEN0083	349	63	208.667	1.64938	7.11172e-06	1.45101	3.57241e-06	0.031512	1.30215e-05	310	305	349	321.333	654	563	373	530
gene-SEN0084	313	93	70	1.21407	0.567344	1.05154	4.12522e-07	1	0.617666	292	304	385	327	546	412	233	397
gene-SEN0085	576	182	86.3333	1.11646	0.6371	-1.02501	-4.42587e-07	1	0.684527	665	681	878	741.333	1106	847	530	827.667
gene-SEN0087	169	75	-33	-1.1162	0.0100847	-1.27103	-1.66238e-06	1	0.014359	267	342	342	317	371	279	202	284
gene-SEN0088	806	155	53.6667	1.04609	0.0778663	-1.09589	-2.50584e-06	1	0.0996896	1061	1141	1291	1164.33	1622	1216	816	1218
gene-SEN0089	6858	1327	3733	1.82068	2.21907e-77	1.60002	6.67726e-05	9.83269e-74	1.10356e-76	4011	4262	5373	4548.67	10869	8387	5589	8281.67
gene-SEN0090	2794	692	-48.6667	-1.01024	1.00562e-05	-1.14395	-1.47736e-05	0.0445592	1.82395e-05	4189	4523	5691	4801	6085	4881	3291	4752.33
gene-SEN0091	1410	552	31.6667	1.01285	0.0048842	-1.11299	-6.09465e-06	1	0.00719238	2078	2294	3019	2463.67	3133	2630	1723	2495.33
gene-SEN0092	4884	1000	-565.667	-1.07324	2.48224e-12	-1.21225	-3.53339e-05	1.09988e-08	6.2105e-12	6861	7829	10176	8288.67	10016	7861	5292	7723
gene-SEN0093	5160	1924	222	1.02777	0.000522725	-1.10023	-1.77108e-05	1	0.000841641	6555	7504	9926	7995	10666	8479	5506	8217
gene-SEN0094	13811	4800	1063	1.05126	0.00894605	-1.07493	-3.51443e-05	1	0.0127953	17302	19032	25882	20738.7	28557	22102	14746	21801.7
gene-SEN0095	19179	8124	2425.67	1.08464	0.152219	-1.04049	-2.713e-05	1	0.186707	23457	27225	35297	28659.7	40427	31581	21248	31085.3
gene-SEN0096	2445	750	-25.6667	-1.00686	1.66515e-05	-1.14595	-1.17034e-05	0.0737826	2.97271e-05	3215	3498	4592	3768.33	4854	3965	2409	3742.67
gene-SEN0097	4970	1778	-2773.33	-2.04156	0	-2.3244	-7.53465e-05	0	0	4415	5190	6703	5436	3618	2637	1733	2662.67
gene-SEN0098	23590	7941	-13492.3	-2.1844	0	-2.47771	-0.000359686	0	0	18917	24598	31137	24884	15652	10976	7547	11391.7
gene-SEN0099	1864	704	659	1.29341	0.000340459	1.13551	7.44445e-06	1	0.000554827	1919	2190	2629	2246	3783	3007	1925	2905
gene-SEN0100	149	27	29.3333	1.19341	0.93099	1.01856	6.97168e-08	1	0.955353	139	166	150	151.667	251	190	102	181
gene-SEN0101	73	14	-8	-1.10714	0.0616014	-1.2955	-4.64784e-07	1	0.0800692	85	72	91	82.6667	113	71	40	74.6667
gene-SEN0102	231	46	-30.3333	-1.09559	0.00380163	-1.25567	-1.73127e-06	1	0.00564891	295	341	407	347.667	430	323	199	317.333
gene-SEN0103	209	55	-76.3333	-1.26322	9.64729e-05	-1.44368	-2.77355e-06	0.427472	0.000163594	309	403	387	366.333	364	312	194	290
gene-SEN0104	545	108	35.6667	1.05869	0.229624	-1.11379	-1.53936e-06	1	0.271685	539	681	603	607.667	914	647	369	643.333
gene-SEN0105	1414	645	357.667	1.18361	0.250885	1.04428	2.10571e-06	1	0.294482	1710	1771	2363	1948	2988	2355	1574	2305.67
gene-SEN0106	3098	835	1302.67	1.42167	1.80503e-12	1.2595	1.95415e-05	7.9981e-09	4.57819e-12	2583	2925	3760	3089.33	5681	4430	3065	4392
gene-SEN0107	1208	444	146.333	1.08384	0.230436	-1.04745	-1.92796e-06	1	0.272574	1501	1600	2135	1745.33	2469	1945	1261	1891.67
gene-SEN0108	1653	723	222.667	1.09574	0.300292	-1.03977	-2.17405e-06	1	0.346816	1931	2314	2732	2325.67	3322	2654	1669	2548.33
gene-SEN0109	2797	1047	1107.33	1.37918	6.61289e-09	1.22156	1.5721e-05	2.93017e-05	1.42034e-08	2426	2644	3691	2920.33	5223	4141	2719	4027.67
gene-SEN0110	1366	560	394.667	1.22256	0.0523194	1.07494	3.24891e-06	1	0.0687914	1536	1688	2096	1773.33	2820	2230	1454	2168
gene-SEN0110A	558	143	344.333	1.82442	2.72104e-08	1.60434	6.25569e-06	0.000120569	5.65787e-08	401	429	423	417.667	959	761	566	762
gene-SEN0110B	360	291	-316	-48.4	4.33531e-135	-54.8005	-7.78868e-06	1.92098e-131	2.7018e-134	296	310	362	322.667	13	5	2	6.66667
gene-SEN0111	571	162	-203.667	-1.34058	6.70575e-14	-1.51808	-6.66584e-06	2.97132e-10	1.79211e-13	652	776	977	801.667	775	613	406	598
gene-SEN0112	1150	512	58	1.0313	0.0840491	-1.09255	-3.81801e-06	1	0.107079	1407	1906	2246	1853	2482	1919	1332	1911
gene-SEN0113	936	383	47.6667	1.03176	0.0724278	-1.09034	-3.01851e-06	1	0.0932386	1165	1450	1888	1501	2017	1548	1081	1548.67
gene-SEN0114	999	400	-44.6667	-1.0277	0.000675	-1.16115	-5.59231e-06	1	0.00107665	1336	1572	2064	1657.33	2037	1736	1065	1612.67
gene-SEN0115	51	22	7.33333	1.14103	0.971748	-1.00745	-9.474e-09	1	0.989615	62	32	62	52	83	55	40	59.3333
gene-SEN0116	269	18	128.333	1.65925	0.000276427	1.42942	2.06001e-06	1	0.000454489	184	191	209	194.667	453	317	199	323
gene-SEN0117	1789	374	811.333	1.49867	1.12054e-13	1.31475	1.25217e-05	4.9651e-10	2.96778e-13	1415	1546	1920	1627	3204	2501	1610	2438.33
gene-SEN0118	757	291	280.667	1.36482	0.000349694	1.20703	3.86984e-06	1	0.000569039	637	690	981	769.333	1394	1042	714	1050
gene-SEN0119	8296	3458	1841.33	1.17204	0.256524	1.03091	8.06522e-06	1	0.299988	9223	9794	13092	10703	16624	12681	8328	12544.3
gene-SEN0120	7637	1887	142.667	1.01209	3.88903e-05	-1.12167	-3.1235e-05	0.172323	6.76042e-05	10320	10673	14417	11803.3	15634	12207	7997	11946
gene-SEN0121	10620	1356	-920	-1.05713	2.14695e-12	-1.2034	-7.02975e-05	9.51313e-09	5.40212e-12	14727	15973	20369	17023	21423	16083	10803	16103
gene-SEN0122	2567	358	-477.333	-1.12232	3.33067e-15	-1.28139	-2.35489e-05	1.47582e-11	9.35247e-15	3834	4192	5113	4379.67	5076	4085	2546	3902.33
gene-SEN0123	5751	1898	149.667	1.01707	1.3726e-05	-1.11879	-2.27209e-05	0.06082	2.47102e-05	7428	8350	10522	8766.67	11587	9326	5836	8916.33
gene-SEN0124	13047	3041	-4397.67	-1.30515	0	-1.47278	-0.00014708	0	0	15581	17916	22930	18809	18476	14875	9883	14411.3
gene-SEN0125	11951	2836	-5634.67	-1.60514	0	-1.81514	-0.000163514	0	0	12475	14109	18254	14946	11992	9639	6303	9311.33
gene-SEN0126	8676	1918	-3934.33	-1.59437	0	-1.80901	-0.000114876	0	0	8790	9848	13023	10553.7	8639	6872	4347	6619.33
gene-SEN0127	9795	2416	-3406	-1.30996	0	-1.47946	-0.000113789	0	0	12049	13782	17353	14394.7	14042	11366	7558	10988.7
gene-SEN0128	5253	700	-1201	-1.17412	0	-1.33561	-4.96453e-05	0	0	6895	7595	9806	8098.67	9084	7056	4553	6897.67
gene-SEN0129	8310	1779	-2593.33	-1.26236	0	-1.44663	-9.42977e-05	0	0	10972	11764	14698	12478	13281	9985	6388	9884.67
gene-SEN0130	10865	1558	-1564	-1.09412	0	-1.24332	-8.68292e-05	0	0	15521	17079	21942	18180.7	21797	16976	11077	16616.7
gene-SEN0131	6677	2032	262.667	1.02606	0.000179715	-1.10543	-2.34075e-05	0.796315	0.000299142	8580	9199	12458	10079	13545	10612	6868	10341.7
gene-SEN0132	3133	797	-292	-1.05706	5.53875e-10	-1.1989	-2.19163e-05	2.45422e-06	1.25279e-09	4521	5278	6430	5409.67	6584	5318	3451	5117.67
gene-SEN0133	9911	2909	-132	-1.00823	6.03083e-07	-1.14049	-4.85137e-05	0.00267226	1.17307e-06	13607	15079	19817	16167.7	20751	16516	10840	16035.7
gene-SEN0134	27158	5639	-6073.67	-1.17247	0	-1.3214	-0.000244069	0	0	33502	39141	51226	41289.7	45626	35954	24068	35216
gene-SEN0135	39538	10482	1347.33	1.02284	7.59271e-05	-1.11102	-0.000143661	0.336433	0.000129397	51078	53472	72382	58977.3	79476	61560	39938	60324.7
gene-SEN0136	4483	1307	47	1.00681	5.59144e-06	-1.12758	-1.90479e-05	0.0247757	1.02718e-05	5765	6587	8362	6904.67	9133	7072	4650	6951.67
gene-SEN0137	36167	7796	-11797.7	-1.29864	0	-1.46721	-0.000397687	0	0	42330	48710	62868	51302.7	50900	40914	26701	39505
gene-SEN0138	659	205	-42.6667	-1.04405	0.0057784	-1.17301	-3.61677e-06	1	0.0084474	838	883	1313	1011.33	1209	1043	654	968.667
gene-SEN0139	928	445	-560.667	-1.9639	0	-2.23618	-1.54595e-05	0	0	1001	1092	1334	1142.33	783	556	406	581.667
gene-SEN0141	1939	1445	-1658	-21.4691	8.66185e-85	-24.5583	-4.09161e-05	3.83807e-81	4.49949e-84	1526	1701	1990	1739	111	81	51	81
gene-SEN0142	629	106	335.667	1.7623	3.38182e-12	1.54348	5.86161e-06	1.49849e-08	8.42793e-12	399	410	512	440.333	1028	784	516	776
gene-SEN0143	2837	1078	1032.67	1.34093	2.14739e-07	1.17901	1.32064e-05	0.000951508	4.26303e-07	2554	2797	3736	3029	5391	4136	2658	4061.67
gene-SEN0144	2497	736	1186.33	1.52593	2.79035e-16	1.3429	1.88797e-05	1.2364e-12	8.07052e-16	2003	2014	2750	2255.67	4500	3529	2297	3442
gene-SEN0145	16598	5112	438.333	1.0169	1.63779e-05	-1.11501	-6.52382e-05	0.0725703	2.9274e-05	22094	24170	31547	25937	34259	27206	17661	26375.3
gene-SEN0146	320	94	-117	-1.28352	1.00721e-05	-1.49935	-4.37714e-06	0.0446295	1.82609e-05	493	568	528	529.667	556	434	248	412.667
gene-SEN0147	329	64	49.6667	1.18215	0.81554	-1.02851	-1.89171e-07	1	0.852881	264	309	245	272.667	480	336	151	322.333
gene-SEN0148	98	39	14.6667	1.11518	0.841543	-1.02608	-7.93684e-08	1	0.876352	101	141	140	127.333	192	140	94	142
gene-SEN0149	3016	742	-206.667	-1.0451	1.2927e-09	-1.19107	-1.87516e-05	5.72795e-06	2.86828e-09	4093	4507	5767	4789	5964	4835	2948	4582.33
gene-SEN0150	3313	1625	885.667	1.19811	0.0535346	1.05629	6.13869e-06	1	0.0702642	3776	4235	5401	4470.67	6878	5626	3565	5356.33
gene-SEN0151	3016	1505	993.333	1.24486	0.00327005	1.09962	9.85235e-06	1	0.00489018	3445	3775	4950	4056.67	6363	5440	3347	5050
gene-SEN0152	768	294	163.333	1.16576	0.746803	1.01838	4.43481e-07	1	0.788628	840	982	1134	985.333	1493	1228	725	1148.67
gene-SEN0153	272	72	90.6667	1.30839	0.109015	1.14548	1.04812e-06	1	0.136569	261	282	339	294	533	354	267	384.667
gene-SEN0154	1602	518	698	1.46461	1.60026e-08	1.28981	1.06144e-05	7.09077e-05	3.36055e-08	1352	1285	1870	1502.33	2887	2250	1464	2200.33
gene-SEN0155	11398	2111	-2339.67	-1.14729	0	-1.30323	-0.000103436	0	0	15294	17405	21974	18224.3	20813	16265	10576	15884.7
gene-SEN0156	147408	25610	-75915	-1.86258	0	-2.08466	-0.00206077	0	0	116784	167465	207525	163925	112738	91174	60117	88009.7
gene-SEN0157	124612	39150	-75105.7	-2.46583	0	-2.75721	-0.00194691	0	0	92345	126755	159930	126343	65200	53195	35318	51237.7
gene-SEN0158	60863	27472	2830.67	1.02914	0.00982881	-1.09261	-0.000199694	1	0.0140082	75263	94836	121355	97151.3	129037	102735	68174	99982
gene-SEN0159	291	42	-140	-1.83168	4.29784e-12	-2.07977	-3.87509e-06	1.90437e-08	1.06568e-11	216	317	392	308.333	223	181	101	168.333
gene-SEN0160	867	111	449.333	2.0143	1.85416e-13	1.74254	8.10167e-06	8.21577e-10	4.87872e-13	379	481	469	443	1246	851	580	892.333
gene-SEN0161	1142	115	491.333	1.53425	3.4718e-07	1.34228	7.70655e-06	0.00153835	6.83712e-07	733	985	1041	919.667	1875	1432	926	1411
gene-SEN0162	29225	7636	-6974.67	-1.19406	0	-1.34664	-0.000268173	0	0	33859	41495	53395	42916.3	46529	37126	24170	35941.7
gene-SEN0163	413	185	-251.333	-3.17919	4.17526e-33	-3.65773	-6.47152e-06	1.85006e-29	1.52897e-32	323	302	475	366.667	167	117	62	115.333
gene-SEN0164	110	17	2.66667	1.02381	0.262669	-1.15124	-3.63485e-07	1	0.30669	101	121	114	112	168	118	58	114.667
gene-SEN0165	3500	946	2053	2.23575	8.04847e-97	1.97712	3.95353e-05	3.56628e-93	4.47463e-96	1352	1598	2034	1661.33	4852	3747	2544	3714.33
gene-SEN0166	280	12	121	1.56454	0.00240815	1.35016	1.85047e-06	1	0.00365303	192	226	225	214.333	472	320	214	335.333
gene-SEN0167	620	130	341.667	1.96973	9.91989e-14	1.74285	6.40267e-06	4.3955e-10	2.63046e-13	283	370	404	352.333	903	679	500	694
gene-SEN0168	956	273	375.667	1.42226	2.86742e-06	1.25132	5.44271e-06	0.0127056	5.361e-06	733	832	1104	889.667	1689	1276	831	1265.33
gene-SEN0169	6177	1425	3244.33	1.68163	6.88172e-40	1.47673	5.54429e-05	3.04929e-36	2.66779e-39	4234	4310	5735	4759.67	10411	8346	5255	8004
gene-SEN0170	6358	2903	2059	1.31268	2.34978e-05	1.15412	2.46049e-05	0.104119	4.15147e-05	5427	5871	8457	6585	11785	8593	5554	8644
gene-SEN0171	10701	2419	4865.33	1.56286	2.45335e-32	1.37915	7.97759e-05	1.08708e-28	8.91047e-32	7113	8200	10619	8644	17814	13649	9065	13509.3
gene-SEN0172	1319	417	98	1.05155	0.0832906	-1.08102	-3.47275e-06	1	0.106174	1708	1625	2370	1901	2637	2042	1318	1999
gene-SEN0173	2062	945	465.333	1.15762	0.505128	1.02169	1.56454e-06	1	0.556496	2550	2777	3530	2952.33	4410	3495	2348	3417.67
gene-SEN0174	4776	867	2190.33	1.57762	8.31819e-20	1.40127	3.70012e-05	3.68579e-16	2.55072e-19	2959	3775	4642	3792	7735	6054	4158	5982.33
gene-SEN0175	6020	2664	1539.67	1.18856	0.0849113	1.04808	9.5953e-06	1	0.108084	7047	7738	9711	8165.33	12705	9725	6685	9705
gene-SEN0176	17226	7241	3631.67	1.16928	0.323058	1.02613	1.3657e-05	1	0.370583	18198	19807	26357	21454	33522	25439	16296	25085.7
gene-SEN0177	2127	192	-629.667	-1.30596	0	-1.47196	-2.08785e-05	0	0	2250	2308	3505	2687.67	2680	2116	1378	2058
gene-SEN0178	1500	322	-345.667	-1.18578	3.55271e-15	-1.35124	-1.39703e-05	1.57421e-11	9.95704e-15	1803	2125	2691	2206.33	2477	1914	1191	1860.67
gene-SEN0179	644	150	-105.333	-1.12686	2.08342e-05	-1.29495	-5.21499e-06	0.0923163	3.69413e-05	810	901	1096	935.667	1192	751	548	830.333
gene-SEN0180	542	146	157.333	1.29335	0.358347	1.10008	1.33774e-06	1	0.407975	483	629	497	536.333	974	675	432	693.667
gene-SEN0181	108	34	24.6667	1.25606	0.592933	1.08256	1.94334e-07	1	0.642054	87	84	118	96.3333	169	133	61	121
gene-SEN0182	82	31	-43.3333	-1.39755	0.00016947	-1.57425	-1.36404e-06	0.750921	0.000282513	127	162	168	152.333	136	105	86	109
gene-SEN0183	956	364	38.3333	1.02688	0.01588	-1.11058	-3.46763e-06	1	0.0221222	1219	1355	1704	1426	1883	1583	927	1464.33
gene-SEN0184	1430	152	-236	-1.11187	7.2221e-10	-1.26554	-1.2029e-05	3.20011e-06	1.62607e-09	2081	2144	2812	2345.67	2714	2233	1382	2109.67
gene-SEN0185	6148	1067	3272.67	1.97439	4.42759e-103	1.73173	5.99379e-05	1.96187e-99	2.51844e-102	2761	3276	4039	3358.67	8909	6642	4343	6631.33
gene-SEN0186	10680	3187	6418.67	2.2346	1.84808e-43	1.98458	0.000124474	8.18883e-40	7.41742e-43	4279	4844	6474	5199	14959	11863	8031	11617.7
gene-SEN0187	10331	2746	6279.67	2.30936	3.26852e-07	2.0357	0.000121238	0.00144828	6.44254e-07	3984	4678	5726	4796	14315	11488	7424	11075.7
gene-SEN0188	1002	293	-98.6667	-1.06337	0.000133572	-1.20268	-6.79626e-06	0.591859	0.00022487	1332	1625	2010	1655.67	2101	1471	1099	1557
gene-SEN0189	10632	4057	1510	1.10393	0.249157	-1.03004	-1.03308e-05	1	0.292764	12184	13776	17629	14529.7	21255	16241	10623	16039.7
gene-SEN0190	1714	616	630	1.32023	2.14639e-05	1.16089	7.73121e-06	0.0951067	3.80123e-05	1681	1874	2347	1967.33	3395	2666	1731	2597.33
gene-SEN0191	87044	29901	57221.3	2.91803	7.23917e-33	2.5709	0.00114461	3.20768e-29	2.64224e-32	25441	28386	35673	29833.3	112485	90392	58287	87054.7
gene-SEN0192	1934	971	630.667	1.25822	0.00264054	1.11028	6.55747e-06	1	0.00398646	2055	2246	3026	2442.33	3964	3225	2030	3073
gene-SEN0193	1077	176	-95	-1.05446	4.40952e-05	-1.19467	-7.3253e-06	0.195386	7.6263e-05	1580	1756	2182	1839.33	2314	1682	1237	1744.33
gene-SEN0194	5339	2267	1527	1.22306	0.00539818	1.07578	1.26786e-05	1	0.00791769	5845	6580	8112	6845.67	10980	8497	5641	8372.67
gene-SEN0195	11756	2106	-3136.33	-1.20969	0	-1.37299	-0.000119919	0	0	15193	17299	21789	18093.7	19569	15270	10033	14957.3
gene-SEN0196	18237	4077	-4482	-1.19769	0	-1.3519	-0.000171713	0	0	21828	25905	33729	27154	29957	22567	15492	22672
gene-SEN0197	2862	578	43.6667	1.00988	0.000808153	-1.12078	-1.16128e-05	1	0.00127844	3732	4131	5402	4421.67	5974	4310	3112	4465.33
gene-SEN0198	2305	486	-665.667	-1.25482	0	-1.42675	-2.38733e-05	0	0	2720	3080	4034	3278	3514	2594	1729	2612.33
gene-SEN0199	3132	799	-719.333	-1.15671	0	-1.31854	-3.13851e-05	0	0	4475	5274	6180	5309.67	6023	4700	3048	4590.33
gene-SEN0200	290	80	-122	-1.52361	4.01604e-11	-1.73962	-3.68128e-06	1.77951e-07	9.50591e-11	313	314	438	355	317	234	148	233
gene-SEN0201	507	154	143.333	1.27564	0.291153	1.10918	1.40104e-06	1	0.33728	411	620	529	520	918	613	459	663.333
gene-SEN0202	133	26	33.6667	1.27747	0.681941	1.08575	2.63509e-07	1	0.728642	111	169	84	121.333	217	137	111	155
gene-SEN0203	47	14	3.66667	1.08148	0.580026	-1.09494	-9.72229e-08	1	0.629462	39	59	37	45	71	51	24	48.6667
gene-SEN0204	73	47	-58.6667	-89	4.06589e-38	-85.3551	-1.44813e-06	1.80159e-34	1.54776e-37	47	73	58	59.3333	0	2	0	0.666667
gene-SEN0205	84	73	-79.3333	#DIV/0!	1.67582e-50	-686.757	-1.95699e-06	7.42555e-47	7.13995e-50	81	73	84	79.3333	0	0	0	0
gene-SEN0206	270	94	-110	-1.3683	5.90873e-08	-1.57791	-3.67532e-06	0.000261816	1.21211e-07	346	428	452	408.667	404	310	182	298.667
gene-SEN0207	39846	21210	-27604	-3.25179	0	-3.69927	-0.000709644	0	0	33531	38050	48007	39862.7	16294	12321	8161	12258.7
gene-SEN0208	2103	794	822.333	1.30419	4.34494e-05	1.15135	1.00041e-05	0.192524	7.51755e-05	2370	2532	3208	2703.33	4473	3690	2414	3525.67
gene-SEN0209	6284	3064	1829.67	1.2273	0.0018215	1.08267	1.62178e-05	1	0.00279373	6766	7553	9830	8049.67	12926	10070	6642	9879.33
gene-SEN0210	2069	294	-185.333	-1.06261	9.57324e-07	-1.20652	-1.30802e-05	0.0042419	1.83712e-06	2679	2752	4006	3145.67	3971	2973	1937	2960.33
gene-SEN0211	1433	558	50.3333	1.02012	0.00738883	-1.1081	-5.96498e-06	1	0.0106471	2154	2377	2975	2502	3189	2712	1756	2552.33
gene-SEN0212	7483	3910	1650.67	1.16104	0.378317	1.02384	5.95465e-06	1	0.429056	8576	9673	12502	10250.3	15350	12486	7867	11901
gene-SEN0213	3608	1179	66.6667	1.01204	8.99202e-05	-1.12236	-1.47026e-05	0.398436	0.000152775	4744	5027	6838	5536.33	7247	5923	3639	5603
gene-SEN0214	7010	961	-1517.67	-1.16737	0	-1.32726	-6.36127e-05	0	0	8937	9898	12922	10585.7	11833	9459	5912	9068
gene-SEN0215	2219	895	800	1.25003	0.00626641	1.11313	8.84798e-06	1	0.00911272	2752	3050	3797	3199.67	4971	4126	2902	3999.67
gene-SEN0216	1389	1118	-1291.33	#DIV/0!	0	-11150.8	-3.1819e-05	0	0	1118	1367	1389	1291.33	0	0	0	0
gene-SEN0217	4859	1579	3136	2.48228	5.83926e-85	2.19443	6.15338e-05	2.58738e-81	3.03683e-84	1808	1909	2630	2115.67	6667	5600	3488	5251.67
gene-SEN0218	2038	802	495.667	1.19435	0.250677	1.04498	2.80328e-06	1	0.294394	2260	2329	3062	2550.33	3960	3256	1922	3046
gene-SEN0219	14617	4459	67.3333	1.00287	8.01593e-06	-1.12706	-6.44305e-05	0.0355186	1.46227e-05	19796	21561	29097	23484.7	30509	24255	15892	23552
gene-SEN0220	7531	1934	-3202	-1.49741	0	-1.69108	-9.57859e-05	0	0	7834	9155	11929	9639.33	8424	6490	4398	6437.33
gene-SEN0221	7311	1697	-720.667	-1.06143	7.81863e-12	-1.20219	-5.10575e-05	3.46444e-08	1.91405e-11	10340	11951	15067	12452.7	15235	12037	7924	11732
gene-SEN0222A	25682	10895	9568.67	1.29676	6.23358e-07	1.14867	0.00011685	0.0027621	1.21039e-06	27125	30386	39221	32244	52807	44305	28326	41812.7
gene-SEN0223	164214	78256	51791	1.26014	0.000132501	1.11159	0.00054047	0.587111	0.000223151	169940	179131	248196	199089	331217	254420	167003	250880
gene-SEN0224	110134	46739	23271.3	1.1552	0.441547	1.02058	7.51556e-05	1	0.493939	127460	138088	184285	149944	227791	174199	117657	173216
gene-SEN0225	12806	4652	677.333	1.03445	0.00379397	-1.08983	-3.93203e-05	1	0.00563941	15938	18255	24783	19658.7	26612	20590	13806	20336
gene-SEN0226	20040	9121	4131.67	1.14668	0.564569	1.01569	1.0753e-05	1	0.614947	23373	26451	34677	28167	42221	32494	22181	32298.7
gene-SEN0227	6589	2094	-2835.67	-1.46448	0	-1.66654	-8.73175e-05	0	0	7591	8537	10694	8940.67	8152	6058	4105	6105
gene-SEN0228	8286	1171	-1089.67	-1.08485	2.44249e-15	-1.23087	-6.37598e-05	1.08227e-11	6.88465e-15	12011	12879	16906	13932	16725	13182	8620	12842.3
gene-SEN0229	6152	1293	-371	-1.03962	3.4525e-09	-1.1796	-3.60619e-05	1.5298e-05	7.52115e-09	8307	8740	12158	9735	12322	9600	6170	9364
gene-SEN0230	13891	4345	394.333	1.0178	6.04811e-05	-1.11094	-5.39092e-05	0.267992	0.000103832	18699	20682	27085	22155.3	29248	23044	15357	22549.7
gene-SEN0231	43600	12910	-2876	-1.04146	3.41296e-09	-1.1768	-0.000263735	1.51228e-05	7.43867e-09	58962	67868	89894	72241.3	89912	71872	46312	69365.3
gene-SEN0232	43887	14440	17994	1.38003	8.55001e-14	1.21506	0.000248398	3.78851e-10	2.27265e-13	41007	43360	57681	47349.3	84894	67895	43241	65343.3
gene-SEN0233	23843	4542	-7653.33	-1.2912	0	-1.45628	-0.000258793	0	0	28303	31697	41806	33935.3	33728	27155	17963	26282
gene-SEN0234	10421	1577	-977.667	-1.06385	1.48386e-10	-1.20999	-6.8781e-05	6.57498e-07	3.4138e-10	14026	14461	20384	16290.3	20372	15603	9963	15312.7
gene-SEN0235	18623	2683	-3345	-1.12927	0	-1.2785	-0.000154937	0	0	24468	27151	36046	29221.7	33966	26241	17423	25876.7
gene-SEN0236	8763	2181	-3924.33	-1.53426	0.186178	-1.74433	-0.000117301	1	0.224477	9536	10639	13634	11269.7	9673	7492	4871	7345.33
gene-SEN0237	3537	946	-1343	-1.40841	0	-1.6056	-4.25817e-05	0	0	3943	4288	5663	4631.33	4397	3342	2126	3288.33
gene-SEN0238	15764	3131	-4915.33	-1.28129	0	-1.45753	-0.000171332	0	0	18912	21010	27246	22389.3	23061	17879	11482	17474
gene-SEN0239	12444	6273	3309.67	1.21106	0.0160792	1.06625	2.52841e-05	1	0.0223835	13083	14604	19356	15681	24801	19814	12357	18990.7
gene-SEN0240	1429	222	-213.667	-1.09479	4.84908e-09	-1.24948	-1.20712e-05	2.14863e-05	1.04965e-08	2167	2379	2857	2467.67	2901	2389	1472	2254
gene-SEN0241	5944	3002	1975.67	1.28051	2.32227e-05	1.12959	2.21726e-05	0.1029	4.1045e-05	5857	6390	8882	7043	11801	9375	5880	9018.67
gene-SEN0242	1554	522	-63	-1.02794	7.44542e-05	-1.17325	-8.33739e-06	0.329906	0.000126985	1882	2255	2816	2317.67	2957	2404	1403	2254.67
gene-SEN0243	2987	1256	759.667	1.19768	0.108804	1.05061	4.75308e-06	1	0.136344	3313	3647	4569	3843	5972	4851	2985	4602.67
gene-SEN0245	3554	1429	857.667	1.20321	0.0969067	1.05142	5.29889e-06	1	0.122509	3650	3933	5079	4220.67	6757	5275	3203	5078.33
gene-SEN0246	4095	2277	1221.67	1.23308	0.00693693	1.09187	1.16934e-05	1	0.0100233	4170	5004	6550	5241.33	8265	6851	4273	6463
gene-SEN0247	1951	799	295.667	1.09468	0.398475	-1.031	-2.29204e-06	1	0.44996	2711	2887	3770	3122.67	4348	3510	2397	3418.33
gene-SEN0248	1412	392	-135	-1.05977	5.11637e-06	-1.19377	-9.45515e-06	0.0226706	9.42645e-06	1984	2230	2967	2393.67	2845	2376	1555	2258.67
gene-SEN0249	3463	383	-602	-1.11985	7.77156e-15	-1.26293	-2.85193e-05	3.44358e-11	2.1402e-14	4773	5156	6946	5625	6450	5136	3483	5023
gene-SEN0250	21465	3917	-5752.33	-1.22653	0	-1.3912	-0.000213073	0	0	25690	29331	38416	31145.7	33815	25414	16951	25393.3
gene-SEN0251	2687	890	-1071.67	-1.461	0	-1.66079	-3.28653e-05	0	0	2807	3153	4229	3396.33	3169	2263	1542	2324.67
gene-SEN0252	2428	594	-370.667	-1.10276	2.23252e-10	-1.24312	-1.89193e-05	9.89229e-07	5.11229e-10	3211	3805	4917	3977.67	4652	3680	2489	3607
gene-SEN0253	7256	1302	-1083	-1.10831	1.57045e-10	-1.24166	-5.22672e-05	6.95865e-07	3.60926e-10	9011	10032	14202	11081.7	12737	10313	6946	9998.67
gene-SEN0254	1531	425	-544	-1.3684	0	-1.55491	-1.75468e-05	0	0	1646	1918	2498	2020.67	1970	1493	967	1476.67
gene-SEN0255	2912	592	-1097.33	-1.42826	0	-1.61133	-3.37148e-05	0	0	2999	3351	4629	3659.67	3281	2689	1717	2562.33
gene-SEN0256	2357	1146	601.333	1.2002	0.100122	1.05531	4.04881e-06	1	0.126357	2531	2803	3677	3003.67	4685	3802	2328	3605
gene-SEN0257	631	144	-51	-1.05342	0.000190461	-1.2	-4.09161e-06	0.843931	0.000316198	851	960	1206	1005.67	1250	995	619	954.667
gene-SEN0258	571	194	-10	-1.01144	0.00619039	-1.15374	-2.87907e-06	1	0.00900513	754	848	1051	884.333	1123	948	552	874.333
gene-SEN0259	204	117	-26.6667	-1.08538	0.0273674	-1.24131	-1.61491e-06	1	0.0372206	257	386	374	339	403	335	199	312.333
gene-SEN0260	4097	752	-155.667	-1.02323	2.28286e-07	-1.16032	-2.316e-05	0.00101153	4.52791e-07	6006	6408	8152	6855.33	8719	6758	4622	6699.67
gene-SEN0261	3185	902	-1505.33	-1.72083	0	-1.94833	-4.25207e-05	0	0	3102	3124	4555	3593.67	2695	2200	1370	2088.33
gene-SEN0262	21473	4448	10752.3	1.64893	5.27832e-47	1.44847	0.000181536	2.33882e-43	2.18582e-46	14402	15429	19877	16569.3	35875	27982	18108	27321.7
gene-SEN0263	1123	266	-165.333	-1.1068	1.01374e-06	-1.24871	-8.2979e-06	0.0044919	1.94286e-06	1429	1562	2149	1713.33	1923	1695	1026	1548
gene-SEN0264	1291	197	-79.3333	-1.04238	5.08224e-05	-1.19049	-7.62436e-06	0.225194	8.75901e-05	1763	1710	2381	1951.33	2500	1907	1209	1872
gene-SEN0265	974	461	113.333	1.06507	0.221453	-1.0589	-2.36939e-06	1	0.263001	1546	1606	2073	1741.67	2266	2007	1292	1855
gene-SEN0266	1870	896	424.333	1.16761	0.41501	1.02803	1.73146e-06	1	0.466728	2178	2343	3074	2531.67	3826	3086	1956	2956
gene-SEN0267	2012	957	-1255.33	-2.29549	0	-2.62462	-3.36159e-05	0	0	1864	2155	2654	2224.33	1358	907	642	969
gene-SEN0268	445	247	-300.333	-2.2708	1.92649e-28	-2.57169	-8.02915e-06	8.53629e-25	6.65339e-28	458	529	623	536.667	320	211	178	236.333
gene-SEN0269	29	2	10.6667	1.34043	0.35685	1.18087	1.39251e-07	1	0.406583	26	34	34	31.3333	55	39	32	42
gene-SEN0270	83	40	19.6667	1.18612	0.618555	1.06043	1.54478e-07	1	0.667028	75	99	143	105.667	158	129	89	125.333
gene-SEN0271	99	40	-6.33333	-1.05655	0.1829	-1.22795	-5.39994e-07	1	0.220946	82	151	122	118.333	170	95	71	112
gene-SEN0272	1492	480	-859	-1.82968	0	-2.11312	-2.4458e-05	0	0	1522	2035	2126	1894.33	1430	1042	634	1035.33
gene-SEN0273	358	178	-275.333	#DIV/0!	2.45948e-83	-2355.46	-6.71905e-06	1.08979e-79	1.2628e-82	290	178	358	275.333	0	0	0	0
gene-SEN0274	35	27	-29.6667	-4.70833	2.47693e-12	-5.25969	-7.49486e-07	1.09753e-08	6.20071e-12	34	37	42	37.6667	7	10	7	8
gene-SEN0275	38	6	-15	-1.68182	0.00328643	-1.93459	-4.463e-07	1	0.00491302	29	54	28	37	28	22	16	22
gene-SEN0276	45	32	-37.6667	#DIV/0!	2.90625e-27	-328.451	-9.34467e-07	1.28776e-23	9.80777e-27	36	45	32	37.6667	0	0	0	0
gene-SEN0277	81	57	-71.6667	#DIV/0!	4.0133e-45	-619.081	-1.76385e-06	1.77829e-41	1.62698e-44	77	57	81	71.6667	0	0	0	0
gene-SEN0277A	50	29	-37	#DIV/0!	2.89588e-28	-315.556	-8.97666e-07	1.28316e-24	9.97794e-28	29	32	50	37	0	0	0	0
gene-SEN0278	76	47	-60	#DIV/0!	4.1202e-41	-513.596	-1.46282e-06	1.82566e-37	1.61993e-40	57	47	76	60	0	0	0	0
gene-SEN0280	26	5	8	1.70588	0.190404	1.45696	1.28924e-07	1	0.229012	7	19	8	11.3333	33	13	12	19.3333
gene-SEN0280A	69	57	-62.3333	#DIV/0!	9.74442e-44	-536.834	-1.52914e-06	4.31775e-40	3.92167e-43	57	61	69	62.3333	0	0	0	0
gene-SEN0281	290	189	-228.333	#DIV/0!	8.83647e-111	-1948.55	-5.55784e-06	3.91544e-107	5.22756e-110	206	189	290	228.333	0	0	0	0
gene-SEN0282	199	175	-187.333	#DIV/0!	6.86931e-92	-1623.68	-4.63072e-06	3.04379e-88	3.71648e-91	188	175	199	187.333	0	0	0	0
gene-SEN0283	1222	976	-1077.33	#DIV/0!	7.22557e-266	-9274.47	-2.64642e-05	3.20165e-262	5.20594e-265	976	1034	1222	1077.33	0	0	0	0
gene-SEN0284	255	200	-221	#DIV/0!	4.95592e-116	-1899.16	-5.41689e-06	2.19597e-112	2.99586e-115	200	208	255	221	0	0	0	0
gene-SEN0285	229	196	-216.667	#DIV/0!	2.47304e-96	-1881.5	-5.3665e-06	1.0958e-92	1.36975e-95	225	196	229	216.667	0	0	0	0
gene-SEN0286	38	24	-31	#DIV/0!	1.48655e-24	-265.674	-7.55317e-07	6.58692e-21	4.85046e-24	24	31	38	31	0	0	0	0
gene-SEN0287	263	175	-232	#DIV/0!	2.47772e-85	-2010.87	-5.73569e-06	1.09788e-81	1.2901e-84	258	175	263	232	0	0	0	0
gene-SEN0288	60	24	22	1.32836	0.266393	1.16669	2.73239e-07	1	0.310547	64	55	82	67	115	94	58	89
gene-SEN0289	3790	1805	2914	6.43657	2.63178e-51	5.71866	6.15257e-05	1.16614e-47	1.12671e-50	431	505	672	536	4221	3819	2310	3450
gene-SEN0290	999	444	308.333	1.23748	0.0575982	1.0914	2.89773e-06	1	0.0751576	1171	1140	1584	1298.33	2104	1611	1105	1606.67
gene-SEN0291	2776	988	785.667	1.21439	0.0658093	1.06469	5.8104e-06	1	0.0851141	3263	3480	4251	3664.67	5701	4725	2925	4450.33
gene-SEN0292	1187	119	517	1.6441	2.7648e-08	1.4128	8.13178e-06	0.000122508	5.74347e-08	691	816	901	802.667	1878	1299	782	1319.67
gene-SEN0293	10382	4360	3141.67	1.22885	0.00589675	1.0826	2.77099e-05	1	0.00860623	12176	12472	16536	13728	21692	17607	11310	16869.7
gene-SEN0294	3516	1396	446.667	1.082	0.144687	-1.04512	-5.73505e-06	1	0.178045	4741	4936	6664	5447	7530	6137	4014	5893.67
gene-SEN0295	1959	300	-598.333	-1.27029	0	-1.45348	-2.14429e-05	0	0	2513	2542	3381	2812	2977	2242	1422	2213.67
gene-SEN0296	834	293	163.333	1.1454	0.842538	1.00906	2.48452e-07	1	0.877134	957	1058	1355	1123.33	1722	1250	888	1286.67
gene-SEN0297	1014	295	322.333	1.27155	0.0269359	1.10985	3.19891e-06	1	0.0366675	1051	1164	1346	1187	1995	1552	981	1509.33
gene-SEN0298	556	173	-24.6667	-1.02836	0.00429322	-1.16651	-3.11354e-06	1	0.00635379	720	893	1070	894.333	1151	863	595	869.667
gene-SEN0299	35468	14179	14102	1.36964	1.31029e-10	1.21723	0.000201016	5.80591e-07	3.02707e-10	31498	34388	48567	38151	66966	54505	35288	52253
gene-SEN0300	12480	4701	1497.67	1.08455	0.0733727	-1.04698	-1.93757e-05	1	0.0943455	14825	16832	21482	17713	25293	19526	12813	19210.7
gene-SEN0301	4675	1278	17.6667	1.00223	0.000146101	-1.12333	-2.12087e-05	0.647374	0.00024531	6624	7467	9699	7930	10308	7902	5633	7947.67
gene-SEN0302	11471	2529	6427.67	1.99664	0.135196	1.75745	0.000119166	1	0.167147	5474	6067	7807	6449.33	16945	13090	8596	12877
gene-SEN0303	717	175	293.667	1.54249	1.81458e-05	1.35147	4.64093e-06	0.080404	3.23297e-05	502	445	677	541.333	1162	785	558	835
gene-SEN0304	7783	2995	861	1.0748	0.0545291	-1.05282	-1.40607e-05	1	0.0714847	9621	10747	14166	11511.3	16142	12616	8359	12372.3
gene-SEN0305	7284	1902	208	1.0195	8.63128e-05	-1.11408	-2.65923e-05	0.382452	0.000146815	9041	9738	13228	10669	14486	10943	7202	10877
gene-SEN0306	1151	754	-923	-9.81847	1.58889e-46	-11.1984	-2.28665e-05	7.04036e-43	6.54918e-46	862	1005	1216	1027.67	141	108	65	104.667
gene-SEN0307	289	168	-217.333	-3.56693	9.72917e-30	-3.97625	-5.52995e-06	4.311e-26	3.43232e-29	254	299	353	302	86	104	64	84.6667
gene-SEN0308	216	67	-130	-2.38298	3.61326e-19	-2.72397	-3.45496e-06	1.60104e-15	1.09886e-18	172	231	269	224	124	105	53	94
gene-SEN0310	7890	2272	5126.67	2.05784	2.53739e-68	1.81717	9.70264e-05	1.12432e-64	1.19863e-67	4372	4476	5691	4846.33	12262	10909	6748	9973
gene-SEN0311	306	25	-0.333333	-1.00135	0.201556	-1.19987	-1.00412e-06	1	0.241181	220	213	309	247.333	426	195	120	247
gene-SEN0312	442	83	270.333	1.93866	1.34879e-11	1.69878	4.94713e-06	5.97647e-08	3.26048e-11	260	288	316	288	702	602	371	558.333
gene-SEN0313	424	87	230	2.27778	1.36645e-14	2.00116	4.39062e-06	6.05476e-11	3.7306e-14	136	186	218	180	560	397	273	410
gene-SEN0314	380	69	195	1.97015	2.92824e-09	1.71972	3.51216e-06	1.2975e-05	6.38849e-09	156	189	258	201	536	422	230	396
gene-SEN0315	656	111	-257	-1.41631	0	-1.60641	-8.05418e-06	0	0	759	801	1063	874.333	778	667	407	617.333
gene-SEN0316	637	184	280	1.42084	0.000107215	1.25545	4.15879e-06	0.475068	0.000181324	602	605	789	665.333	1239	917	680	945.333
gene-SEN0317	816	362	598	11.4912	1.6231e-165	10.012	1.25958e-05	7.19195e-162	1.0592e-164	54	53	64	57	869	680	416	655
gene-SEN0318	148	44	49	1.46519	0.0691916	1.25928	6.65232e-07	1	0.0893061	89	94	133	105.333	226	159	78	154.333
gene-SEN0319	138	19	50.6667	1.46061	0.0733577	1.2509	6.79977e-07	1	0.0943455	109	101	120	110	226	168	88	160.667
gene-SEN0320	570	47	307.667	2.01429	3.48214e-11	1.74885	5.57477e-06	1.54294e-07	8.25983e-11	243	336	331	303.333	813	642	378	611
gene-SEN0321	826	140	319	1.36808	0.0092677	1.18803	4.02286e-06	1	0.013234	763	931	906	866.667	1589	1177	791	1185.67
gene-SEN0322	85	18	23.3333	1.30435	0.398005	1.12679	2.38778e-07	1	0.449544	65	82	83	76.6667	144	97	59	100
gene-SEN0323	38	8	7	1.09292	0.825981	-1.03599	-6.4523e-08	1	0.861767	70	78	78	75.3333	103	79	65	82.3333
gene-SEN0324	488	135	245.333	1.92115	4.49779e-09	1.6876	4.41946e-06	1.99297e-05	9.75034e-09	204	230	365	266.333	692	541	302	511.667
gene-SEN0325	122	20	-2.66667	-1.01587	0.171304	-1.15616	-5.61873e-07	1	0.208129	141	161	210	170.667	238	150	116	168
gene-SEN0326	539	112	225.333	1.45522	0.000457501	1.26986	3.27433e-06	1	0.000740389	470	433	582	495	972	718	471	720.333
gene-SEN0327	607	309	180	1.22613	0.176471	1.07953	1.54236e-06	1	0.213821	671	737	980	796	1222	1091	615	976
gene-SEN0328	196	74	62	1.32348	0.172558	1.151	7.08122e-07	1	0.209423	184	158	233	191.667	354	248	159	253.667
gene-SEN0329	95	9	29.6667	1.39556	0.233813	1.19482	3.60682e-07	1	0.276347	76	70	79	75	157	95	62	104.667
gene-SEN0330	135	16	17	1.15455	0.811169	-1.02405	-6.3585e-08	1	0.848955	98	113	119	110	201	114	66	127
gene-SEN0331	29	7	-3	-1.08108	0.188024	-1.25073	-1.98243e-07	1	0.226457	44	35	41	40	49	42	20	37
gene-SEN0332	383	74	218.333	1.84845	4.36065e-10	1.62399	3.92119e-06	1.9322e-06	9.90365e-10	224	237	311	257.333	607	515	305	475.667
gene-SEN0333	253	56	5.66667	1.01919	0.275873	-1.16407	-1.03956e-06	1	0.320838	244	386	256	295.333	428	300	175	301
gene-SEN0334	672	242	194.667	1.32883	0.197784	1.13537	1.97725e-06	1	0.237025	459	716	601	592	1131	755	474	786.667
gene-SEN0335	166	56	25.6667	1.13849	0.80973	-1.04084	-1.82916e-07	1	0.847806	157	256	143	185.333	300	199	134	211
gene-SEN0336	432	117	41	1.06852	0.321638	-1.08465	-1.15759e-06	1	0.369361	541	658	596	598.333	841	668	409	639.333
gene-SEN0337	392	82	172.333	1.40902	0.00173302	1.23923	2.46912e-06	1	0.00266447	362	420	482	421.333	754	627	400	593.667
gene-SEN0338	182	16	90	1.54545	0.00361874	1.34134	1.38752e-06	1	0.00539161	157	161	177	165	339	264	162	255
gene-SEN0339	636	235	409.667	1.89447	1.92321e-13	1.68963	7.75026e-06	8.52174e-10	5.05441e-13	423	425	526	458	1059	884	660	867.667
gene-SEN0340	5113	2908	1680.33	1.2709	0.00122951	1.12555	1.88593e-05	1	0.00191358	5177	5346	8085	6202.67	10279	8204	5166	7883
gene-SEN0341	6713	2822	407.333	1.03945	0.00514474	-1.08725	-2.01228e-05	1	0.00756348	8522	9442	13011	10325	13783	11344	7070	10732.3
gene-SEN0342	62	16	29	1.54717	0.0845113	1.38991	5.13602e-07	1	0.107606	68	33	58	53	95	77	74	82
gene-SEN0343	364	117	125.333	1.34527	0.0435876	1.16911	1.50214e-06	1	0.0579468	302	368	419	363	659	511	295	488.333
gene-SEN0344	605	199	178.667	1.2848	0.0521635	1.11885	1.82278e-06	1	0.0686272	542	599	741	627.333	1109	805	504	806
gene-SEN0345	281	22	162	1.6541	2.9239e-05	1.45268	2.7585e-06	0.129558	5.13305e-05	221	254	268	247.667	502	451	276	409.667
gene-SEN0346	1840	149	908.667	1.65231	1.07285e-14	1.43543	1.489e-05	4.75378e-11	2.9417e-14	1208	1411	1560	1393	3048	2419	1438	2301.67
gene-SEN0347	822	133	196.333	1.21623	0.488263	1.04996	1.12041e-06	1	0.540333	823	945	956	908	1549	1037	727	1104.33
gene-SEN0348	451	88	-16.6667	-1.02369	0.00596495	-1.16394	-2.47704e-06	1	0.0087029	638	648	875	720.333	918	726	467	703.667
gene-SEN0349	658	199	413.333	3.46032	1.72256e-28	3.02382	8.29819e-06	7.63266e-25	5.95371e-28	168	121	215	168	779	598	367	581.333
gene-SEN0350	403	47	103.333	1.30362	0.323552	1.10499	8.81902e-07	1	0.370934	316	342	363	340.333	643	448	240	443.667
gene-SEN0351	302	26	122	1.47226	0.00656514	1.27989	1.77842e-06	1	0.00951902	224	272	279	258.333	526	362	253	380.333
gene-SEN0352	266	41	44	1.16098	0.904666	-1.01078	-7.22677e-08	1	0.932878	254	295	271	273.333	459	300	193	317.333
gene-SEN0353	282	87	-17.3333	-1.04851	0.0547315	-1.22165	-1.67646e-06	1	0.0717076	297	443	384	374.667	494	366	212	357.333
gene-SEN0354	429	141	-43.6667	-1.07447	0.00168683	-1.23409	-2.92625e-06	1	0.00259887	516	657	717	630	800	588	371	586.333
gene-SEN0355	9882	3308	543.333	1.03705	0.00037916	-1.09508	-3.10304e-05	1	0.000615405	12279	13864	17850	14664.3	19959	15587	10077	15207.7
gene-SEN0356	2419	958	-1244	-1.62839	0	-1.86075	-3.65563e-05	0	0	2914	3006	3751	3223.67	2651	1956	1332	1979.67
gene-SEN0357	126	40	7.66667	1.04042	0.368353	-1.09079	-3.84914e-07	1	0.418613	168	164	237	189.667	257	204	131	197.333
gene-SEN0358	1427	237	-230	-1.10201	3.47632e-10	-1.24987	-1.21346e-05	1.54036e-06	7.93181e-10	2128	2365	2961	2484.67	2902	2328	1534	2254.67
gene-SEN0359	1584	165	-366	-1.18869	5.32907e-15	-1.34731	-1.4458e-05	2.36131e-11	1.48045e-14	1934	2099	2884	2305.67	2573	1946	1300	1939.67
gene-SEN0360	1267	57	-294	-1.19393	6.52811e-13	-1.35325	-1.14951e-05	2.89261e-09	1.68175e-12	1551	1603	2276	1810	1993	1546	1009	1516
gene-SEN0361	992	473	-593.667	-2.13875	0	-2.43903	-1.60862e-05	0	0	1007	1002	1336	1115	691	529	344	521.333
gene-SEN0362	387	80	166.667	1.4122	0.00540851	1.23323	2.31819e-06	1	0.00793021	392	362	459	404.333	749	585	379	571
gene-SEN0363	9784	2525	4395.67	1.5119	2.28301e-28	1.33051	6.91619e-05	1.0116e-24	7.8785e-28	7268	7984	10509	8587	17052	13344	8552	12982.7
gene-SEN0364	298	37	127.667	1.44329	0.00781715	1.25457	1.80538e-06	1	0.0112315	258	298	308	288	556	420	271	415.667
gene-SEN0365	650	289	183.333	1.22917	0.133406	1.07951	1.55134e-06	1	0.164979	688	735	977	800	1281	1038	631	983.333
gene-SEN0366	2790	657	1589	1.92725	4.05139e-46	1.70533	2.94034e-05	1.79517e-42	1.66374e-45	1438	1554	2149	1713.67	4228	3469	2211	3302.67
gene-SEN0367	245	54	101.667	1.54174	0.00111547	1.34917	1.5953e-06	1	0.00174221	149	181	233	187.667	394	295	179	289.333
gene-SEN0368	952	305	382	1.40098	5.29489e-06	1.23399	5.42811e-06	0.0234616	9.74725e-06	799	877	1182	952.667	1751	1375	878	1334.67
gene-SEN0369	11060	3009	5122.67	1.50083	2.53278e-25	1.32413	8.07925e-05	1.12228e-21	8.34406e-25	8668	9504	12513	10228.3	19728	16155	10170	15351
gene-SEN0370	1805	474	-777.667	-1.4891	0	-1.68927	-2.35799e-05	0	0	2094	2124	2885	2367.67	2070	1620	1080	1590
gene-SEN0371	3461	993	-1364.67	-1.43521	0	-1.63551	-4.26189e-05	0	0	3773	4239	5489	4500.33	4186	3193	2028	3135.67
gene-SEN0372	1138	113	-354.333	-1.31845	6.88338e-15	-1.48329	-1.15947e-05	3.05003e-11	1.89796e-14	1224	1283	1894	1467	1412	1170	756	1112.67
gene-SEN0373	1658	243	-525.333	-1.27215	0	-1.45204	-1.87047e-05	0	0	2133	2349	2885	2455.67	2458	2106	1227	1930.33
gene-SEN0374	4037	1322	767.667	1.13544	0.839945	-1.00654	-9.05397e-07	1	0.874893	5070	5542	6392	5668	8331	6682	4294	6435.67
gene-SEN0375	6895	2205	795.333	1.08489	0.0618321	-1.04957	-1.07879e-05	1	0.0803188	7995	8684	11428	9369	13594	10200	6699	10164.3
gene-SEN0376	1862	405	-279.667	-1.09873	6.87983e-12	-1.25068	-1.52299e-05	3.04845e-08	1.68796e-11	2609	3014	3714	3112.33	3736	2888	1874	2832.67
gene-SEN0377	1056	198	-1	-1.00063	0.000917478	-1.14138	-4.78588e-06	1	0.00144469	1385	1486	1869	1580	2105	1583	1049	1579
gene-SEN0378	4478	2134	1121.33	1.18439	0.140906	1.04354	6.46819e-06	1	0.17377	5060	5990	7194	6081.33	9338	7410	4860	7202.67
gene-SEN0379	2453	1261	531.667	1.15388	0.518642	1.02055	1.72855e-06	1	0.56926	2842	3274	4249	3455	5155	4103	2702	3986.67
gene-SEN0380	3911	1052	1964.33	1.61546	1.64135e-29	1.4292	3.33599e-05	7.27282e-26	5.77666e-29	2719	2902	3954	3191.67	6630	5343	3495	5156
gene-SEN0381	2224	709	920.333	1.39675	5.2179e-09	1.22508	1.27469e-05	2.31205e-05	1.12345e-08	2037	2113	2809	2319.67	4261	3359	2100	3240
gene-SEN0382	5652	1070	-1938.33	-1.3324	0	-1.51378	-6.43012e-05	0	0	6792	6976	9541	7769.67	7699	5906	3889	5831.33
gene-SEN0383	7424	2793	-4131.33	-2.04064	2.22045e-16	-2.31718	-0.000112097	9.8388e-13	6.439e-16	6846	7420	10038	8101.33	5243	4053	2614	3970
gene-SEN0384	10559	6536	-8185	-7.95412	0	-9.06955	-0.000203073	0	0	7735	9042	11309	9362	1582	1199	750	1177
gene-SEN0385	67512	15801	38333	1.95326	1.63287e-122	1.73062	0.000714235	7.23527e-119	9.99346e-122	33475	37022	50140	40212.3	100987	81826	52823	78545.3
gene-SEN0386	1757	587	44.6667	1.01617	0.00357993	-1.11172	-6.74455e-06	1	0.00534096	2294	2504	3488	2762	3648	2881	1891	2806.67
gene-SEN0387	6862	1805	-2383.67	-1.32774	0	-1.50091	-7.84713e-05	0	0	8106	8972	11892	9656.67	9622	7167	5030	7273
gene-SEN0388	15621	3055	-4918	-1.28791	0	-1.45724	-0.000168011	0	0	18397	20459	27143	21999.7	22319	17404	11522	17081.7
gene-SEN0389	12052	4680	1322.33	1.07263	0.0551595	-1.05343	-2.24798e-05	1	0.0721617	15370	16731	22520	18207	25295	20050	13243	19529.3
gene-SEN0390	29038	4924	-8244.33	-1.2539	0	-1.41395	-0.000289414	0	0	33455	37484	51206	40715	42684	32560	22168	32470.7
gene-SEN0391	13212	2455	-3782.33	-1.25126	0	-1.42263	-0.000136257	0	0	15749	17627	23132	18836	20069	15172	9920	15053.7
gene-SEN0392	417	119	16.6667	1.02537	0.0760218	-1.10653	-1.54471e-06	1	0.0973844	561	624	786	657	879	680	462	673.667
gene-SEN0393	525	207	127.667	1.20602	0.39564	1.05404	8.18216e-07	1	0.446986	564	544	751	619.667	997	773	472	747.333
gene-SEN0394	2915	1174	1000.67	1.27817	0.000206027	1.12479	1.09624e-05	0.912905	0.000341528	3178	3262	4352	3597.33	5985	4739	3070	4598
gene-SEN0395	34271	7744	19297.7	1.97198	1.35475e-89	1.74148	0.000358022	6.0029e-86	7.20163e-89	16648	18182	24732	19854	50919	40610	25926	39151.7
gene-SEN0396	455	221	107.667	1.1684	0.567667	1.0338	5.25891e-07	1	0.617866	556	553	809	639.333	961	774	506	747
gene-SEN0397	2029	642	820.333	1.39138	1.30755e-08	1.22236	1.13698e-05	5.79376e-05	2.76288e-08	1761	1998	2529	2096	3790	3072	1887	2916.33
gene-SEN0398	3643	510	2027	1.64349	4.41231e-21	1.44694	3.45377e-05	1.95509e-17	1.3778e-20	2766	3087	3597	3150	6409	5647	3475	5177
gene-SEN0399	2773	908	1452	1.56535	2.91348e-08	1.38654	2.40458e-05	0.000129096	6.0495e-08	2033	2382	3290	2568.33	4799	4806	2456	4020.33
gene-SEN0400	2643	1579	715	1.18104	0.270579	1.04748	4.55993e-06	1	0.315095	3384	3501	4963	3949.33	5703	5230	3060	4664.33
gene-SEN0401	1501	439	-240.333	-1.13047	1.62278e-06	-1.29066	-1.13949e-05	0.00719054	3.07946e-06	1657	2004	2586	2082.33	2345	2096	1085	1842
gene-SEN0402	908	67	-119	-1.09292	2.4809e-06	-1.24412	-6.68997e-06	0.0109929	4.65603e-06	1222	1233	1744	1399.67	1717	1289	836	1280.67
gene-SEN0403	1082	201	-85.3333	-1.04429	0.000155325	-1.18544	-7.73099e-06	0.688247	0.000260108	1805	1959	2272	2012	2428	2006	1346	1926.67
gene-SEN0404	7754	1797	-2620.33	-1.33222	0	-1.50898	-8.62094e-05	0	0	8645	9869	13009	10507.7	10335	8072	5255	7887.33
gene-SEN0405	4911	1296	-1716	-1.33413	0	-1.50442	-5.58848e-05	0	0	5620	6462	8473	6851.67	6679	5166	3562	5135.67
gene-SEN0406	1472	62	-326	-1.16906	1.13152e-11	-1.31955	-1.32917e-05	5.01375e-08	2.74576e-11	1945	2007	2811	2254.33	2499	1947	1339	1928.33
gene-SEN0407	12978	3507	-5521	-1.51866	0	-1.72629	-0.000165594	0	0	13785	14707	20005	16165.7	14207	10700	7027	10644.7
gene-SEN0408	503	200	-180	-1.32688	5.88021e-11	-1.52613	-6.16161e-06	2.60552e-07	1.38371e-10	620	718	854	730.667	783	518	351	550.667
gene-SEN0409	103	46	12.6667	1.10795	0.706646	-1.05689	-1.56598e-07	1	0.751776	93	150	109	117.333	177	139	74	130
gene-SEN0410	320	68	41	1.11061	0.567892	-1.06159	-5.35843e-07	1	0.617959	348	416	348	370.667	556	443	236	411.667
gene-SEN0411	146	31	26.6667	1.1278	0.868913	-1.01714	-8.68143e-08	1	0.901675	190	221	215	208.667	306	240	160	235.333
gene-SEN0412	488	155	88.6667	1.13065	0.940383	-1.00509	-8.41008e-08	1	0.962318	597	633	806	678.667	1019	752	531	767.333
gene-SEN0413	292	104	41.3333	1.12614	0.743085	-1.02543	-1.98915e-07	1	0.785264	272	335	376	327.667	510	379	218	369
gene-SEN0414	393	85	128	1.33362	0.0849923	1.15078	1.42037e-06	1	0.108156	350	366	435	383.667	688	552	295	511.667
gene-SEN0415	2271	785	889.667	1.35272	1.76677e-07	1.1876	1.15586e-05	0.000782855	3.5232e-07	2211	2325	3031	2522.33	4482	3508	2246	3412
gene-SEN0416	2330	516	975	1.40586	2.45368e-09	1.23446	1.37903e-05	1.08722e-05	5.36901e-09	2059	2370	2778	2402.33	4389	3481	2262	3377.33
gene-SEN0417	25578	6080	15252	1.99234	1.69883e-63	1.75329	0.00028344	7.52751e-60	7.833e-63	13549	14464	18096	15369.7	39127	32194	20544	30621.7
gene-SEN0418	2905	928	247.667	1.06016	0.0142504	-1.07737	-7.2305e-06	1	0.0199443	3610	3866	4874	4116.67	5730	4538	2825	4364.33
gene-SEN0419	176	16	-12	-1.04768	0.0501868	-1.1968	-1.06068e-06	1	0.0661444	245	229	317	263.667	344	243	168	251.667
gene-SEN0420	564	68	255.667	1.6068	1.63074e-05	1.39436	4.08402e-06	0.0722583	2.91599e-05	417	362	485	421.333	926	670	435	677
gene-SEN0421	45792	8875	22739	1.65761	4.75558e-47	1.46511	0.0003918	2.1072e-43	1.97118e-46	28524	33168	42043	34578.3	74316	58931	38705	57317.3
gene-SEN0422	13935	2471	7235	1.84033	6.01132e-69	1.62556	0.000130798	2.66362e-65	2.85489e-68	6840	8259	10730	8609.67	20775	16310	10449	15844.7
gene-SEN0423	25335	5162	12481.3	1.70499	1.61406e-40	1.5145	0.000221192	7.15191e-37	6.30124e-40	14143	16904	22066	17704.3	39478	30244	20835	30185.7
gene-SEN0424	119467	22298	56609.7	1.68009	3.93738e-29	1.49437	0.000998014	1.74465e-25	1.38026e-28	64304	81557	103855	83238.7	183771	138951	96823	139848
gene-SEN0425	61762	11368	30680.7	1.71405	5.62485e-38	1.52139	0.000543874	2.49237e-34	2.13754e-37	33662	41936	53304	42967.3	95424	75519	50001	73648
gene-SEN0426	4004	2161	1184	1.21971	0.00664106	1.08085	1.06025e-05	1	0.00962595	4440	5075	6652	5389	8444	6784	4491	6573
gene-SEN0427	10278	2505	5487.33	1.70456	1.27852e-45	1.51336	9.73339e-05	5.66511e-42	5.21649e-45	6590	7135	9640	7788.33	16868	13819	9140	13275.7
gene-SEN0428	10689	2603	6408.33	2.24072	3.33708e-46	1.95955	0.000121244	1.47866e-42	1.37167e-45	4537	4857	6101	5165	15226	12034	7460	11573.3
gene-SEN0429	116774	32382	2061.33	1.01167	5.35801e-06	-1.12219	-0.000468573	0.0237413	9.85936e-06	149900	163186	216888	176658	235325	182282	118551	178719
gene-SEN0430	15862	4146	-388.333	-1.0149	1.97971e-05	-1.14747	-8.27807e-05	0.087721	3.51728e-05	23297	23126	32910	26444.3	33379	27272	17517	26056
gene-SEN0431	33630	4516	-4470	-1.08667	1.77636e-15	-1.23175	-0.000257194	7.87104e-12	5.04554e-15	48509	51296	68324	56043	67000	53025	34694	51573
gene-SEN0432	50779	7409	-13276.7	-1.21928	0	-1.37938	-0.000493992	0	0	61418	68827	91222	73822.3	78461	62733	40443	60545.7
gene-SEN0433	71013	16440	36873	1.6533	3.7327e-42	1.45324	0.000624747	1.65396e-38	1.48337e-41	49415	51734	68174	56441	120428	98370	61144	93314
gene-SEN0434	14862	2123	-4630	-1.32039	0	-1.49116	-0.000152372	0	0	15506	17426	24312	19081.3	18601	15303	9450	14451.3
gene-SEN0435	263	43	142	1.66562	3.88202e-05	1.46572	2.43654e-06	0.172012	6.75088e-05	208	181	251	213.333	444	382	240	355.333
gene-SEN0436	471	121	-124.333	-1.20327	1.9169e-07	-1.37134	-4.86465e-06	0.000849378	3.814e-07	630	690	888	736	849	569	417	611.667
gene-SEN0437	2384	196	-594.667	-1.19984	0	-1.36927	-2.35159e-05	0	0	3185	3195	4331	3570.33	3981	2999	1947	2975.67
gene-SEN0438	843	296	-117.667	-1.08385	8.92418e-06	-1.23056	-6.9705e-06	0.039543	1.62461e-05	1253	1549	1761	1521	1792	1469	949	1403.33
gene-SEN0439	419	149	19.6667	1.025	0.126163	-1.1015	-1.77839e-06	1	0.156722	675	799	886	786.667	1007	824	588	806.333
gene-SEN0440	488	83	201.667	1.43091	0.00216556	1.24157	2.78092e-06	1	0.00329859	417	477	510	468	905	677	427	669.667
gene-SEN0441	894	134	440.333	1.52462	1.23269e-08	1.34467	7.09071e-06	5.46206e-05	2.60968e-08	734	825	959	839.333	1628	1316	895	1279.67
gene-SEN0442	1605	520	187.333	1.08776	0.171522	-1.05515	-2.73622e-06	1	0.20828	1873	2095	2436	2134.67	3089	2393	1484	2322
gene-SEN0443	1411	481	244.333	1.12601	0.774293	-1.01582	-7.42863e-07	1	0.814358	1622	2092	2103	1939	2906	2149	1495	2183.33
gene-SEN0444	55	3	16.6667	1.4717	0.153693	1.29124	2.51714e-07	1	0.188385	24	41	41	35.3333	79	38	39	52
gene-SEN0445	605	88	263.333	1.4953	2.40752e-05	1.30312	3.95251e-06	0.106677	4.25178e-05	456	542	597	531.667	1061	815	509	795
gene-SEN0446	2785	1371	681	1.17538	0.199833	1.04101	3.87542e-06	1	0.239249	3278	3538	4833	3883	5914	4649	3129	4564
gene-SEN0447	7435	2028	4379.67	2.22921	3.40551e-05	1.96957	8.40644e-05	0.150898	5.94321e-05	2951	3316	4422	3563	10386	8098	5344	7942.67
gene-SEN0448	537	218	151.333	1.19092	0.346246	1.05392	1.04619e-06	1	0.395015	699	751	928	792.667	1226	917	689	944
gene-SEN0449	1143	326	316.667	1.19285	0.339793	1.04658	1.88124e-06	1	0.388247	1509	1582	1835	1642	2473	2073	1330	1958.67
gene-SEN0450	199	105	58.3333	1.28736	0.223943	1.13287	6.53166e-07	1	0.265738	144	203	262	203	343	284	157	261.333
gene-SEN0451	237	13	145.333	1.65465	0.000156494	1.45684	2.49316e-06	0.693424	0.000261768	193	230	243	222	430	430	242	367.333
gene-SEN0452	8296	2401	5073	2.14248	4.74386e-86	1.89201	9.65814e-05	2.102e-82	2.47586e-85	3887	3977	5457	4440.33	12183	9979	6378	9513.33
gene-SEN0453	2807	717	-1256.33	-1.59844	0	-1.82048	-3.68608e-05	0	0	2935	2986	4146	3355.67	2741	2218	1339	2099.33
gene-SEN0454	3041	276	-913.667	-1.29344	0	-1.46009	-3.08325e-05	0	0	3492	3451	5139	4027.33	4027	3216	2098	3113.67
gene-SEN0455	3785	77	-942	-1.23043	0	-1.39076	-3.43109e-05	0	0	4344	4290	6456	5030	5226	4367	2671	4088
gene-SEN0456	32297	9260	-11401.3	-1.33835	0	-1.50856	-0.000369729	0	0	36579	43170	55545	45098	43932	33910	23248	33696.7
gene-SEN0457	14162	3511	-3863	-1.23495	0	-1.3951	-0.00013962	0	0	16070	19581	25264	20305	21726	16498	11102	16442
gene-SEN0458	2067	756	800.667	1.35246	6.06938e-07	1.18662	1.03482e-05	0.00268934	1.18005e-06	1969	2099	2747	2271.67	4036	3190	1991	3072.33
gene-SEN0459	6122	1101	-1658.33	-1.22274	0	-1.38676	-6.1864e-05	0	0	7562	8663	11085	9103.33	9705	7667	4963	7445
gene-SEN0460	1187	413	44.3333	1.02321	0.0123079	-1.11145	-4.69192e-06	1	0.017396	1620	1919	2192	1910.33	2509	2033	1322	1954.67
gene-SEN0461	193	54	-2.66667	-1.01058	0.1077	-1.16174	-8.65203e-07	1	0.135151	230	219	315	254.667	338	273	145	252
gene-SEN0462	763	186	-127	-1.11266	2.75092e-06	-1.26617	-6.44345e-06	0.0121893	5.15187e-06	1061	1218	1484	1254.33	1414	1247	721	1127.33
gene-SEN0463	1254	145	593.333	1.67399	1.57036e-14	1.45932	9.8953e-06	6.95826e-11	4.28201e-14	748	874	1019	880.333	2002	1477	942	1473.67
gene-SEN0464	5728	984	-663.667	-1.07426	5.94191e-13	-1.21602	-4.15264e-05	2.63286e-09	1.53609e-12	8003	8987	11814	9601.33	11818	8905	6090	8937.67
gene-SEN0465	12342	3277	-390.667	-1.01941	1.27174e-07	-1.15213	-6.59979e-05	0.00056351	2.55792e-07	17389	18952	25219	20520	26032	20666	13690	20129.3
gene-SEN0466	6977	1270	-469.667	-1.04192	3.64637e-09	-1.17896	-4.32226e-05	1.61571e-05	7.93959e-09	9896	10979	14149	11674.7	14713	11166	7736	11205
gene-SEN0467	11103	1337	-955	-1.05625	6.07447e-12	-1.203	-7.39969e-05	2.6916e-08	1.49367e-11	15742	16689	21370	17933.7	22480	17079	11377	16978.7
gene-SEN0468	25740	4204	-7388.33	-1.25736	0	-1.41859	-0.00025873	0	0	29827	33188	45276	36097	37606	28984	19536	28708.7
gene-SEN0469	19227	9824	6006.33	1.24043	0.000666418	1.09916	6.02718e-05	1	0.00106449	21133	22754	31058	24981.7	40360	31370	21234	30988
gene-SEN0470	2747	550	1283	1.51971	3.12042e-17	1.32978	1.99343e-05	1.38266e-13	9.20546e-17	2190	2333	2883	2468.67	4937	3869	2449	3751.67
gene-SEN0471	395	151	84.3333	1.18215	0.656855	1.03226	3.65132e-07	1	0.704215	393	452	544	463	746	545	351	547.333
gene-SEN0472	6888	1324	-2824	-1.47824	0	-1.67615	-8.57761e-05	0	0	7480	7938	10769	8729	7579	6255	3881	5905
gene-SEN0473	2756	840	240.333	1.06229	0.0200225	-1.07545	-6.61823e-06	1	0.0275784	3408	3568	4599	3858.33	5402	4248	2646	4098.67
gene-SEN0474	1853	162	-72.3333	-1.02657	2.95258e-05	-1.17071	-9.96346e-06	0.130829	5.17929e-05	2461	2599	3323	2794.33	3698	2623	1845	2722
gene-SEN0475	10297	2992	6444	2.16711	3.95031e-37	1.91622	0.000123462	1.75038e-33	1.49096e-36	4787	5085	6692	5521.33	15084	12735	8077	11965.3
gene-SEN0476	2532	849	757	1.22249	0.046216	1.07505	6.26536e-06	1	0.0612207	3057	3244	3906	3402.33	5424	4162	2892	4159.33
gene-SEN0477	1741	497	81.6667	1.03042	0.0113568	-1.1004	-5.98113e-06	1	0.0161031	2231	2634	3189	2684.67	3656	2728	1915	2766.33
gene-SEN0478	293	103	56.6667	1.17727	0.811211	1.0243	1.89691e-07	1	0.848955	302	261	396	319.667	529	364	236	376.333
gene-SEN0479	2321	1048	212	1.0521	0.063297	-1.07246	-6.72773e-06	1	0.0820324	3446	4028	4733	4069	5335	4494	3014	4281
gene-SEN0480	3378	582	1786.67	1.59755	4.44959e-21	1.40301	2.95476e-05	1.97161e-17	1.38846e-20	2664	2862	3444	2990	6042	5113	3175	4776.67
gene-SEN0481	1499	414	706.667	1.48479	1.85624e-11	1.31428	1.11834e-05	8.22498e-08	4.44594e-11	1265	1347	1761	1457.67	2764	2218	1511	2164.33
gene-SEN0482	2803	639	1482.67	1.65643	3.90947e-28	1.46667	2.57233e-05	1.73229e-24	1.3439e-27	1947	2095	2734	2258.67	4750	3885	2589	3741.33
gene-SEN0483	670	50	-178.333	-1.23312	8.13756e-11	-1.39965	-6.5611e-06	3.60575e-07	1.90277e-10	808	851	1171	943.333	993	801	501	765
gene-SEN0484	1146	302	-359.667	-1.26781	0	-1.44052	-1.27008e-05	0	0	1431	1618	2059	1702.67	1800	1316	913	1343
gene-SEN0485	7423	1803	-2763.67	-1.38976	0	-1.57107	-8.71627e-05	0	0	8363	8938	12262	9854.33	9298	7135	4839	7090.67
gene-SEN0486	2090	483	-504.667	-1.20117	0	-1.36284	-1.95035e-05	0	0	2410	2893	3737	3013.33	3322	2557	1647	2508.67
gene-SEN0487	1580	388	-248	-1.1195	3.97529e-07	-1.25909	-1.1571e-05	0.00176145	7.80786e-07	1792	2180	2998	2323.33	2729	2079	1418	2075.33
gene-SEN0488	591	111	-188.667	-1.27732	1.50293e-11	-1.46863	-6.79411e-06	6.65949e-08	3.61732e-11	769	833	1005	869	905	722	414	680.333
gene-SEN0489	1212	135	-157.333	-1.08475	1.51452e-08	-1.23594	-9.39968e-06	6.71084e-05	3.1926e-08	1761	1896	2384	2013.67	2450	1881	1238	1856.33
gene-SEN0490	8593	3169	5716.67	2.90091	9.28863e-24	2.56895	0.000114956	4.11579e-20	3.00862e-23	2544	2778	3700	3007.33	11137	9088	5947	8724
gene-SEN0491	2422	487	-1067.33	-1.55959	0	-1.76374	-3.13476e-05	0	0	2498	2729	3697	2974.67	2436	2011	1275	1907.33
gene-SEN0492	1219	307	-464	-1.38221	0	-1.57211	-1.49081e-05	0	0	1467	1537	2030	1678	1601	1230	811	1214
gene-SEN0493	800	322	-442.667	-1.83575	0	-2.12674	-1.2646e-05	0	0	876	934	1107	972.333	728	554	307	529.667
gene-SEN0494	3478	1784	880.333	1.17696	0.205003	1.03912	4.74901e-06	1	0.245085	4219	4702	6003	4974.67	7369	6305	3891	5855
gene-SEN0495	361	80	151.667	1.41102	0.00207456	1.24229	2.1859e-06	1	0.00316433	310	365	432	369	671	539	352	520.667
gene-SEN0496	521	108	270.667	1.67554	9.20026e-10	1.47963	4.68942e-06	4.07664e-06	2.05787e-09	340	377	485	400.667	861	695	458	671.333
gene-SEN0497	2966	1129	767.333	1.19159	0.149222	1.04685	4.59461e-06	1	0.183159	3564	3758	4693	4005	6167	4949	3201	4772.33
gene-SEN0498	332	80	-90	-1.21327	2.41381e-06	-1.37985	-3.44093e-06	0.0106956	4.5378e-06	423	503	610	512	550	438	278	422
gene-SEN0499	197	66	-68.3333	-1.41331	4.21278e-06	-1.61462	-2.15778e-06	0.0186668	7.80059e-06	184	216	301	233.667	242	150	104	165.333
gene-SEN0500	288	87	-130.333	-1.59332	9.01455e-13	-1.82305	-3.85671e-06	3.99435e-09	2.31154e-12	305	319	426	350	303	218	138	219.667
gene-SEN0501	120	22	19	1.16239	0.981593	-1.00083	-2.38274e-09	1	0.998265	105	119	127	117	199	130	79	136
gene-SEN0503	163	42	44.3333	1.39349	0.226924	1.18576	5.12532e-07	1	0.269138	108	94	136	112.667	249	136	86	157
gene-SEN0504	262	95	72	1.28571	0.214117	1.11848	7.28347e-07	1	0.255246	211	239	306	252	463	308	201	324
gene-SEN0505	313	47	143.667	1.73801	0.00132685	1.47708	2.30271e-06	1	0.00205714	165	233	186	194.667	478	341	196	338.333
gene-SEN0506	505	35	242	1.7773	1.00081e-08	1.55173	4.20077e-06	4.43457e-05	2.12996e-08	251	324	359	311.333	756	546	358	553.333
gene-SEN0507	2616	684	1270	1.5907	1.85156e-23	1.40356	2.11413e-05	8.20428e-20	5.97109e-23	1834	1966	2650	2150	4450	3515	2295	3420
gene-SEN0508	217	43	93.6667	1.41445	0.0621199	1.23535	1.31913e-06	1	0.0806013	199	261	218	226	416	312	231	319.667
gene-SEN0509	137	15	69.3333	1.45022	0.0193889	1.27098	1.0281e-06	1	0.0267556	147	150	165	154	284	231	155	223.333
gene-SEN0510	394	95	155.667	1.58375	0.0158497	1.34958	2.30336e-06	1	0.0220918	200	339	261	266.667	594	429	244	422.333
gene-SEN0511	227	33	6.33333	1.02901	0.30485	-1.17883	-8.32084e-07	1	0.351402	196	281	178	218.333	345	211	118	224.667
gene-SEN0512	134	37	38	1.33828	0.412552	1.13384	3.73978e-07	1	0.464435	99	136	102	112.333	224	137	90	150.333
gene-SEN0513	188	56	-32	-1.128	0.00828853	-1.30551	-1.63059e-06	1	0.0118741	266	284	296	282	355	228	167	250
gene-SEN0514	2647	759	948.333	1.37954	3.25249e-07	1.21518	1.30824e-05	0.00144118	6.41378e-07	1975	2464	3057	2498.67	4622	3421	2298	3447
gene-SEN0515	1461	400	596.333	1.47517	8.80081e-09	1.28765	8.79621e-06	3.89964e-05	1.87663e-08	1036	1196	1533	1255	2497	1924	1133	1851.33
gene-SEN0516	2476	630	-958.333	-1.40602	0	-1.59631	-3.02312e-05	0	0	2836	3075	4045	3318.67	3071	2441	1569	2360.33
gene-SEN0517	27759	6984	13111.3	1.55479	1.37553e-34	1.36793	0.000211952	6.09498e-31	5.08763e-34	20137	21889	28873	23633	47896	38273	24064	36744.3
gene-SEN0518	12117	2671	-2406.67	-1.14276	0	-1.29571	-0.00010711	0	0	15857	18528	23408	19264.3	22115	17167	11291	16857.7
gene-SEN0519	609	140	-50	-1.05591	0.000189045	-1.2026	-3.87648e-06	0.837658	0.000313965	794	878	1161	944.333	1179	934	570	894.333
gene-SEN0520	168	67	55.6667	1.40338	0.105004	1.21855	7.35009e-07	1	0.132105	134	101	179	138	269	200	112	193.667
gene-SEN0521	204	68	22.6667	1.08173	0.503141	-1.05741	-3.6885e-07	1	0.554858	238	277	317	277.333	399	306	195	300
gene-SEN0522	1207	637	342	1.19693	0.169871	1.05783	2.45096e-06	1	0.206615	1444	1685	2081	1736.67	2604	2235	1397	2078.67
gene-SEN0523	5519	2437	1179	1.16066	0.426166	1.0204	3.65586e-06	1	0.477819	6248	6989	8778	7338.33	11193	8685	5674	8517.33
gene-SEN0524	3032	1508	2298.33	20.1528	1.20096e-90	17.7049	4.91224e-05	5.32147e-87	6.45027e-90	98	136	126	120	3130	2491	1634	2418.33
gene-SEN0525	351	144	244	4.93548	2.68162e-40	4.28409	5.02997e-06	1.18822e-36	1.04413e-39	60	67	59	62	410	304	204	306
gene-SEN0526	164	34	93.3333	2.21739	1.8124e-06	1.90746	1.73013e-06	0.00803075	3.43341e-06	78	83	69	76.6667	233	165	112	170
gene-SEN0527	586	144	278.667	1.77912	0.000604902	1.52313	4.66345e-06	1	0.000970076	293	462	318	357.667	879	613	417	636.333
gene-SEN0528	202	22	92.3333	1.54207	0.00358667	1.34971	1.46535e-06	1	0.00534922	158	166	187	170.333	360	240	188	262.667
gene-SEN0529	150	28	71.3333	1.53634	0.0282053	1.31809	1.05026e-06	1	0.0383014	122	152	125	133	272	217	124	204.333
gene-SEN0530	250	96	163.667	3.23182	1.54221e-19	2.86941	3.35135e-06	6.83353e-16	4.70629e-19	55	80	85	73.3333	305	230	176	237
gene-SEN0531	165	33	25	1.14822	0.934017	-1.00826	-3.39444e-08	1	0.957794	143	176	187	168.667	291	164	126	193.667
gene-SEN0532	82	5	37.6667	2.21505	0.000214701	1.89606	6.8306e-07	0.95134	0.000355774	25	35	33	31	107	61	38	68.6667
gene-SEN0533	333	39	176	1.91667	6.57785e-08	1.67043	3.16491e-06	0.000291465	1.34563e-07	161	210	205	192	494	366	244	368
gene-SEN0534	106	29	-28.6667	-1.20874	0.00189496	-1.37856	-1.11506e-06	1	0.00290037	138	167	193	166	177	148	87	137.333
gene-SEN0534A	50	13	12	1.28346	0.600617	1.10713	1.11578e-07	1	0.649582	34	49	44	42.3333	83	47	33	54.3333
gene-SEN0535	967	323	611.667	3.00546	2.94711e-40	2.6476	1.22303e-05	1.30586e-36	1.1465e-39	280	241	394	305	1208	939	603	916.667
gene-SEN0536	602	186	402.333	2.82051	4.49611e-23	2.4412	7.88691e-06	1.99223e-19	1.43843e-22	217	225	221	221	819	644	407	623.333
gene-SEN0537	369	62	221	2.64516	1.00666e-13	2.25989	4.17051e-06	4.4605e-10	2.66776e-13	134	122	147	134.333	491	379	196	355.333
gene-SEN0537A	37	25	-12.6667	-1.34234	0.0107579	-1.55655	-4.37366e-07	1	0.0152979	45	51	53	49.6667	61	26	24	37
gene-SEN0538	139	36	87	2.06098	2.3205e-07	1.81729	1.64532e-06	0.00102821	4.6005e-07	72	84	90	82	211	176	120	169
gene-SEN0538A	214	31	94.6667	1.45955	0.00613077	1.27807	1.40561e-06	1	0.00892719	185	201	232	206	399	299	204	300.667
gene-SEN0539	834	310	-303	-1.31334	6.66134e-16	-1.50248	-1.0396e-05	2.95164e-12	1.91416e-15	1063	1283	1464	1270	1298	973	630	967
gene-SEN0540	272	66	81.6667	1.22273	0.403628	1.07809	7.05111e-07	1	0.45543	311	399	390	366.667	583	429	333	448.333
gene-SEN0541	45	16	13	1.4382	0.290224	1.24473	1.77668e-07	1	0.336381	31	19	39	29.6667	64	41	23	42.6667
gene-SEN0542	208	65	-58	-1.21091	0.000151699	-1.39533	-2.31912e-06	0.672178	0.000254228	305	322	372	333	388	257	180	275
gene-SEN0543	4812	1270	2315	1.55396	3.53422e-28	1.36687	3.74011e-05	1.56601e-24	1.21585e-27	3623	3822	5092	4179	8435	6787	4260	6494
gene-SEN0544	8081	2368	3868.33	1.62312	2.70584e-32	1.43235	6.51596e-05	1.19896e-28	9.80341e-32	5188	5534	7902	6208	13269	10372	6588	10076.3
gene-SEN0545	2634	816	211.667	1.05182	0.0325981	-1.07549	-6.9872e-06	1	0.0439435	3579	3624	5051	4084.67	5564	4395	2930	4296.33
gene-SEN0546	801	242	233	1.25947	0.098013	1.09716	2.14024e-06	1	0.123837	768	916	1010	898	1539	1116	738	1131
gene-SEN0548	7700	2471	3346	1.46376	2.50232e-20	1.29621	5.19569e-05	1.10878e-16	7.72669e-20	6034	6570	9041	7215	13734	10794	7155	10561
gene-SEN0549	774	289	292	1.37532	0.000309741	1.20387	3.86511e-06	1	0.00050738	667	705	962	778	1441	1096	673	1070
gene-SEN0550	1378	679	410.667	1.25087	0.0135817	1.10104	4.02571e-06	1	0.0190929	1330	1562	2019	1637	2708	2095	1340	2047.67
gene-SEN0551	616	154	318.333	1.64571	5.94517e-10	1.44799	5.38551e-06	2.63431e-06	1.34403e-09	423	451	605	493	1039	872	523	811.333
gene-SEN0551A	295	118	73	1.21619	0.463431	1.06193	5.10928e-07	1	0.516594	309	293	411	337.667	552	423	257	410.667
gene-SEN0552	669	127	377.333	2.08846	8.1696e-20	1.8235	6.97574e-06	3.61995e-16	2.50689e-19	300	327	413	346.667	969	749	454	724
gene-SEN0553	218	38	-87.3333	-1.49156	1.64818e-08	-1.68694	-2.62403e-06	7.3031e-05	3.45627e-08	217	243	335	265	227	189	117	177.667
gene-SEN0554	6278	1356	3453.67	1.99615	1.08023e-144	1.75899	6.40488e-05	4.78651e-141	6.84766e-144	2874	3235	4292	3467	9152	7019	4591	6920.67
gene-SEN0555	4178	1100	2394.67	2.40203	1.13663e-71	2.11028	4.6195e-05	5.03639e-68	5.47163e-71	1404	1630	2090	1708	5582	3996	2730	4102.67
gene-SEN0556	325	55	164	1.84536	2.56187e-08	1.6216	2.94458e-06	0.000113516	5.33943e-08	161	189	232	194	486	344	244	358
gene-SEN0557	7590	1103	3876.33	1.67804	1.67754e-40	1.48135	6.72879e-05	7.43317e-37	6.54328e-40	4828	5610	6713	5717	12418	9726	6636	9593.33
gene-SEN0558	2620	523	1392.67	1.8239	1.90093e-39	1.61261	2.52111e-05	8.42302e-36	7.32436e-39	1402	1578	2091	1690.33	4022	3126	2101	3083
gene-SEN0559	2951	899	1763	2.35027	4.40236e-72	2.07425	3.42931e-05	1.95069e-68	2.12957e-71	1115	1266	1536	1305.67	4066	2975	2165	3068.67
gene-SEN0560	1912	326	953.667	1.58304	4.02197e-13	1.39768	1.59562e-05	1.78214e-09	1.04831e-12	1473	1554	1880	1635.67	3385	2513	1870	2589.33
gene-SEN0561	2327	229	1115.67	1.64205	7.04699e-17	1.4289	1.83044e-05	3.12252e-13	2.07064e-16	1542	1721	1950	1737.67	3869	2825	1866	2853.33
gene-SEN0562	3521	559	1651	1.60044	1.22159e-24	1.40361	2.71398e-05	5.41284e-21	3.98883e-24	2350	2670	3229	2749.67	5871	4390	2941	4400.67
gene-SEN0563	2940	337	1345.33	1.58105	3.85376e-18	1.38394	2.1769e-05	1.7076e-14	1.15067e-17	1959	2325	2662	2315.33	4899	3644	2439	3660.67
gene-SEN0564	10307	3436	6438.67	2.72958	1.7075e-14	2.42652	0.000128876	7.56591e-11	4.64737e-14	2915	3576	4677	3722.67	13222	10250	7012	10161.3
gene-SEN0565	7628	1720	4320.33	2.08953	1.46128e-105	1.84969	8.19336e-05	6.47493e-102	8.40901e-105	3134	3883	4879	3965.33	10762	8492	5603	8285.67
gene-SEN0566	8871	3008	5790	2.9605	2.74357e-21	2.62173	0.000116559	1.21568e-17	8.60961e-21	2343	2906	3611	2953.33	11214	9102	5914	8743.33
gene-SEN0567	5920	1895	3950	2.80806	6.15436e-44	2.47739	7.89393e-05	2.727e-40	2.4836e-43	1791	2233	2530	2184.67	7711	6565	4128	6134.67
gene-SEN0568	4658	1783	3148.33	3.55685	1.68301e-27	3.14681	6.44386e-05	7.4574e-24	5.71011e-27	990	1219	1485	1231.33	5648	4489	3002	4379.67
gene-SEN0569	6149	999	3290	1.82216	4.18048e-58	1.60444	5.91145e-05	1.85237e-54	1.86543e-57	3356	3938	4711	4001.67	9505	7433	4937	7291.67
gene-SEN0570	314	123	6.66667	1.01365	0.129656	-1.11596	-1.23428e-06	1	0.1607	376	489	600	488.333	650	499	336	495
gene-SEN0571	1190	327	-533.667	-1.51762	0	-1.73487	-1.62014e-05	0	0	1348	1494	1852	1564.67	1379	1052	662	1031
gene-SEN0572	4244	1550	-2144.67	-1.7464	0	-1.99998	-6.13019e-05	0	0	4488	4500	6066	5018	3860	2938	1822	2873.33
gene-SEN0573	456	186	26.3333	1.03846	0.11867	-1.09464	-1.44458e-06	1	0.147953	553	687	814	684.667	925	739	469	711
gene-SEN0574	403	144	33.3333	1.06671	0.281039	-1.08056	-9.12242e-07	1	0.326418	410	520	569	499.667	724	554	321	533
gene-SEN0575	1094	415	426	1.3995	0.000833691	1.2318	6.0126e-06	1	0.00131696	981	846	1372	1066.33	1940	1580	957	1492.33
gene-SEN0576	2089	293	-404.333	-1.14245	2.84194e-10	-1.28035	-1.72446e-05	1.25926e-06	6.49105e-10	2670	2963	4095	3242.67	3567	2942	2006	2838.33
gene-SEN0577	34593	16186	10305.3	1.22289	0.00324354	1.07959	8.97959e-05	1	0.00485906	39811	42898	55997	46235.3	72675	58865	38082	56540.7
gene-SEN0578	8305	4034	1538	1.13052	0.975045	1.00063	1.7999e-07	1	0.992516	9635	11134	14583	11784	17301	13669	8996	13322
gene-SEN0579	79	15	29	1.48876	0.0667286	1.29651	4.3035e-07	1	0.0862527	51	56	71	59.3333	130	78	57	88.3333
gene-SEN0580	416	132	99	1.20054	0.705369	1.03599	4.38492e-07	1	0.750778	419	551	511	493.667	775	644	359	592.667
gene-SEN0581	142	21	81.6667	1.87189	0.00010033	1.63856	1.47343e-06	0.444561	0.000169939	75	111	95	93.6667	217	193	116	175.333
gene-SEN0582	1059	134	566.667	1.88959	5.20101e-21	1.64987	1.01389e-05	2.30457e-17	1.62065e-20	543	641	727	637	1602	1234	775	1203.67
gene-SEN0583	21704	7292	14693	2.90505	3.40774e-22	2.54903	0.000292675	1.50997e-18	1.08242e-21	6772	7381	8985	7712.67	28476	24068	14673	22405.7
gene-SEN0584	307	82	46.3333	1.13508	0.725062	-1.03621	-2.97959e-07	1	0.769337	310	392	327	343	533	409	226	389.333
gene-SEN0585	2275	403	-951	-1.52912	0	-1.73031	-2.82403e-05	0	0	2406	2399	3440	2748.33	2231	1996	1165	1797.33
gene-SEN0586	5426	2399	1941	1.29473	7.36266e-07	1.14033	2.25332e-05	0.00326239	1.4265e-06	5646	6066	8045	6585.67	11054	8898	5628	8526.67
gene-SEN0587	2351	612	1446.33	2.18909	9.77055e-58	1.92554	2.74644e-05	4.32933e-54	4.35547e-57	1055	1111	1483	1216.33	3406	2859	1723	2662.67
gene-SEN0588	1041	352	684	2.80952	1.26978e-47	2.47436	1.36701e-05	5.62639e-44	5.28796e-47	324	390	420	378	1365	1079	742	1062
gene-SEN0589	949	312	625.333	2.8249	1.21046e-42	2.50872	1.25602e-05	5.36353e-39	4.81466e-42	259	338	431	342.667	1208	1046	650	968
gene-SEN0590	5734	1878	3796.33	3.08246	1.42852e-101	2.7366	7.685e-05	6.32977e-98	8.11508e-101	1352	1867	2250	1823	7086	6027	3745	5619.33
gene-SEN0591	4885	1953	3422	3.45598	1.20564e-28	3.058	6.99085e-05	5.34221e-25	4.17686e-28	1182	1294	1704	1393.33	6067	5132	3247	4815.33
gene-SEN0592	1301	479	908	4.10604	1.99599e-87	3.61279	1.86367e-05	8.84425e-84	1.0479e-86	230	299	348	292.333	1531	1292	778	1200.33
gene-SEN0593	4527	2063	3374.33	5.62026	1.07951e-58	4.97197	7.07723e-05	4.78329e-55	4.84138e-58	609	701	881	730.333	5136	4414	2764	4104.67
gene-SEN0594	1266	185	672.333	1.69218	8.87578e-16	1.49633	1.17629e-05	3.93286e-12	2.53904e-15	785	972	1157	971.333	2051	1776	1104	1643.67
gene-SEN0595	830	200	415.667	1.64948	1.46324e-12	1.44865	7.0103e-06	6.48364e-09	3.72195e-12	566	577	777	640	1396	1074	697	1055.67
gene-SEN0596	1945	275	-572	-1.23439	0	-1.40106	-2.10756e-05	0	0	2692	2723	3622	3012.33	3196	2448	1677	2440.33
gene-SEN0597	3661	1856	848.333	1.17428	0.298982	1.03883	4.58495e-06	1	0.345717	4141	4183	6279	4867.67	7406	5997	3745	5716
gene-SEN0598	90473	14379	40168.7	1.5007	2.78544e-16	1.30285	0.000597225	1.23423e-12	8.06158e-16	72550	76872	91251	80224.3	163023	120155	78001	120393
gene-SEN0599	422	112	11.6667	1.01936	0.0744301	-1.12865	-1.68807e-06	1	0.0955664	575	545	688	602.667	804	657	382	614.333
gene-SEN0600	721	156	440.667	2.01536	1.03241e-16	1.75673	8.09295e-06	4.57462e-13	3.02754e-16	412	422	468	434	1133	913	578	874.667
gene-SEN0601	13831	4151	8996	2.81652	8.37065e-20	2.45944	0.000177055	3.70904e-16	2.56503e-19	4343	4762	5752	4952.33	18174	14758	8913	13948.3
gene-SEN0602	14350	1973	-2018.67	-1.0972	2.22045e-16	-1.24302	-0.000108429	9.8388e-13	6.439e-16	19257	20883	28221	22787	27204	21230	13871	20768.3
gene-SEN0603	560	222	121.667	1.14874	0.839537	1.01081	2.16566e-07	1	0.874674	726	780	948	818	1201	977	641	939.667
gene-SEN0604	1845	275	-209.667	-1.07266	1.63654e-09	-1.21999	-1.36457e-05	7.2515e-06	3.61671e-09	2674	2949	3663	3095.33	3801	2900	1956	2885.67
gene-SEN0605	2681	290	-742.667	-1.24709	0	-1.42583	-2.73092e-05	0	0	3241	3441	4563	3748.33	3984	3151	1882	3005.67
gene-SEN0606	8154	3276	998	1.08551	0.237786	-1.03866	-1.05262e-05	1	0.280594	9505	10534	14974	11671	16690	12781	8536	12669
gene-SEN0607	5110	2583	1325	1.18025	0.109109	1.04707	8.43387e-06	1	0.136643	6155	6953	8945	7351	11200	8738	6090	8676
gene-SEN0608	2093	833	782	1.29472	6.18125e-05	1.14318	9.27908e-06	0.273891	0.000105913	2300	2479	3181	2653.33	4393	3565	2348	3435.33
gene-SEN0609	3960	1263	70.3333	1.01127	5.17514e-05	-1.11922	-1.61857e-05	0.22931	8.90872e-05	5150	5933	7635	6239.33	8238	6413	4278	6309.67
gene-SEN0610	4779	1390	-27.6667	-1.0037	5.90112e-07	-1.13868	-2.22578e-05	0.00261478	1.14885e-06	6259	7114	9122	7498.33	9771	7649	4992	7470.67
gene-SEN0611	5291	1874	597.667	1.07999	0.16987	-1.04916	-8.5073e-06	1	0.206615	6502	6399	9514	7471.67	10613	8273	5322	8069.33
gene-SEN0612	492	165	-174.667	-1.27221	2.21006e-08	-1.42717	-5.9639e-06	9.79277e-05	4.61923e-08	683	788	978	816.333	816	623	486	641.667
gene-SEN0613	2533	902	1127.33	1.37805	1.30598e-06	1.21622	1.57583e-05	0.00578681	2.49324e-06	2709	2626	3611	2982	5159	4412	2757	4109.33
gene-SEN0614	1140	600	335.667	1.22269	0.0656081	1.07851	2.8837e-06	1	0.0849035	1236	1450	1836	1507.33	2352	1965	1212	1843
gene-SEN0615	3275	876	-74	-1.01482	1.55079e-06	-1.15055	-1.61351e-05	0.00687154	2.94894e-06	4150	4796	6257	5067.67	6615	5026	3340	4993.67
gene-SEN0616	5753	1602	-312.667	-1.03751	1.05791e-07	-1.18037	-3.21502e-05	0.00046876	2.13364e-07	6888	8490	10565	8647.67	11208	8342	5455	8335
gene-SEN0617	29059	8164	-5923	-1.15687	0	-1.30778	-0.000249526	0	0	34284	42448	54309	43680.3	49834	38188	25250	37757.3
gene-SEN0618	20	3	1.33333	1.03361	0.586171	-1.1036	-9.21107e-08	1	0.635508	40	41	38	39.6667	50	43	30	41
gene-SEN0619	218	53	16.6667	1.06579	0.376193	-1.08301	-4.75446e-07	1	0.426975	211	259	290	253.333	382	264	164	270
gene-SEN0620	389	93	-15.6667	-1.03019	0.0181959	-1.19101	-2.1023e-06	1	0.0252035	483	502	619	534.667	685	576	296	519
gene-SEN0621	2036	962	425.333	1.14774	0.672094	1.01346	9.44518e-07	1	0.718988	2459	2646	3532	2879	4264	3421	2228	3304.33
gene-SEN0622	1226	418	63.6667	1.03017	0.0213262	-1.09848	-4.63091e-06	1	0.0293103	1833	2038	2459	2110	2748	2251	1522	2173.67
gene-SEN0623	217	29	-57.3333	-1.17623	0.000283165	-1.33689	-2.36427e-06	1	0.000465049	355	348	445	382.667	422	326	228	325.333
gene-SEN0624	112	30	39.3333	1.38562	0.0852025	1.22436	5.57037e-07	1	0.108362	72	109	125	102	184	145	95	141.333
gene-SEN0625	198	54	31.6667	1.12701	0.806068	-1.02056	-1.23263e-07	1	0.844371	230	234	284	249.333	369	303	171	281
gene-SEN0626	218	46	93	1.63265	0.00450733	1.39434	1.41985e-06	1	0.00666177	122	151	168	147	339	260	121	240
gene-SEN0627	660	81	312.667	1.66337	1.59524e-08	1.45077	5.21175e-06	7.06852e-05	3.35319e-08	423	455	536	471.333	1083	743	526	784
gene-SEN0628	1330	574	233	1.1391	0.898957	-1.00447	-1.81893e-07	1	0.927423	1454	1543	2028	1675	2511	2032	1181	1908
gene-SEN0629	947	324	61	1.04627	0.0551033	-1.0898	-2.64686e-06	1	0.0721094	1129	1198	1628	1318.33	1816	1453	869	1379.33
gene-SEN0630	2614	624	-735	-1.24327	0	-1.40818	-2.65065e-05	0	0	3030	3654	4585	3756.33	3824	3269	1971	3021.33
gene-SEN0631	541	77	305.333	1.88417	1.20498e-11	1.63851	5.4032e-06	5.33925e-08	2.91922e-11	313	323	400	345.333	854	703	395	650.667
gene-SEN0632	192	50	83.3333	1.32982	0.0820727	1.16778	1.04157e-06	1	0.104772	238	235	285	252.667	418	364	226	336
gene-SEN0633	306	56	87.3333	1.29977	0.207193	1.12036	8.61628e-07	1	0.247526	272	274	328	291.333	533	376	227	378.667
gene-SEN0634	459	134	145.667	1.29349	0.0629486	1.13378	1.625e-06	1	0.0816048	415	502	572	496.333	874	614	438	642
gene-SEN0635	3555	809	-98	-1.01823	1.85675e-07	-1.15609	-1.79915e-05	0.000822728	3.69765e-07	4624	5028	6766	5472.67	7123	5433	3568	5374.67
gene-SEN0636	6979	3599	1755.67	1.19158	0.0611765	1.05232	1.16596e-05	1	0.0795636	7685	8373	11434	9164	14227	11284	7248	10919.7
gene-SEN0637	3693	567	-1043.67	-1.24127	0	-1.40965	-3.80348e-05	0	0	4503	5070	6535	5369.33	5609	4526	2842	4325.67
gene-SEN0638	8689	2434	-3289	-1.40041	0	-1.58793	-0.000103667	0	0	9534	10816	14159	11503	10803	8369	5470	8214
gene-SEN0639	13053	2140	-2250.33	-1.12148	6.66134e-16	-1.26291	-0.000105141	2.95164e-12	1.91416e-15	17164	19304	25857	20775	24013	18757	12804	18524.7
gene-SEN0640	4456	1656	1746	1.30129	3.76314e-06	1.15025	2.12974e-05	0.0166745	7.0002e-06	5043	5497	6845	5795	9499	7935	5189	7541
gene-SEN0641	366	90	-34	-1.06883	0.00733665	-1.22611	-2.37442e-06	1	0.0105788	482	443	659	528	656	533	293	494
gene-SEN0644	1828	508	-398.333	-1.15576	7.34968e-14	-1.31138	-1.71142e-05	3.25664e-10	1.95829e-13	2406	2914	3547	2955.67	3346	2607	1719	2557.33
gene-SEN0645	4997	1754	1843.33	1.36082	1.13522e-09	1.19716	2.45165e-05	5.03017e-06	2.52392e-09	4351	4617	6358	5108.67	9348	6904	4604	6952
gene-SEN0646	2873	1409	332	1.07807	0.120675	-1.05269	-5.18766e-06	1	0.150116	3473	4149	5135	4252.33	5872	4882	2999	4584.33
gene-SEN0647	3981	1781	568.667	1.09503	0.304829	-1.03087	-4.3588e-06	1	0.351402	5015	5470	7468	5984.33	8422	6796	4441	6553
gene-SEN0648	5078	3115	1609.33	1.2175	0.0126134	1.08347	1.50097e-05	1	0.0177944	6165	6753	9280	7399.33	11233	9638	6155	9008.67
gene-SEN0649	8723	1292	-1480.67	-1.11728	3.01981e-14	-1.25583	-6.99013e-05	1.33808e-10	8.16398e-14	11788	13023	17506	14105.7	16012	13080	8783	12625
gene-SEN0650	27330	5076	-8230.67	-1.27542	0	-1.44387	-0.000284922	0	0	31666	35319	47358	38114.3	39380	30243	20028	29883.7
gene-SEN0651	680	192	-330.667	-1.61961	0	-1.8518	-9.72803e-06	0	0	760	817	1016	864.333	697	568	336	533.667
gene-SEN0652	154	38	-8.33333	-1.05669	0.0742969	-1.24898	-7.60785e-07	1	0.0954231	129	167	170	155.333	227	141	73	147
gene-SEN0653	283	85	73	1.20037	0.57794	1.04823	4.32019e-07	1	0.627506	310	388	395	364.333	573	449	290	437.333
gene-SEN0654	196	41	66	1.43902	0.193073	1.20641	7.74068e-07	1	0.231719	140	176	135	150.333	311	223	115	216.333
gene-SEN0655	379	46	169.667	1.49514	0.0019458	1.29694	2.50565e-06	1	0.00297511	296	368	364	342.667	675	540	322	512.333
gene-SEN0656	770	275	171	1.19337	0.611742	1.03545	7.6868e-07	1	0.660646	709	960	984	884.333	1421	1094	651	1055.33
gene-SEN0657	10816	4515	2359.67	1.18003	0.235507	1.03216	1.02868e-05	1	0.278201	11207	12284	15830	13107	20747	15722	9931	15466.7
gene-SEN0658	8244	3113	1019.33	1.08981	0.115667	-1.04503	-1.19183e-05	1	0.144494	9797	10302	13949	11349.3	16220	12910	7976	12368.7
gene-SEN0659	1913	338	-570.333	-1.24862	0	-1.41938	-2.0663e-05	0	0	2431	2732	3430	2864.33	2971	2394	1517	2294
gene-SEN0660	1764	255	-233.667	-1.0892	5.24751e-11	-1.24104	-1.35245e-05	2.32517e-07	1.23679e-10	2432	2687	3441	2853.33	3480	2663	1716	2619.67
gene-SEN0661	6884	1332	-708	-1.06963	4.99658e-09	-1.20375	-4.46811e-05	2.21399e-05	1.07999e-08	9101	9689	13837	10875.7	13117	10433	6953	10167.7
gene-SEN0662	21496	4881	-1664.33	-1.0495	8.40077e-11	-1.18718	-0.000135295	3.72238e-07	1.96069e-10	29297	32729	43837	35287.7	44094	34178	22598	33623.3
gene-SEN0663	1923	500	1185.67	2.22192	6.5183e-32	1.98619	2.31453e-05	2.88826e-28	2.34818e-31	711	947	1253	970.333	2634	2387	1447	2156
gene-SEN0664	8789	2923	5881.67	2.86759	8.54835e-56	2.54166	0.000118113	3.78777e-52	3.78021e-55	2501	3084	3863	3149.33	11290	9796	6007	9031
gene-SEN0665	42931	17025	30181.3	3.99695	2.14999e-60	3.53647	0.000620548	9.52662e-57	9.80105e-60	8257	9339	12616	10070.7	51188	43204	26364	40252
gene-SEN0666	545	209	166.667	1.21673	0.191919	1.08214	1.54087e-06	1	0.230521	684	676	947	769	1221	893	693	935.667
gene-SEN0667	898	375	134.333	1.09817	0.461442	-1.03388	-1.0979e-06	1	0.514507	1169	1355	1581	1368.33	1931	1544	1033	1502.67
gene-SEN0668	221	78	29	1.11869	0.712566	-1.03269	-1.89297e-07	1	0.757381	199	254	280	244.333	382	277	161	273.333
gene-SEN0669	617	140	265.667	1.60516	0.00404467	1.41484	4.50181e-06	1	0.00599196	323	567	427	439	940	635	539	704.667
gene-SEN0670	273	29	95.3333	1.40395	0.0825982	1.20929	1.22031e-06	1	0.105413	213	251	244	236	486	286	222	331.333
gene-SEN0671	728	109	-61	-1.05519	0.000117717	-1.20638	-4.89325e-06	0.521602	0.000198637	1030	1139	1330	1166.33	1461	1122	733	1105.33
gene-SEN0672	742	245	218	1.27364	0.0672869	1.10834	2.11322e-06	1	0.0868983	668	809	913	796.667	1379	1028	637	1014.67
gene-SEN0673	575	267	54	1.06572	0.302542	-1.06467	-1.21488e-06	1	0.349287	625	847	993	821.667	1155	892	580	875.667
gene-SEN0674	6493	1851	3224	1.56618	1.93108e-27	1.38965	5.39695e-05	8.55662e-24	6.54176e-27	4752	5240	7091	5694.33	11245	9478	6032	8918.33
gene-SEN0675	3614	1047	1474.67	1.41261	1.69472e-10	1.258	2.24008e-05	7.5093e-07	3.89285e-10	2851	3412	4459	3574	6465	5139	3542	5048.67
gene-SEN0676	4798	1079	2144.33	1.52152	1.29601e-21	1.34107	3.41272e-05	5.74263e-18	4.09603e-21	3318	3969	5048	4111.67	8116	6569	4083	6256
gene-SEN0677	1546	588	52.6667	1.02162	0.0079886	-1.10847	-5.81054e-06	1	0.0114703	1961	2412	2936	2436.33	3232	2549	1686	2489
gene-SEN0678	1672	165	-407.667	-1.18463	0	-1.34388	-1.63406e-05	0	0	2264	2429	3154	2615.67	2831	2311	1482	2208
gene-SEN0679	456	177	79.6667	1.11838	0.76184	-1.01938	-3.14254e-07	1	0.802594	646	598	775	673	967	780	511	752.667
gene-SEN0680	22612	5344	12838	2.0331	6.07072e-89	1.80047	0.000241723	2.68994e-85	3.21378e-88	10144	11642	15494	12426.7	32756	26052	16986	25264.7
gene-SEN0681	5101	1337	3096.33	2.24484	1.67468e-79	1.98423	5.96198e-05	7.42051e-76	8.42283e-79	2029	2390	3043	2487.33	7130	5894	3727	5583.67
gene-SEN0682	4287	1759	2997	4.17255	5.67256e-35	3.70145	6.20483e-05	2.51351e-31	2.10865e-34	738	919	1177	944.667	5025	4122	2678	3941.67
gene-SEN0683	1706	621	1156.67	4.05189	1.51596e-109	3.56996	2.35556e-05	6.71721e-106	8.8852e-109	320	298	519	379	2004	1662	941	1535.67
gene-SEN0684	20410	8969	14359.3	4.44845	9.29918e-76	3.95528	0.000299044	4.12047e-72	4.57322e-75	3415	3853	5224	4164	23825	18923	12822	18523.3
gene-SEN0685	13015	5431	8970.67	4.68405	1.12343e-94	4.12895	0.000185806	4.97792e-91	6.17607e-94	2054	2294	2957	2435	15069	11423	7725	11405.7
gene-SEN0686	39556	11619	24059.3	2.54878	1.28378e-10	2.26241	0.000474656	5.68844e-07	2.96736e-10	12038	14715	19850	15534.3	51594	40853	26334	39593.7
gene-SEN0687	20335	5451	11873.7	2.18185	1.96771e-83	1.94573	0.000230301	8.71892e-80	1.01148e-82	7769	9716	12655	10046.7	28104	22490	15167	21920.3
gene-SEN0688	17159	3846	9390.33	2.0159	5.54214e-59	1.7967	0.00017834	2.45572e-55	2.49819e-58	7027	9011	11692	9243.33	24186	18858	12857	18633.7
gene-SEN0689	14442	3762	8206.33	2.17609	8.0677e-89	1.93412	0.000158219	3.5748e-85	4.26587e-88	5464	6769	8700	6977.67	19906	15115	10531	15184
gene-SEN0690	53079	9720	-8125.33	-1.10429	6.66134e-15	-1.24373	-0.00041007	2.95164e-11	1.83903e-14	71090	80606	106404	86033.3	99589	80810	53325	77908
gene-SEN0691	37854	8100	-5813	-1.10556	1.59872e-14	-1.24531	-0.000291459	7.08393e-11	4.35398e-14	49507	57607	75524	60879.3	71005	56524	37670	55066.3
gene-SEN0692	3025	1249	261.667	1.06071	0.0439809	-1.07183	-7.02434e-06	1	0.0583646	3647	3882	5401	4310	5922	4896	2897	4571.67
gene-SEN0693	3522	145	-943	-1.26224	0	-1.42418	-3.27719e-05	0	0	3891	3821	5905	4539	4659	3746	2383	3596
gene-SEN0694	3614	1400	1105	1.22793	0.0112662	1.07967	9.45809e-06	1	0.0159797	4266	4612	5666	4848	7592	6289	3978	5953
gene-SEN0695	3725	1817	897.333	1.18964	0.103106	1.04684	5.3969e-06	1	0.129791	3993	4354	5848	4731.67	7401	5810	3676	5629
gene-SEN0696	2433	657	1017	1.44631	8.14904e-13	1.27761	1.53985e-05	3.61084e-09	2.09082e-12	1871	2154	2811	2278.67	4304	3360	2223	3295.67
gene-SEN0697	4363	2132	975.333	1.16192	0.326474	1.02768	4.05658e-06	1	0.37409	5066	5499	7506	6023.67	9081	7198	4718	6999
gene-SEN0698	18629	7034	7269.67	1.34174	5.2338e-10	1.18983	9.82324e-05	2.3191e-06	1.18503e-09	17704	19764	26349	21272.3	36333	29978	19315	28542
gene-SEN0699	26744	8076	12237.7	1.4798	1.38909e-21	1.31349	0.000194421	6.15508e-18	4.38396e-21	21166	23638	31714	25506	47910	39742	25579	37743.7
gene-SEN0700	9481	3033	4591.33	1.57791	4.42381e-26	1.39555	7.64478e-05	1.96019e-22	1.47161e-25	6893	6954	9987	7944.67	16374	12766	8468	12536
gene-SEN0701	568	200	298.333	1.57225	5.14383e-07	1.4091	5.17029e-06	0.00227923	1.00495e-06	414	475	675	521.333	982	903	574	819.667
gene-SEN0702	1008	239	627	2.46724	8.13615e-40	2.15648	1.20893e-05	3.60513e-36	3.14858e-39	363	423	496	427.333	1371	1130	662	1054.33
gene-SEN0703	834	115	456.667	1.77885	4.71762e-15	1.55497	7.98755e-06	2.09038e-11	1.31639e-14	529	572	658	586.333	1363	1079	687	1043
gene-SEN0704	560	170	361	2.48968	4.80777e-21	2.18048	7.03982e-06	2.13032e-17	1.49917e-20	241	216	270	242.333	776	623	411	603.333
gene-SEN0705	9400	3912	3186.67	1.29185	6.25095e-07	1.13579	3.61582e-05	0.00276979	1.21323e-06	9266	10241	13249	10918.7	18666	14313	9337	14105.3
gene-SEN0706	241	64	-18.6667	-1.05195	0.0381047	-1.19643	-1.51327e-06	1	0.0510097	354	303	477	378	475	367	236	359.333
gene-SEN0707	188	78	20	1.06211	0.517326	-1.05805	-4.29755e-07	1	0.567956	272	286	408	322	432	350	244	342
gene-SEN0708	417	224	34.6667	1.06541	0.438689	-1.0765	-9.16395e-07	1	0.490991	513	385	692	530	751	609	334	564.667
gene-SEN0709	201	12	-20	-1.11029	0.024815	-1.31737	-1.18727e-06	1	0.0338984	183	181	240	201.333	287	171	86	181.333
gene-SEN0710	119	26	39.3333	1.35329	0.161154	1.18444	5.02737e-07	1	0.196877	104	97	133	111.333	216	130	106	150.667
gene-SEN0711	22	10	-9.66667	-1.43939	0.0129471	-1.65633	-3.11055e-07	1	0.0182354	30	37	28	31.6667	31	20	15	22
gene-SEN0712	22	5	7.33333	1.17886	0.685891	1.06261	6.28153e-08	1	0.732333	31	44	48	41	53	49	43	48.3333
gene-SEN0713	58	10	3.66667	1.04435	0.459811	-1.10064	-1.86507e-07	1	0.512817	84	77	87	82.6667	115	87	57	86.3333
gene-SEN0714	130	65	-67.6667	-1.46347	0.000145675	-1.63229	-2.01767e-06	0.645488	0.000244688	151	241	249	213.667	192	127	119	146
gene-SEN0715	311	75	102.333	1.39511	0.0548482	1.19945	1.26622e-06	1	0.071818	218	266	293	259	519	357	208	361.333
gene-SEN0716	516	197	203.333	1.35138	0.00195331	1.19244	2.71378e-06	1	0.00298453	499	520	717	578.667	1015	805	526	782
gene-SEN0717	51040	15462	22338	1.42519	4.15045e-18	1.26173	0.000335142	1.83907e-14	1.23676e-17	44687	48730	64192	52536.3	95727	77996	50900	74874.3
gene-SEN0718	5982	1433	-2180.67	-1.38699	0	-1.57017	-6.90008e-05	0	0	6373	7368	9706	7815.67	7307	5874	3724	5635
gene-SEN0719	6130	1509	-2368	-1.41052	0	-1.59299	-7.3636e-05	0	0	6481	7904	10024	8136.33	7460	5951	3894	5768.33
gene-SEN0720	4752	1021	-2086.67	-1.52988	0	-1.72223	-6.1382e-05	0	0	4760	5847	7467	6024.67	5060	4039	2715	3938
gene-SEN0721	6569	1318	-1986.33	-1.28194	0	-1.44324	-6.73164e-05	0	0	7212	8530	11353	9031.67	9044	7308	4784	7045.33
gene-SEN0722	188	11	28.6667	1.21883	0.97482	1.00375	1.21963e-08	1	0.992516	135	124	134	131	260	147	72	159.667
gene-SEN0723	4471	2017	1490.67	1.27204	1.45883e-05	1.12057	1.61098e-05	0.0646405	2.61915e-05	4616	5169	6654	5479.67	9087	7187	4637	6970.33
gene-SEN0724	2133	358	-376	-1.09873	2.84256e-09	-1.24322	-2.00691e-05	1.25954e-05	6.20462e-09	3684	4042	4827	4184.33	4830	3898	2697	3808.33
gene-SEN0725	893	55	464	1.53354	5.15749e-05	1.3358	7.24556e-06	0.228528	8.88178e-05	818	919	872	869.667	1711	1363	927	1333.67
gene-SEN0726	20340	9632	15128.3	5.74242	1.00086e-113	5.07795	0.000318206	4.43482e-110	5.993e-113	2805	2995	3770	3190	23145	19183	12627	18318.3
gene-SEN0727	7546	3195	5348.33	4.72187	6.429e-73	4.15703	0.000110901	2.84869e-69	3.12699e-72	1241	1377	1693	1437	8787	6997	4572	6785.33
gene-SEN0728	10899	4468	7649	5.24866	4.43311e-107	4.6143	0.000158735	1.96431e-103	2.57446e-106	1488	1748	2165	1800.33	12387	9745	6216	9449.33
gene-SEN0729	3184	628	1716	1.81507	1.84018e-43	1.59663	3.06055e-05	8.15383e-40	7.39241e-43	1772	1958	2586	2105.33	4956	4037	2471	3821.33
gene-SEN0730	13194	2924	-4965	-1.42013	0	-1.60269	-0.000153313	0	0	14024	15190	21134	16782.7	15247	12266	7940	11817.7
gene-SEN0731	29491	6698	14486.3	1.66547	9.58674e-46	1.4747	0.00025137	4.24788e-42	3.91871e-45	18080	20264	26962	21768.7	47571	36406	24788	36255
gene-SEN0732	2162	530	62	1.0193	0.000543679	-1.11846	-8.31444e-06	1	0.000874743	2826	2969	3841	3212	4314	3356	2152	3274
gene-SEN0733	1689	744	517	1.23818	0.0176407	1.0922	4.88347e-06	1	0.0244727	1903	1962	2647	2170.67	3531	2690	1842	2687.67
gene-SEN0734	901	180	395	1.41434	6.63047e-05	1.23281	5.45656e-06	0.293796	0.000113435	871	929	1060	953.333	1772	1393	880	1348.33
gene-SEN0735	2548	829	1529.67	2.3286	1.54997e-68	2.07103	2.99514e-05	6.8679e-65	7.3375e-68	936	1055	1463	1151.33	3484	2675	1884	2681
gene-SEN0736	2496	640	1522.67	2.55533	4.98519e-84	2.23503	2.96064e-05	2.20894e-80	2.57452e-83	822	998	1117	979	3318	2549	1638	2501.67
gene-SEN0737	3465	1054	2208.33	2.41893	1.35078e-90	2.12914	4.31116e-05	5.9853e-87	7.24612e-90	1363	1546	1760	1556.33	4828	3866	2600	3764.67
gene-SEN0738	542	154	86.3333	1.1247	0.700452	-1.02221	-3.69714e-07	1	0.745724	609	705	763	692.333	1043	792	501	778.667
gene-SEN0739	408	42	178.333	1.57342	3.32829e-05	1.37998	2.8863e-06	0.147476	5.81531e-05	246	323	364	311	654	492	322	489.333
gene-SEN0740	274	83	110.333	1.43381	0.0621162	1.23714	1.49099e-06	1	0.0806013	204	308	251	254.333	478	391	225	364.667
gene-SEN0741	174	11	62	1.48062	0.106075	1.24719	7.93894e-07	1	0.133263	134	130	123	129	279	189	105	191
gene-SEN0742	156	35	42	1.25506	0.513598	1.08332	3.39297e-07	1	0.5644	147	182	165	164.667	294	188	138	206.667
gene-SEN0744	4148	2094	1282.33	1.22971	0.0032371	1.08714	1.18603e-05	1	0.00485237	4631	5370	6746	5582.33	8779	7163	4652	6864.67
gene-SEN0744A	22	6	3.66667	1.16176	0.944086	1.01787	9.91366e-09	1	0.965661	21	17	30	22.6667	39	23	17	26.3333
gene-SEN0745	11929	6198	9535	6.7509	5.87406e-75	5.99303	0.000202729	2.60279e-71	2.8792e-74	1485	1546	1943	1658	13414	12421	7744	11193
gene-SEN0747	2549	899	838.667	1.28458	0.000993312	1.12262	8.83864e-06	1	0.00155801	2590	2762	3489	2947	4940	4026	2391	3785.67
gene-SEN0748	9156	3460	1527.33	1.12049	0.549178	-1.0167	-5.08972e-06	1	0.599805	11235	11635	15159	12676.3	18536	14695	9380	14203.7
gene-SEN0749	5912	2576	610	1.06379	0.0474257	-1.05988	-1.31575e-05	1	0.0627856	8142	8745	11801	9562.67	12856	10718	6944	10172.7
gene-SEN0750	3237	928	-208.667	-1.04169	3.71186e-05	-1.17193	-1.85868e-05	0.164473	6.46004e-05	4489	4538	6613	5213.33	6221	5417	3376	5004.67
gene-SEN0751	1016	367	-13.6667	-1.0081	0.00968554	-1.13074	-4.77147e-06	1	0.0138084	1417	1500	2185	1700.67	2108	1784	1169	1687
gene-SEN0752	2548	498	-874.333	-1.29749	0	-1.4693	-2.97601e-05	0	0	3301	3585	4554	3813.33	3724	3087	2006	2939
gene-SEN0753	7320	2594	614.333	1.05462	0.00801611	-1.07861	-2.00584e-05	1	0.0115061	9921	10512	13311	11248	15196	12515	7876	11862.3
gene-SEN0754	227	103	-146.333	-2.65038	3.69136e-23	-3.03262	-3.8583e-06	1.63564e-19	1.18439e-22	225	199	281	235	116	96	54	88.6667
gene-SEN0755	80	15	-8.66667	-1.08307	0.0836511	-1.23164	-5.16411e-07	1	0.106603	89	104	146	113	149	95	69	104.333
gene-SEN0756	120	59	38.3333	1.41667	0.100078	1.24631	5.45041e-07	1	0.126357	60	84	132	92	180	138	73	130.333
gene-SEN0757	203	33	78.6667	1.38065	0.0842257	1.204	1.0411e-06	1	0.107273	178	232	210	206.667	381	276	199	285.333
gene-SEN0758	291	42	151	1.80893	5.61981e-05	1.55962	2.59254e-06	0.249014	9.65545e-05	192	181	187	186.667	472	312	229	337.667
gene-SEN0759	255	47	151.667	2.46774	6.03408e-11	2.123	2.86741e-06	2.6737e-07	1.41916e-10	109	93	108	103.333	348	262	155	255
gene-SEN0760	1240	154	534.333	1.44752	8.86036e-07	1.26962	7.90441e-06	0.00392602	1.704e-06	1056	1186	1340	1194	2296	1687	1202	1728.33
gene-SEN0761	730	99	-237	-1.27221	8.64109e-12	-1.43655	-8.22029e-06	3.82887e-08	2.10841e-11	951	1044	1328	1107.67	1069	945	598	870.667
gene-SEN0762	1057	125	-446	-1.4429	0	-1.63292	-1.37568e-05	0	0	1235	1393	1731	1453	1236	1111	674	1007
gene-SEN0763	2340	516	-886	-1.374	0	-1.56156	-2.85945e-05	0	0	2839	3020	3906	3255	3037	2504	1566	2369
gene-SEN0764	2068	437	-737.667	-1.31957	0	-1.48575	-2.42845e-05	0	0	2543	2911	3684	3046	2873	2436	1616	2308.33
gene-SEN0765	841	341	24	1.02094	0.0411403	-1.11988	-2.98702e-06	1	0.0548744	886	1170	1382	1146	1562	1227	721	1170
gene-SEN0766	7377	3116	1515	1.15711	0.453591	1.02124	4.98243e-06	1	0.506135	7934	9050	11944	9642.67	14900	11050	7523	11157.7
gene-SEN0767	3181	1122	356	1.07953	0.0803914	-1.05176	-5.36755e-06	1	0.102774	3720	4245	5464	4476.33	6418	4842	3237	4832.33
gene-SEN0768	2287	918	260	1.08334	0.135537	-1.05123	-3.70241e-06	1	0.167521	2632	2871	3856	3119.67	4438	3550	2151	3379.67
gene-SEN0769	946	263	468.333	1.6043	7.29539e-10	1.42093	7.95433e-06	3.23259e-06	1.64174e-09	703	656	966	775	1602	1261	867	1243.33
gene-SEN0770	213	74	-36.6667	-1.13253	0.00270059	-1.29796	-1.75419e-06	1	0.00407433	246	320	374	313.333	385	273	172	276.667
gene-SEN0771	3006	1209	448.667	1.10787	0.54126	-1.02098	-2.07673e-06	1	0.591887	3365	3914	5199	4159.33	6128	4574	3122	4608
gene-SEN0772	1129	356	118.333	1.08528	0.214384	-1.06013	-1.92614e-06	1	0.255497	1155	1405	1603	1387.67	2068	1511	939	1506
gene-SEN0773	1184	239	-83.3333	-1.05429	1.95768e-05	-1.21326	-6.94455e-06	0.0867449	3.48233e-05	1344	1583	1928	1618.33	2110	1569	926	1535
gene-SEN0774	704	47	-107	-1.10392	3.1429e-05	-1.24521	-5.44446e-06	0.139262	5.50226e-05	966	1013	1431	1136.67	1362	1000	727	1029.67
gene-SEN0775	2259	449	-147.667	-1.04143	1.39257e-05	-1.17445	-1.33962e-05	0.0617046	2.50323e-05	3152	3278	4705	3711.67	4645	3601	2446	3564
gene-SEN0776	21327	9374	15857.3	5.0712	9.62424e-71	4.45814	0.000329584	4.2645e-67	4.62026e-70	3533	3505	4647	3895	24832	21518	12907	19752.3
gene-SEN0777	2305	534	1178.67	1.64845	1.54967e-25	1.45355	2.01228e-05	6.86658e-22	5.11668e-25	1583	1668	2202	1817.67	3888	3071	2030	2996.33
gene-SEN0778	189517	48424	-5630	-1.01908	3.70692e-09	-1.15849	-0.0010044	1.64254e-05	8.06747e-09	254960	286911	360230	300700	385672	303384	196155	295070
gene-SEN0779	6083	3106	-4026.33	-3.03282	0	-3.42421	-0.000103518	0	0	5107	5456	7458	6007	2566	2001	1375	1980.67
gene-SEN0780	835	455	271	1.20878	0.117591	1.07433	2.35378e-06	1	0.146732	1128	1183	1583	1298	1944	1654	1109	1569
gene-SEN0781	1486	595	509	1.29292	0.000697085	1.13815	5.85685e-06	1	0.00111107	1432	1698	2083	1737.67	2918	2334	1488	2246.67
gene-SEN0782	6284	1248	-2042.67	-1.30684	0	-1.48411	-6.91303e-05	0	0	7350	8065	10684	8699.67	8754	6817	4400	6657
gene-SEN0783	9011	1678	-1556.33	-1.12504	0	-1.27427	-7.32877e-05	0	0	11484	13162	17364	14003.3	16519	12469	8353	12447
gene-SEN0784	147	95	-115.667	#DIV/0!	7.5761e-71	-986.131	-2.81132e-06	3.35697e-67	3.64097e-70	95	105	147	115.667	0	0	0	0
gene-SEN0785	63	57	-59.3333	#DIV/0!	1.05335e-39	-515.434	-1.46807e-06	4.66742e-36	4.06924e-39	58	63	57	59.3333	0	0	0	0
gene-SEN0786	211	92	148	8.27869	9.08703e-40	7.18544	3.10333e-06	4.02646e-36	3.51349e-39	15	28	18	20.3333	226	169	110	168.333
gene-SEN0787	1000	236	621.333	2.49479	2.35463e-36	2.18434	1.2057e-05	1.04334e-32	8.81941e-36	342	436	469	415.667	1342	1097	672	1037
gene-SEN0788	6063	1379	2879.33	1.56591	2.80983e-34	1.37874	4.70328e-05	1.24504e-30	1.03581e-33	4363	4761	6140	5088	10426	8136	5340	7967.33
gene-SEN0789	822	124	-109.333	-1.09961	1.51253e-06	-1.26205	-6.11721e-06	0.00670201	2.88011e-06	1023	1147	1451	1207	1491	1133	669	1097.67
gene-SEN0790	240	67	-14	-1.03974	0.025177	-1.18397	-1.38734e-06	1	0.0343683	300	352	447	366.333	465	367	225	352.333
gene-SEN0791	2320	783	81.6667	1.02256	0.00120724	-1.11075	-8.81491e-06	1	0.00188023	3035	3527	4297	3619.67	4803	3818	2483	3701.33
gene-SEN0792	5752	1344	-606	-1.0706	2.23688e-12	-1.2118	-3.90452e-05	9.9116e-09	5.61246e-12	7550	8574	11443	9189	11164	8894	5691	8583
gene-SEN0793	3839	720	-249.333	-1.04261	1.44571e-09	-1.19174	-2.40432e-05	6.40594e-06	3.20229e-09	5388	5797	7118	6101	7643	6108	3804	5851.67
gene-SEN0794	3971	581	-1081	-1.2181	0	-1.38375	-4.0867e-05	0	0	5135	5716	7261	6037.33	6418	5161	3290	4956.33
gene-SEN0795	4122	839	-1783.67	-1.55491	0	-1.75548	-5.23039e-05	0	0	4243	4475	6276	4998	4085	3404	2154	3214.33
gene-SEN0796	1106	287	-391.667	-1.35911	0	-1.55561	-1.29195e-05	0	0	1271	1382	1794	1482.33	1489	1095	688	1090.67
gene-SEN0797	1494	385	-531	-1.34615	0	-1.5213	-1.72249e-05	0	0	1731	1904	2560	2065	2017	1519	1066	1534
gene-SEN0798	6988	3047	1571	1.17609	0.20512	1.0406	8.78384e-06	1	0.245116	7312	8066	11386	8921.33	14053	10359	7065	10492.3
gene-SEN0799	1102	309	-492	-1.50393	0	-1.71127	-1.492e-05	0	0	1309	1340	1756	1468.33	1275	1000	654	976.333
gene-SEN0800	61	20	0.333333	1.00385	0.380746	-1.13529	-2.52949e-07	1	0.43148	87	67	106	86.6667	124	74	63	87
gene-SEN0801	135	58	31.6667	1.28274	0.415276	1.11866	3.19698e-07	1	0.466909	82	93	161	112	213	140	78	143.667
gene-SEN0802	124	11	-19.3333	-1.13842	0.0519651	-1.27607	-8.29774e-07	1	0.0684068	132	121	224	159	193	126	100	139.667
gene-SEN0803	304	50	124.667	1.50201	0.00157261	1.30636	1.86301e-06	1	0.00242796	216	242	287	248.333	520	362	237	373
gene-SEN0804	256	72	27.3333	1.09382	0.594163	-1.05304	-3.58472e-07	1	0.643229	280	232	362	291.333	454	304	198	318.667
gene-SEN0805	291	56	107	1.38768	0.0447586	1.19805	1.34413e-06	1	0.0593611	264	254	310	276	518	404	227	383
gene-SEN0806	339	69	170.667	1.50593	0.000221581	1.32997	2.719e-06	0.981828	0.000366901	281	331	400	337.333	620	569	335	508
gene-SEN0807	136	44	-13	-1.06171	0.112621	-1.19444	-8.86769e-07	1	0.140768	213	169	289	223.667	274	205	153	210.667
gene-SEN0808	7323	1593	3797	1.62382	1.19008e-36	1.43539	6.46518e-05	5.27325e-33	4.47264e-36	5149	5759	7352	6086.67	12472	10539	6640	9883.67
gene-SEN0809	2157	861	274.667	1.08929	0.166867	-1.04597	-3.30405e-06	1	0.203296	2668	2900	3660	3076	4340	3529	2183	3350.67
gene-SEN0810	2182	689	939.667	1.40369	4.9099e-09	1.23399	1.32951e-05	2.17558e-05	1.06178e-08	1991	2191	2801	2327.67	4173	3517	2112	3267.33
gene-SEN0811	872	308	340	1.37294	0.000239544	1.2028	4.5117e-06	1	0.000395904	757	885	1093	911.667	1629	1341	785	1251.67
gene-SEN0812	1468	586	183.333	1.08226	0.215824	-1.04604	-2.39218e-06	1	0.256729	1890	2086	2710	2228.67	3114	2476	1646	2412
gene-SEN0813	2144	753	488.333	1.18996	0.264156	1.0424	2.66013e-06	1	0.308182	2266	2314	3132	2570.67	4151	3019	2007	3059
gene-SEN0814	1295	125	-189.333	-1.10611	4.6322e-09	-1.26283	-1.00154e-05	2.05253e-05	1.00368e-08	1717	1778	2426	1973.67	2380	1842	1131	1784.33
gene-SEN0815	327	109	48	1.10976	0.664108	-1.03325	-3.45761e-07	1	0.71096	371	461	480	437.333	645	493	318	485.333
gene-SEN0816	2156	619	1315	2.60431	8.0601e-101	2.27845	2.56253e-05	3.57143e-97	4.56705e-100	716	779	964	819.667	2872	2134	1398	2134.67
gene-SEN0817	638	259	136	1.16721	0.75894	1.01961	3.90568e-07	1	0.79992	763	709	968	813.333	1240	1006	602	949.333
gene-SEN0818	7878	2672	1873.33	1.18121	0.402546	1.03103	7.87493e-06	1	0.454325	9642	9350	12022	10338	15756	13000	7878	12211.3
gene-SEN0819	462	65	191.667	1.51477	0.000101235	1.33264	3.0207e-06	0.448574	0.000171408	290	384	443	372.333	752	562	378	564
gene-SEN0820	2423	787	1047	1.47397	1.01837e-11	1.31141	1.66798e-05	4.5124e-08	2.47934e-11	1760	2040	2827	2209	4183	3351	2234	3256
gene-SEN0821	4340	1901	1479.33	1.28108	8.42641e-06	1.13325	1.7076e-05	0.0373374	1.53589e-05	4441	4842	6506	5263	8781	6841	4605	6742.33
gene-SEN0822	1951	871	622	1.27813	0.000794703	1.12335	6.71966e-06	1	0.00125807	1860	2106	2743	2236.33	3811	2892	1872	2858.33
gene-SEN0823	1129	356	-578	-1.90643	0	-2.15528	-1.5807e-05	0	0	985	1103	1559	1215.67	854	629	430	637.667
gene-SEN0824	805	390	-507	-2.41488	0	-2.76992	-1.35178e-05	0	0	751	819	1026	865.333	493	361	221	358.333
gene-SEN0825	286	63	-115	-1.47455	7.06358e-10	-1.68064	-3.52462e-06	3.12987e-06	1.59119e-09	284	352	436	357.333	320	257	150	242.333
gene-SEN0826	408	70	-114	-1.22815	2.33436e-07	-1.40316	-4.30906e-06	0.00103435	4.62592e-07	548	555	738	613.667	684	485	330	499.667
gene-SEN0827	606	81	-201.667	-1.3019	1.88427e-12	-1.48586	-6.95665e-06	8.3492e-09	4.76553e-12	788	785	1036	869.667	867	707	430	668
gene-SEN0828	1753	448	-549.667	-1.24656	0	-1.42811	-2.04162e-05	0	0	2467	2650	3220	2779	3019	2202	1467	2229.33
gene-SEN0829	159	11	70.3333	1.51843	0.0140658	1.32006	1.07077e-06	1	0.0197108	130	133	144	135.667	289	186	143	206
gene-SEN0830	60	28	12.6667	1.18905	0.81154	1.03995	6.53966e-08	1	0.849099	65	51	85	67	110	79	50	79.6667
gene-SEN0831	484	105	14	1.01738	0.0484556	-1.11722	-2.07296e-06	1	0.0640342	734	755	928	805.667	1052	839	568	819.667
gene-SEN0832	912	241	-375.333	-1.5566	0	-1.77059	-1.10927e-05	0	0	873	934	1342	1049.67	917	676	430	674.333
gene-SEN0833	2525	562	-1144.33	-1.59251	0	-1.80373	-3.33473e-05	0	0	2547	2865	3815	3075.67	2519	1985	1290	1931.33
gene-SEN0834	2575	698	-1203.33	-1.62188	0	-1.83596	-3.47847e-05	0	0	2644	2879	3892	3138.33	2542	1946	1317	1935
gene-SEN0835	4492	530	-1225.33	-1.23179	0	-1.39	-4.44712e-05	0	0	5473	6003	8059	6511.67	6665	5627	3567	5286.33
gene-SEN0836	3909	1029	-1361.67	-1.33898	0	-1.52325	-4.50288e-05	0	0	4494	5088	6554	5378.67	5347	4059	2645	4017
gene-SEN0837	2333	362	1163.33	1.61046	2.12851e-19	1.41167	1.91867e-05	9.43143e-16	6.48654e-19	1619	1868	2230	1905.67	3952	3278	1977	3069
gene-SEN0838	1649	783	587	1.30781	0.000243463	1.15185	7.04338e-06	1	0.000401782	1600	1729	2392	1907	3249	2624	1609	2494
gene-SEN0839	2461	1231	714.333	1.21145	0.0337172	1.07265	5.98613e-06	1	0.045383	2791	3276	4068	3378.33	5252	4189	2837	4092.67
gene-SEN0840	5074	905	2552	1.72769	1.6403e-47	1.51856	4.44038e-05	7.26818e-44	6.81818e-47	3008	3304	4209	3507	8082	6019	4076	6059
gene-SEN0841	2149	458	-362	-1.10248	7.53424e-09	-1.24085	-1.84371e-05	3.33842e-05	1.61354e-08	3262	3720	4701	3894.33	4577	3468	2552	3532.33
gene-SEN0842	4493	1992	952	1.14838	0.714484	1.01056	1.65705e-06	1	0.759022	5606	6044	7598	6416	9397	7803	4904	7368
gene-SEN0843	1041	240	631.333	2.40504	2.84869e-33	2.09776	1.21147e-05	1.26226e-29	1.04405e-32	389	467	492	449.333	1430	1105	707	1080.67
gene-SEN0844	758	302	120.333	1.13009	0.754842	-1.01618	-3.60402e-07	1	0.796144	765	943	1067	925	1410	1074	652	1045.33
gene-SEN0845	1070	208	-489.333	-1.53382	0	-1.73264	-1.45062e-05	0	0	1192	1328	1698	1406	1138	984	628	916.667
gene-SEN0846	2303	643	1035.33	1.51077	1.9545e-14	1.32402	1.60092e-05	8.66038e-11	5.30986e-14	1742	1848	2491	2027	4045	3202	1940	3062.33
gene-SEN0847	5988	1137	3361	1.86945	5.10915e-61	1.65287	6.15829e-05	2.26386e-57	2.33388e-60	3199	3772	4626	3865.67	9187	7584	4909	7226.67
gene-SEN0848	12450	1450	-1532	-1.08487	1.48814e-11	-1.23728	-9.16054e-05	6.59396e-08	3.58367e-11	17420	17229	24101	19583.3	23824	18679	11651	18051.3
gene-SEN0849	3465	1446	1678.67	1.47948	1.05775e-11	1.32312	2.74452e-05	4.68689e-08	2.57098e-11	2951	3053	4499	3501	6416	5497	3626	5179.67
gene-SEN0850	3131	852	1492.67	1.41741	5.6361e-09	1.25345	2.21513e-05	2.49736e-05	1.21172e-08	3056	3432	4240	3576	6187	5631	3388	5068.67
gene-SEN0851	2603	425	1495.67	1.8511	2.87696e-34	1.63061	2.70886e-05	1.27478e-30	1.05967e-33	1482	1723	2067	1757.33	4085	3526	2148	3253
gene-SEN0852	3476	1778	938	1.19807	0.0887501	1.05687	6.56188e-06	1	0.112583	4061	4307	5839	4735.67	7169	6159	3693	5673.67
gene-SEN0853	39889	17837	1558	1.02271	0.00232172	-1.09905	-0.000150301	1	0.00353281	57215	63000	85604	68606.3	87665	75052	47776	70164.3
gene-SEN0853A	112	22	26	1.2137	0.787467	1.04283	1.29002e-07	1	0.827429	112	134	119	121.667	200	155	88	147.667
gene-SEN0853B	400	122	240.333	2.88251	1.89957e-15	2.53342	4.80095e-06	8.41699e-12	5.3886e-15	136	91	156	127.667	491	355	258	368
gene-SEN0854	557	77	322.667	1.77876	1.26319e-09	1.56551	5.76357e-06	5.59719e-06	2.8042e-09	360	435	448	414.333	917	782	512	737
gene-SEN0855	176	12	84	1.39437	0.0420822	1.22412	1.1781e-06	1	0.0560127	195	222	222	213	371	310	210	297
gene-SEN0856	1171	236	-280.333	-1.17765	1.96732e-13	-1.3409	-1.1543e-05	8.71717e-10	5.1642e-13	1569	1805	2201	1858.33	2042	1662	1030	1578
gene-SEN0857	18025	5199	6784	1.33941	1.25943e-07	1.16867	8.27396e-05	0.000558055	2.53546e-07	17725	19313	22924	19987.3	35634	27071	17609	26771.3
gene-SEN0859	1075	508	274.333	1.18565	0.271513	1.04616	1.66602e-06	1	0.3161	1241	1438	1754	1477.67	2291	1749	1216	1752
gene-SEN0860	3461	648	-1034.67	-1.26726	0	-1.44251	-3.66871e-05	0	0	4064	4712	5942	4906	5022	4111	2481	3871.33
gene-SEN0861	4293	821	-1301	-1.26629	0	-1.43988	-4.60854e-05	0	0	5191	5869	7500	6186.67	6402	5048	3207	4885.67
gene-SEN0862	15007	6741	5122	1.28046	3.76475e-06	1.1334	5.92851e-05	0.0166816	7.00026e-06	15381	16781	22626	18262.7	30388	23881	15885	23384.7
gene-SEN0863	10596	5052	3325.67	1.23621	0.000838317	1.0927	3.18331e-05	1	0.0013238	12057	13072	17109	14079.3	22451	17909	11855	17405
gene-SEN0864	16146	6085	2286.67	1.09752	0.218808	-1.03254	-1.80341e-05	1	0.260069	19873	22252	28221	23448.7	33697	25958	17551	25735.3
gene-SEN0866	4660	1922	375.333	1.05114	0.0153028	-1.07537	-1.25222e-05	1	0.0213969	6268	6630	9120	7339.33	9807	8190	5147	7714.67
gene-SEN0867	5247	2597	1000.67	1.13504	0.866601	1.00426	7.68084e-07	1	0.899487	6090	6923	9217	7410	10896	8687	5649	8410.67
gene-SEN0868	41179	9739	-15105	-1.37664	0	-1.55938	-0.000482263	0	0	47113	50333	68183	55209.7	52716	40594	27004	40104.7
gene-SEN0869	15988	2347	-7326.33	-1.61767	0	-1.81371	-0.000208994	0	0	15455	18094	24014	19187.7	14450	13108	8026	11861.3
gene-SEN0870	2394	948	-1509.67	-2.72797	0	-3.06157	-3.899e-05	0	0	1938	2227	2985	2383.33	1040	990	591	873.667
gene-SEN0871	1967	279	-859.667	-1.61215	0	-1.81546	-2.46775e-05	0	0	1857	2052	2883	2264	1719	1578	916	1404.33
gene-SEN0872	584	100	-67.6667	-1.08229	5.0732e-05	-1.24192	-4.24282e-06	0.224794	8.74683e-05	773	858	1039	890	1089	873	505	822.333
gene-SEN0873	2489	904	1621.33	3.35545	4.63434e-18	2.94769	3.27077e-05	2.05348e-14	1.38003e-17	596	629	840	688.333	3085	2311	1533	2309.67
gene-SEN0874	3136	1123	260	1.05556	0.0166575	-1.07464	-7.91809e-06	1	0.0231449	4034	4220	5785	4679.67	6399	5157	3263	4939.67
gene-SEN0875	451	77	190.667	1.43202	0.000874512	1.25291	2.73752e-06	1	0.00137948	383	444	497	441.333	834	642	420	632
gene-SEN0876	298	105	-75.3333	-1.23108	0.000939467	-1.40192	-2.81056e-06	1	0.00147773	401	296	507	401.333	417	352	209	326
gene-SEN0877	186861	88685	12996	1.04398	0.0134739	-1.07892	-0.000524324	1	0.0189473	238545	275548	372346	295480	392529	327230	205668	308476
gene-SEN0878	15176	8480	3621	1.17385	0.262087	1.03696	1.87114e-05	1	0.306091	17684	18636	26164	20828	31023	26477	15847	24449
gene-SEN0879	7575	1307	-1012.67	-1.0915	3.69349e-12	-1.23626	-5.61066e-05	1.63659e-08	9.18914e-12	9932	11239	15068	12079.7	14918	10790	7493	11067
gene-SEN0880	290	85	171.667	1.94495	1.05889e-07	1.73321	3.27312e-06	0.000469195	2.13464e-07	154	193	198	181.667	444	338	278	353.333
gene-SEN0881	12741	1022	-3109.67	-1.20843	0	-1.37191	-0.00011891	0	0	15306	16328	22453	18029	19469	15577	9712	14919.3
gene-SEN0882	6290	1635	-2664	-1.54781	0	-1.75847	-7.88801e-05	0	0	6228	6893	9460	7527	6527	4892	3170	4863
gene-SEN0883	671	67	-147.333	-1.19847	6.24988e-08	-1.37325	-5.87822e-06	0.000276932	1.28031e-07	747	797	1125	889.667	1043	730	454	742.333
gene-SEN0884	11537	3460	39.6667	1.00226	1.56125e-06	-1.13282	-5.00971e-05	0.00691791	2.96652e-06	14633	16427	21593	17551	23108	18093	11571	17590.7
gene-SEN0885	310946	59567	-41096.7	-1.0923	7.03659e-13	-1.23549	-0.00225015	3.11791e-09	1.81064e-12	394596	454163	610249	486336	594962	441453	299303	445239
gene-SEN0886	9594	4259	2380.33	1.19035	0.0993689	1.04594	1.40234e-05	1	0.125514	10880	11497	15139	12505.3	19320	15611	9726	14885.7
gene-SEN0887	510	143	23.6667	1.03664	0.126988	-1.11184	-1.59452e-06	1	0.157614	538	681	719	646	942	635	432	669.667
gene-SEN0888	6957	1566	-502	-1.04453	8.93823e-10	-1.18107	-4.39943e-05	3.96053e-06	2.00128e-09	9866	11100	14363	11776.3	14674	11432	7717	11274.3
gene-SEN0889	3770	952	-1213	-1.27379	0	-1.44735	-4.25804e-05	0	0	4702	5498	6730	5643.33	5785	4546	2960	4430.33
gene-SEN0890	859	226	-64	-1.04386	6.46698e-05	-1.18001	-5.66553e-06	0.286552	0.000110723	1285	1428	1857	1523.33	1863	1511	1004	1459.33
gene-SEN0891	1927	463	1093.67	1.83359	9.00433e-28	1.61924	1.97652e-05	3.98982e-24	3.07145e-27	1107	1183	1646	1312	3034	2626	1557	2405.67
gene-SEN0892	6673	1781	3289.67	1.5818	7.52298e-33	1.39778	5.47683e-05	3.33343e-29	2.74357e-32	4776	5203	6984	5654.33	11449	9428	5955	8944
gene-SEN0893	3009	391	-689.667	-1.17242	0	-1.33072	-2.84549e-05	0	0	4020	4411	5638	4689.67	5056	4315	2629	4000
gene-SEN0894	963	441	-61	-1.04387	0.00384057	-1.17522	-5.24427e-06	1	0.00570485	1141	1357	1856	1451.33	1696	1582	893	1390.33
gene-SEN0895	5704	813	-1604.33	-1.23889	0	-1.40421	-5.83527e-05	0	0	7107	7621	10232	8320	8811	6808	4528	6715.67
gene-SEN0896	6270	1261	-1564.33	-1.20994	0	-1.36673	-5.87773e-05	0	0	7276	8537	11234	9015.67	9586	7804	4964	7451.33
gene-SEN0897	3442	498	-995.333	-1.25335	0	-1.41496	-3.51318e-05	0	0	4148	4485	6139	4924	5102	3987	2697	3928.67
gene-SEN0898	37079	9177	-15709	-1.48145	0	-1.67555	-0.000474454	0	0	39759	46118	59136	48337.7	42503	33326	22057	32628.7
gene-SEN0899	11272	2730	4942	1.41799	7.62609e-16	1.25275	7.30204e-05	3.37912e-12	2.18572e-15	10082	11329	14059	11823.3	21354	17508	11434	16765.3
gene-SEN0900	3998	1325	1713.67	1.45532	3.16085e-15	1.28819	2.63306e-05	1.40057e-11	8.88688e-15	3068	3449	4774	3763.67	7066	5743	3623	5477.33
gene-SEN0901	5084	2062	1749	1.2854	2.05828e-06	1.13509	2.01889e-05	0.00912023	3.88757e-06	5182	5768	7435	6128.33	10266	7993	5373	7877.33
gene-SEN0902	18611	6002	7071.33	1.36168	5.40867e-11	1.20919	9.9401e-05	2.39658e-07	1.2741e-10	16000	18326	24328	19551.3	34611	26870	18387	26622.7
gene-SEN0903	21840	11950	-15604.3	-5.13469	0	-5.78842	-0.000389026	0	0	15723	17983	24429	19378.3	4960	3773	2589	3774
gene-SEN0904	36801	10751	-17509.3	-1.66238	0	-1.88596	-0.000502355	0	0	37144	40216	54470	43943.3	35240	26393	17669	26434
gene-SEN0905	309	93	133.333	1.47393	0.00247157	1.28279	1.94312e-06	1	0.0037435	247	257	340	281.333	555	443	246	414.667
gene-SEN0906	86	31	23.3333	1.17632	0.921734	1.01815	6.02688e-08	1	0.947391	147	134	116	132.333	201	151	115	155.667
gene-SEN0907	119	28	16	1.1197	0.803255	-1.03371	-1.07709e-07	1	0.841623	141	113	147	133.667	224	120	105	149.667
gene-SEN0908	8077	2301	-71	-1.00559	6.11093e-07	-1.13976	-3.81386e-05	0.00270775	1.18761e-06	10636	12112	15545	12764.3	16610	12937	8533	12693.3
gene-SEN0908A	341	152	238.333	3.53546	9.49386e-27	3.15272	4.91214e-06	4.20673e-23	3.17969e-26	80	74	128	94	415	350	232	332.333
gene-SEN0909	115	71	-95.6667	#DIV/0!	4.65877e-59	-817.273	-2.32945e-06	2.0643e-55	2.10214e-58	71	101	115	95.6667	0	0	0	0
gene-SEN0910	75	64	-68	#DIV/0!	1.87066e-46	-586.264	-1.6702e-06	8.2889e-43	7.70344e-46	65	64	75	68	0	0	0	0
gene-SEN0912	54	40	-47.6667	#DIV/0!	1.2396e-31	-417.272	-1.18794e-06	5.49265e-28	4.4403e-31	49	54	40	47.6667	0	0	0	0
gene-SEN0912A	220	28	124.667	1.79744	1.57929e-06	1.58087	2.22069e-06	0.00699781	2.99949e-06	131	155	183	156.333	351	310	182	281
gene-SEN0913	73	34	-46.6667	-7.08696	1.50663e-19	-7.83564	-1.14429e-06	6.67587e-16	4.60087e-19	40	44	79	54.3333	11	6	6	7.66667
gene-SEN0914	48	24	-33.6667	#DIV/0!	8.25073e-26	-286.243	-8.14015e-07	3.6559e-22	2.73645e-25	24	29	48	33.6667	0	0	0	0
gene-SEN0916	315	182	-238.667	-239.667	1.93541e-115	-238.746	-5.77435e-06	8.57581e-112	1.16837e-114	183	221	315	239.667	1	2	0	1
gene-SEN0916A	205	166	-179.333	#DIV/0!	1.67149e-98	-1542.78	-4.39988e-06	7.40638e-95	9.36331e-98	166	167	205	179.333	0	0	0	0
gene-SEN0917	154	119	-136	#DIV/0!	3.17891e-80	-1169.14	-3.33359e-06	1.40857e-76	1.6043e-79	119	135	154	136	0	0	0	0
gene-SEN0918	69	51	-58	#DIV/0!	2.6167e-41	-497.939	-1.41814e-06	1.15946e-37	1.03155e-40	54	51	69	58	0	0	0	0
gene-SEN0920	815	462	-643.667	#DIV/0!	2.49403e-160	-5512.15	-1.57275e-05	1.10511e-156	1.6086e-159	654	462	815	643.667	0	0	0	0
gene-SEN0921	37	16	-28	#DIV/0!	2.57853e-20	-243.324	-6.91535e-07	1.14255e-16	7.95646e-20	37	16	31	28	0	0	0	0
gene-SEN0922	11425	4570	289.667	1.01677	0.000490199	-1.11292	-4.25206e-05	1	0.000791572	13845	16165	21823	17277.7	22856	18415	11431	17567.3
gene-SEN0923	4737	1413	2875.67	2.16913	5.81979e-59	1.92996	5.5357e-05	2.57875e-55	2.62068e-58	2018	2128	3233	2459.67	6755	5710	3541	5335.33
gene-SEN0924	3107	849	1750.67	2.02658	3.9703e-44	1.78725	3.27513e-05	1.75924e-40	1.60515e-43	1526	1490	2100	1705.33	4597	3396	2375	3456
gene-SEN0925	826	344	137.667	1.11475	0.741537	-1.01643	-4.72778e-07	1	0.783814	1052	1061	1486	1199.67	1721	1396	895	1337.33
gene-SEN0926	7003	2837	616.333	1.06065	0.0413503	-1.06536	-1.51293e-05	1	0.0550882	8063	9663	12762	10162.7	14220	10900	7217	10779
gene-SEN0927	5831	1419	-745	-1.0911	9.25297e-10	-1.22934	-4.03211e-05	4.09999e-06	2.06861e-09	6989	8408	11371	8922.67	10800	8193	5540	8177.67
gene-SEN0928	2342	1118	610	1.23089	0.0424654	1.0808	5.18604e-06	1	0.0564888	2100	2529	3297	2642	4440	3218	2098	3252
gene-SEN0929	4199	1248	1594.67	1.37209	7.44017e-09	1.21889	2.28302e-05	3.29674e-05	1.59417e-08	3533	4038	5286	4285.67	7732	5725	4184	5880.33
gene-SEN0930	1243	470	423	1.30771	0.00125266	1.14855	4.98205e-06	1	0.00194824	1113	1372	1639	1374.67	2356	1868	1169	1797.67
gene-SEN0931	604	277	182.333	1.26972	0.0869683	1.11207	1.8464e-06	1	0.110481	611	570	847	676	1146	887	542	858.333
gene-SEN0932	24090	10912	7273.67	1.23818	0.000519119	1.09168	6.8311e-05	1	0.000836138	26011	28680	36923	30538	49693	38139	25603	37811.7
gene-SEN0933	7935	1673	-499.667	-1.0414	7.42498e-09	-1.17894	-4.63587e-05	3.29001e-05	1.59168e-08	10379	11613	15712	12568	16044	12052	8109	12068.3
gene-SEN0934	1723	719	644.667	1.32592	0.000107415	1.17142	8.26211e-06	0.475954	0.000181593	1739	1737	2458	1978	3460	2604	1804	2622.67
gene-SEN0935	309774	81216	-19938.7	-1.04039	9.0257e-10	-1.17599	-0.00186921	3.99929e-06	2.01984e-09	426205	478262	636148	513538	641576	507421	331802	493600
gene-SEN0936	2035	577	1207	1.95692	1.0295e-37	1.73894	2.26761e-05	4.56171e-34	3.90892e-37	1071	1127	1586	1261.33	3106	2595	1704	2468.33
gene-SEN0937	327	61	155.667	1.56744	2.56771e-05	1.37972	2.54331e-06	0.113775	4.53108e-05	228	267	328	274.333	555	450	285	430
gene-SEN0938	1888	527	2	1.00071	0.000147586	-1.14213	-8.56793e-06	0.653953	0.000247522	2402	2753	3288	2814.33	3704	2929	1816	2816.33
gene-SEN0939	667	212	275	1.40801	0.000166445	1.23324	3.83935e-06	0.737517	0.00027768	608	594	820	674	1261	975	611	949
gene-SEN0940	2982	1555	885.667	1.22101	0.018751	1.08	7.80412e-06	1	0.0259156	3442	3583	4997	4007.33	6263	5135	3281	4893
gene-SEN0941	5859	2710	1359	1.16166	0.362111	1.02493	5.12341e-06	1	0.411942	7249	8012	9959	8406.67	12530	10096	6671	9765.67
gene-SEN0942	132	52	29	1.14974	0.976061	1.00528	2.52242e-08	1	0.993322	203	163	215	193.667	285	230	153	222.667
gene-SEN0943	1911	685	754	1.3444	3.65766e-05	1.17671	9.46426e-06	0.162071	6.37071e-05	1881	2121	2566	2189.33	3775	3191	1864	2943.33
gene-SEN0944	1914	1048	440.333	1.14819	0.650377	1.01721	1.24963e-06	1	0.697777	2446	2974	3494	2971.33	4291	3567	2377	3411.67
gene-SEN0945	5720	2357	1002	1.12658	0.900772	-1.00391	-7.48899e-07	1	0.929078	6615	7232	9901	7916	11751	8972	6031	8918
gene-SEN0946	357	101	90.3333	1.17428	0.658433	1.03111	3.96326e-07	1	0.705737	480	494	581	518.333	777	629	420	608.667
gene-SEN0947	843	198	-286	-1.27939	6.66134e-16	-1.45533	-1.00268e-05	2.95164e-12	1.91416e-15	1136	1262	1531	1309.67	1319	1064	688	1023.67
gene-SEN0948	307	148	29.3333	1.06154	0.321877	-1.07143	-7.77081e-07	1	0.369396	405	466	559	476.667	636	553	329	506
gene-SEN0949	2405	776	1070.33	1.50783	9.97334e-15	1.33036	1.69203e-05	4.41919e-11	2.73634e-14	1759	1894	2670	2107.67	4164	3288	2082	3178
gene-SEN0950	8432	5093	-6303.67	-5.12364	0	-5.7871	-0.000158094	0	0	6733	7278	9486	7832.33	1892	1640	1054	1528.67
gene-SEN0951	831	212	-398	-1.60273	0	-1.81998	-1.16668e-05	0	0	1006	885	1284	1058.33	855	673	453	660.333
gene-SEN0952	304	82	181.667	2.59357	2.73139e-16	2.26155	3.52365e-06	1.21028e-12	7.91032e-16	109	99	134	114	403	293	191	295.667
gene-SEN0954	12265	7122	10375	90.6974	2.39099e-128	81.3265	0.00022549	1.05945e-124	1.47145e-127	97	83	167	115.667	12348	11905	7219	10490.7
gene-SEN0955	23173	13898	19795.3	100.142	6.07255e-136	89.0018	0.000433148	2.69075e-132	3.79513e-135	189	206	204	199.667	22521	23362	14102	19995
gene-SEN0956	1928	899	1457	4.9237	4.58682e-87	4.35869	3.04351e-05	2.03242e-83	2.40523e-86	328	331	455	371.333	2256	1999	1230	1828.33
gene-SEN0957	1368	476	929	4.37409	8.72672e-100	3.82249	1.89573e-05	3.86681e-96	4.91961e-99	267	209	350	275.333	1577	1293	743	1204.33
gene-SEN0958	1785	288	1013.67	2.11474	5.35112e-25	1.83296	1.84973e-05	2.37108e-21	1.75766e-24	832	782	1114	909.333	2567	2082	1120	1923
gene-SEN0959	930	293	-518.333	-2.0658	0	-2.35621	-1.40816e-05	0	0	812	974	1228	1004.67	642	519	298	486.333
gene-SEN0960	846	398	178.667	1.15981	0.67299	1.02005	5.46388e-07	1	0.719773	964	1013	1377	1118	1687	1362	841	1296.67
gene-SEN0961	894	61	-238.667	-1.22601	3.06493e-11	-1.3971	-8.98744e-06	1.35807e-07	7.28969e-11	1171	1136	1577	1294.67	1375	1110	683	1056
gene-SEN0962	110	31	-48.3333	-1.26703	0.000563821	-1.44492	-1.74512e-06	1	0.000906163	215	235	238	229.333	223	192	128	181
gene-SEN0963	250	53	-8	-1.024	0.049686	-1.18758	-1.32775e-06	1	0.065543	309	345	370	341.333	444	362	194	333.333
gene-SEN0964	730	133	405.333	1.7765	8.37168e-16	1.56193	7.18048e-06	3.70949e-12	2.39786e-15	465	493	608	522	1195	961	626	927.333
gene-SEN0965	172	43	57.3333	1.34818	0.197815	1.17245	7.01296e-07	1	0.237025	133	197	164	164.667	305	207	154	222
gene-SEN0966	261	38	106.333	1.51954	0.003866	1.33266	1.6616e-06	1	0.00573878	150	226	238	204.667	411	322	200	311
gene-SEN0967	121	54	16	1.11538	1	-1.0043	-1.43829e-08	1	1	82	166	168	138.667	203	149	112	154.667
gene-SEN0968	41	11	20.6667	1.29108	0.304823	1.14981	2.61339e-07	1	0.351402	66	68	79	71	107	95	73	91.6667
gene-SEN0969	117	47	27.3333	1.18894	0.733462	1.03938	1.3958e-07	1	0.777133	114	159	161	144.667	228	177	111	172
gene-SEN0970	151	41	56.3333	1.3903	0.14718	1.21173	7.56495e-07	1	0.180928	116	179	138	144.333	267	193	142	200.667
gene-SEN0971	292	50	137.667	1.44456	0.00311163	1.28311	2.15145e-06	1	0.00467536	277	301	351	309.667	569	431	342	447.333
gene-SEN0972	188	22	41	1.22778	0.739246	1.0462	2.05953e-07	1	0.782513	169	191	180	180	316	219	128	221
gene-SEN0973	295	59	12.6667	1.03175	0.18799	-1.1066	-9.39099e-07	1	0.226457	333	392	472	399	573	384	278	411.667
gene-SEN0974	214	54	99.3333	2.27897	2.4349e-06	1.98816	1.86163e-06	0.010789	4.57357e-06	64	65	104	77.6667	278	134	119	177
gene-SEN0975	779	380	125.667	1.09491	0.55518	-1.02973	-9.34406e-07	1	0.605464	1130	1276	1566	1324	1809	1510	1030	1449.67
gene-SEN0976	2830	1476	561.667	1.12746	0.953769	1.00109	1.16654e-07	1	0.973767	3731	4045	5444	4406.67	6264	5207	3434	4968.33
gene-SEN0977	605	157	65.6667	1.0848	0.319649	-1.06265	-1.12228e-06	1	0.36722	746	694	883	774.333	1137	851	532	840
gene-SEN0978	431	140	-215.333	-1.55882	2.22045e-16	-1.78965	-6.50153e-06	9.8388e-13	6.439e-16	521	602	679	600.667	524	384	248	385.333
gene-SEN0979	89	26	-2	-1.01235	0.212271	-1.14018	-4.91629e-07	1	0.25325	145	142	205	164	202	168	116	162
gene-SEN0980	170	65	-53.3333	-1.28829	6.77192e-05	-1.47999	-1.8861e-06	0.300064	0.000115765	192	238	285	238.333	267	173	115	185
gene-SEN0981	3356	988	2112.33	2.22596	1.17242e-105	1.96818	4.06886e-05	5.19497e-102	6.76429e-105	1477	1594	2098	1723	4833	4091	2582	3835.33
gene-SEN0982	4138	917	2389.67	1.86321	9.79977e-46	1.64458	4.34792e-05	4.34228e-42	4.0021e-45	2386	2501	3418	2768.33	6524	5566	3384	5158
gene-SEN0983	10064	2275	5548.67	1.80641	1.07809e-55	1.60277	0.000100785	4.77703e-52	4.758e-55	5671	6348	8623	6880.67	15735	13206	8347	12429.3
gene-SEN0984	4448	1964	3204.67	7.21059	8.21288e-86	6.34432	6.72811e-05	3.63913e-82	4.28133e-85	423	504	621	516	4871	3823	2468	3720.67
gene-SEN0985	1231	226	575	1.53224	1.02809e-10	1.34651	9.13799e-06	4.55548e-07	2.39007e-10	893	1061	1287	1080.33	2124	1773	1069	1655.33
gene-SEN0986	942	147	-32.6667	-1.02255	0.000542375	-1.1694	-5.26739e-06	1	0.000872961	1318	1456	1669	1481	1911	1465	969	1448.33
gene-SEN0986A	10522	3391	6547.33	3.39507	2.69494e-52	2.98174	0.000132181	1.19413e-48	1.15935e-51	2122	2870	3209	2733.67	12644	8938	6261	9281
gene-SEN0987	3000	786	1422.67	1.62325	4.26273e-24	1.42923	2.38621e-05	1.88882e-20	1.38476e-23	1962	2050	2836	2282.67	4962	3674	2480	3705.33
gene-SEN0987B	3816	1645	2833.67	4.03282	6.1411e-64	3.55214	5.83995e-05	2.72112e-60	2.8345e-63	852	857	1094	934.333	4668	4134	2502	3768
gene-SEN0988	3249	1694	648	1.13874	0.766117	1.00849	9.6358e-07	1	0.806908	3863	4306	5843	4670.67	6824	5557	3575	5318.67
gene-SEN0989	641	347	-400.667	-2.32525	2.51474e-39	-2.63961	-1.06619e-05	1.11428e-35	9.67257e-39	626	627	856	703	413	279	215	302.333
gene-SEN0990	64	7	1.33333	1.01365	0.315882	-1.12888	-2.74285e-07	1	0.363268	92	95	106	97.6667	131	99	67	99
gene-SEN0991	63	18	22	1.24535	0.606681	1.08781	1.96622e-07	1	0.65534	103	82	84	89.6667	145	102	88	111.667
gene-SEN0992	82	9	-1.33333	-1.01826	0.227288	-1.19427	-2.96166e-07	1	0.269396	67	68	88	74.3333	121	59	39	73
gene-SEN0993	136	44	59.3333	1.55108	0.00351653	1.37805	9.88681e-07	1	0.00524992	85	97	141	107.667	221	160	120	167
gene-SEN0994	814	174	480	1.97166	3.27558e-23	1.73528	8.86887e-06	1.45141e-19	1.05175e-22	425	463	594	494	1239	1046	637	974
gene-SEN0995	488	329	-405.333	#DIV/0!	1.03867e-178	-3463.53	-9.88122e-06	4.60234e-175	6.87944e-178	329	399	488	405.333	0	0	0	0
gene-SEN0996	220	148	-177	#DIV/0!	1.46646e-99	-1510.87	-4.3088e-06	6.49788e-96	8.25652e-99	148	163	220	177	0	0	0	0
gene-SEN0998	68	37	-54.6667	#DIV/0!	1.79271e-35	-469.758	-1.33772e-06	7.9435e-32	6.68082e-35	59	37	68	54.6667	0	0	0	0
gene-SEN0999	49	28	-41.6667	#DIV/0!	4.71812e-29	-359.681	-1.02359e-06	2.0906e-25	1.64744e-28	48	28	49	41.6667	0	0	0	0
gene-SEN1000	56	35	-46.6667	#DIV/0!	5.05048e-33	-401.499	-1.14293e-06	2.23787e-29	1.84795e-32	49	35	56	46.6667	0	0	0	0
gene-SEN1001	178	101	-139.667	#DIV/0!	2.92196e-68	-1195.22	-3.40801e-06	1.29472e-64	1.37883e-67	140	101	178	139.667	0	0	0	0
gene-SEN1002	70	29	-44	#DIV/0!	6.14877e-29	-369.859	-1.05264e-06	2.72452e-25	2.13856e-28	33	29	70	44	0	0	0	0
gene-SEN1003	211	142	-186.667	#DIV/0!	1.13005e-88	-1602.78	-4.5711e-06	5.00724e-85	5.961e-88	142	211	207	186.667	0	0	0	0
gene-SEN1004	798	658	-741.333	#DIV/0!	2.85615e-202	-6424.27	-1.83305e-05	1.26556e-198	1.94403e-201	658	798	768	741.333	0	0	0	0
gene-SEN1005	46	31	-39.3333	#DIV/0!	7.80429e-27	-346.014	-9.84587e-07	3.45808e-23	2.62174e-26	46	41	31	39.3333	0	0	0	0
gene-SEN1006	39	20	-29	#DIV/0!	1.22646e-22	-248.221	-7.05509e-07	5.43444e-19	3.91248e-22	28	20	39	29	0	0	0	0
gene-SEN1007	58	32	-41.3333	#DIV/0!	1.13624e-24	-367.553	-1.04605e-06	5.0347e-21	3.71291e-24	58	34	32	41.3333	0	0	0	0
gene-SEN1008	48	34	-39	#DIV/0!	5.3915e-30	-334.288	-9.51123e-07	2.38897e-26	1.9066e-29	34	35	48	39	0	0	0	0
gene-SEN1009	28	25	-26.6667	#DIV/0!	1.5311e-21	-231.449	-6.57646e-07	6.7843e-18	4.82182e-21	28	27	25	26.6667	0	0	0	0
gene-SEN1010	122	86	-99	-9.73529	2.63986e-43	-10.9592	-2.45564e-06	1.16972e-39	1.05666e-42	98	104	129	110.333	12	15	7	11.3333
gene-SEN1011	438	45	245	2.011	3.33273e-10	1.73459	4.3851e-06	1.47673e-06	7.60809e-10	220	249	258	242.333	658	510	294	487.333
gene-SEN1013	256	197	-222.667	#DIV/0!	3.27052e-116	-1912.97	-5.45631e-06	1.44917e-112	1.97974e-115	197	215	256	222.667	0	0	0	0
gene-SEN1013A	20	14	-17.6667	#DIV/0!	4.71773e-15	-152.902	-4.33491e-07	2.09043e-11	1.31639e-14	20	14	19	17.6667	0	0	0	0
gene-SEN1013B	28	22	-25.6667	#DIV/0!	6.34181e-21	-221.671	-6.29743e-07	2.81006e-17	1.97335e-20	27	22	28	25.6667	0	0	0	0
gene-SEN1014	3415	1553	2535	8.81603	1.06038e-71	7.75208	5.33821e-05	4.69856e-68	5.11269e-71	290	274	409	324.333	3689	3046	1843	2859.33
gene-SEN1015	417	37	190.333	1.68712	2.24742e-06	1.48111	3.25852e-06	0.00995833	4.23579e-06	224	286	321	277	641	438	323	467.333
gene-SEN1016	205	26	-0.666667	-1.0019	0.108381	-1.14011	-1.06096e-06	1	0.135851	327	332	395	351.333	452	353	247	350.667
gene-SEN1017	1474	376	918	2.10204	1.28763e-31	1.83804	1.7162e-05	5.70548e-28	4.60862e-31	785	780	934	833	2254	1838	1161	1751
gene-SEN1018	5855	1381	2631.67	1.53355	5.71765e-29	1.34708	4.17656e-05	2.53349e-25	1.99331e-28	4222	4597	5978	4932.33	10077	7606	5009	7564
gene-SEN1019	860	257	369.333	1.46263	3.11671e-07	1.2943	5.71752e-06	0.00138101	6.15425e-07	660	739	996	798.333	1520	1183	800	1167.67
gene-SEN1020	651	139	-66	-1.06767	0.000110896	-1.21202	-4.43483e-06	0.491381	0.000187264	851	990	1283	1041.33	1303	971	652	975.333
gene-SEN1021	1480	346	-83.3333	-1.03742	5.7274e-06	-1.17776	-8.48672e-06	0.0253781	1.05129e-05	1913	2155	2863	2310.33	2951	2259	1471	2227
gene-SEN1022	846	167	481	1.68486	7.29082e-12	1.49446	8.5193e-06	3.23056e-08	1.78682e-11	617	695	795	702.333	1463	1225	862	1183.33
gene-SEN1023	733	238	189.667	1.23425	0.190804	1.07389	1.46436e-06	1	0.229431	704	783	942	809.667	1351	1029	618	999.333
gene-SEN1024	177	65	24	1.1125	0.736019	-1.03051	-1.5428e-07	1	0.779469	182	202	256	213.333	321	247	144	237.333
gene-SEN1025	185	60	69.6667	1.41142	0.0322764	1.22956	9.48937e-07	1	0.0435762	146	156	206	169.333	330	242	145	239
gene-SEN1026	491	147	161.333	1.25407	0.142625	1.09735	1.51666e-06	1	0.175742	581	596	728	635	998	884	507	796.333
gene-SEN1027	687	58	-144	-1.15784	5.5665e-07	-1.31919	-6.24481e-06	0.00246651	1.08466e-06	970	912	1287	1056.33	1200	937	600	912.333
gene-SEN1028	586	160	251.333	1.35973	0.00108444	1.19549	3.3473e-06	1	0.00169554	632	657	807	698.667	1218	985	647	950
gene-SEN1029	721	148	407	2.0365	6.02484e-20	1.79717	7.63558e-06	2.66961e-16	1.85389e-19	314	394	470	392.667	1035	822	542	799.667
gene-SEN1030	3810	946	2193.33	2.51299	1.78142e-69	2.19423	4.2228e-05	7.89346e-66	8.48759e-69	1211	1387	1751	1449.67	5021	3575	2333	3643
gene-SEN1031	3813	1150	2340.33	2.8086	2.47204e-93	2.47161	4.6345e-05	1.09536e-89	1.35079e-92	1039	1245	1598	1294	4852	3656	2395	3634.33
gene-SEN1032	5859	2113	3810.33	3.00017	9.19294e-21	2.64814	7.66683e-05	4.07339e-17	2.85451e-20	1614	1827	2274	1905	7473	5733	3940	5715.33
gene-SEN1033	13801	4830	8710.33	2.81831	3.5762e-21	2.48585	0.000173333	1.58462e-17	1.11829e-20	4136	4282	5953	4790.33	17937	13453	9112	13500.7
gene-SEN1034	7451	2391	4717	2.8486	9.52824e-22	2.51011	9.3856e-05	4.22196e-18	3.01569e-21	2094	2435	3126	2551.67	9545	7435	4826	7268.67
gene-SEN1035	13454	5167	9010	3.71549	9.69879e-37	3.30213	0.000185273	4.29753e-33	3.64816e-36	2536	3252	4166	3318	15990	12575	8419	12328
gene-SEN1036	3438	1524	2415	4.07382	1.21516e-31	3.61907	5.01309e-05	5.38439e-28	4.3563e-31	654	734	969	785.667	4092	3252	2258	3200.67
gene-SEN1037	8988	3556	6109.33	3.64779	2.92999e-50	3.21822	0.000125	1.29828e-46	1.24356e-49	1967	2203	2752	2307.33	10955	8536	5759	8416.67
gene-SEN1038	9469	3727	6476.67	3.9315	1.51455e-50	3.47172	0.000133283	6.71098e-47	6.45907e-50	1798	2207	2623	2209.33	11267	8857	5934	8686
gene-SEN1039	10482	4190	7058.67	3.71766	3.61216e-54	3.28261	0.000144602	1.60055e-50	1.57379e-53	2205	2433	3154	2597.33	12687	9658	6623	9656
gene-SEN1040	16847	6614	11223.3	3.63913	4.72744e-51	3.2256	0.000230076	2.09473e-47	2.01999e-50	3449	4009	5300	4252.67	20296	15509	10623	15476
gene-SEN1041	9680	4405	7023.33	5.35601	4.29134e-76	4.73502	0.000147378	1.90149e-72	2.11747e-75	1354	1625	1858	1612.33	11034	8843	6030	8635.67
gene-SEN1041A	1162	407	795.333	4.34174	1.33887e-80	3.76148	1.62257e-05	5.93255e-77	6.78006e-80	256	198	260	238	1360	1077	663	1033.33
gene-SEN1042	280	81	118.667	1.38238	0.00753593	1.22124	1.67612e-06	1	0.0108556	264	293	374	310.333	544	450	293	429
gene-SEN1043	3637	926	2249.33	2.31823	3.6805e-95	2.02469	4.28659e-05	1.63083e-91	2.02588e-94	1532	1625	1962	1706.33	5169	4147	2551	3955.67
gene-SEN1044	3035	1165	670.333	1.16778	0.710927	1.01963	1.92703e-06	1	0.755968	3229	4394	4363	3995.33	6115	4802	3080	4665.67
gene-SEN1045	1413	253	773.333	1.88889	7.14886e-25	1.64855	1.37804e-05	3.16766e-21	2.34468e-24	765	796	1049	870	2178	1736	1016	1643.33
gene-SEN1046	15574	6835	11392	6.26027	9.86709e-126	5.49882	0.000237852	4.37211e-122	6.06395e-125	1914	1954	2629	2165.67	17488	14396	8789	13557.7
gene-SEN1047	16463	6990	11858.7	5.97219	1.58553e-131	5.25259	0.000247016	7.02548e-128	9.85341e-131	2012	2192	2951	2385	18475	15074	9182	14243.7
gene-SEN1048	19556	11471	-14407	-7.55758	0	-8.55231	-0.000356084	0	0	13869	14978	20965	16604	2784	2398	1409	2197
gene-SEN1049	74316	40330	22615.7	1.23721	0.00240745	1.09593	0.000222072	1	0.00365303	80589	84517	120919	95341.7	153330	121528	79014	117957
gene-SEN1050	2082	689	764.333	1.34611	2.66131e-06	1.1834	9.88055e-06	0.0117923	4.98616e-06	1908	2030	2687	2208.33	3990	2930	1998	2972.67
gene-SEN1051	44430	20251	32439.7	5.91609	1.33522e-149	5.22291	0.000680173	5.91636e-146	8.50052e-149	5715	6100	7981	6598.67	50145	40619	26351	39038.3
gene-SEN1052	15148	6954	11184.7	5.58388	4.28784e-106	4.93862	0.00023424	1.89994e-102	2.47711e-105	2120	2189	3011	2440	17268	14463	9143	13624.7
gene-SEN1053	14268	2302	-3125.33	-1.17009	0	-1.31825	-0.000126234	0	0	17776	20078	26647	21500.3	23068	19678	12379	18375
gene-SEN1054	2701	681	-554.667	-1.1731	1.09241e-10	-1.32182	-2.21675e-05	4.84046e-07	2.53295e-10	2904	3585	4788	3759	4042	3484	2087	3204.33
gene-SEN1055	1119	148	-341	-1.2833	2.22045e-16	-1.45986	-1.18625e-05	9.8388e-13	6.439e-16	1302	1450	1882	1544.67	1537	1311	763	1203.67
gene-SEN1056	1406	330	-415	-1.24297	0	-1.41184	-1.51068e-05	0	0	1759	2057	2553	2123	2250	1727	1147	1708
gene-SEN1057	8162	3196	5596.67	4.10351	9.03226e-48	3.60993	0.000114497	4.00219e-44	3.76855e-47	1552	1579	2279	1803.33	9714	7711	4775	7400
gene-SEN1058	3204	1770	589.333	1.12411	0.855234	-1.00749	-8.62557e-07	1	0.888935	3778	4920	5548	4748.67	6831	5556	3627	5338
gene-SEN1059	6724	1779	2923.67	1.4315	4.09508e-18	1.25687	4.25332e-05	1.81453e-14	1.22108e-17	5910	6319	8098	6775.67	12634	10089	6375	9699.33
gene-SEN1060	6533	1665	3212	1.55485	6.22558e-29	1.37193	5.25995e-05	2.75855e-25	2.16357e-28	5096	5303	6968	5789	11629	9232	6142	9001
gene-SEN1061	2244	605	151.333	1.04352	0.0113942	-1.08798	-6.87793e-06	1	0.0161457	3054	3257	4122	3477.67	4736	3659	2492	3629
gene-SEN1063	542	110	232.333	1.47674	0.00114023	1.29309	3.50267e-06	1	0.00177838	487	391	584	487.333	933	752	474	719.667
gene-SEN1065	2830	996	1816.67	2.19754	1.02914e-57	1.95478	3.52936e-05	4.56011e-54	4.57842e-57	1337	1327	1887	1517	4157	3511	2333	3333.67
gene-SEN1066	1582	485	839	1.70842	3.8202e-19	1.51564	1.4847e-05	1.69273e-15	1.161e-18	1026	1016	1511	1184.33	2598	2085	1387	2023.33
gene-SEN1067	4489	1772	653.667	1.09713	0.244915	-1.03344	-5.31893e-06	1	0.288162	5901	6188	8100	6729.67	9483	7673	4994	7383.33
gene-SEN1068	4680	1935	1593.33	1.29113	2.01517e-06	1.13368	1.78518e-05	0.00892921	3.81101e-06	4689	5106	6624	5473	9291	7297	4611	7066.33
gene-SEN1069	2693	615	1623.67	2.08703	2.3504e-52	1.84165	3.06396e-05	1.04146e-48	1.01211e-51	1237	1425	1819	1493.67	3930	3382	2040	3117.33
gene-SEN1070	36523	13572	24646	3.0019	9.25043e-27	2.65357	0.000495643	4.09887e-23	3.1005e-26	10647	10974	15313	12311.3	47170	39156	24546	36957.3
gene-SEN1071	2958	1207	2047.33	3.77166	2.04064e-25	3.33191	4.21e-05	9.04207e-22	6.73274e-25	624	725	867	738.667	3582	2844	1932	2786
gene-SEN1072	357	166	155	1.43256	0.00431391	1.26264	2.28264e-06	1	0.00638228	305	299	471	358.333	656	568	316	513.333
gene-SEN1073	2445	1060	1783.67	5.59313	4.40263e-40	4.91473	3.72064e-05	1.95081e-36	1.71123e-39	338	381	446	388.333	2783	2292	1441	2172
gene-SEN1074	1197	302	770.333	2.04287	4.26882e-27	1.79889	1.44567e-05	1.89152e-23	1.43841e-26	661	698	857	738.667	1858	1669	1000	1509
gene-SEN1075	1041	347	728	2.97112	1.37166e-49	2.59903	1.45137e-05	6.07784e-46	5.78842e-49	337	365	406	369.333	1378	1202	712	1097.33
gene-SEN1076	2595	458	1453.33	1.87868	8.03795e-42	1.65286	2.63342e-05	3.56162e-38	3.18286e-41	1396	1557	2009	1654	3991	3316	2015	3107.33
gene-SEN1077	3141	498	1589.33	1.58005	1.82048e-20	1.39339	2.64038e-05	8.06653e-17	5.62912e-20	2382	2670	3168	2740	5523	4474	2991	4329.33
gene-SEN1078	5389	1241	3090	2.0361	2.11475e-143	1.79214	5.7644e-05	9.37047e-140	1.33482e-142	2543	2799	3605	2982.33	7932	6245	4040	6072.33
gene-SEN1079	7742	2014	4729.67	2.29924	1.44906e-06	2.02291	9.08817e-05	0.00642077	2.76328e-06	3065	3487	4369	3640.33	10807	8802	5501	8370
gene-SEN1080	29901	13984	22206	9.77361	2.06951e-225	8.62692	0.000469641	9.17001e-222	1.45325e-224	2113	2315	3165	2531	32014	25898	16299	24737
gene-SEN1081	31182	15608	23869.7	8.90038	5.6216e-186	7.8911	0.000508052	2.49093e-182	3.76274e-185	2571	2846	3647	3021.33	33753	28466	18454	26891
gene-SEN1082	85800	42827	65095.3	8.66489	1.70125e-202	7.69453	0.00138517	7.53822e-199	1.15973e-201	7190	7871	10417	8492.67	92990	77076	50698	73588
gene-SEN1083	34874	16525	25860.7	10.2547	1.34116e-211	9.01925	0.000548379	5.9427e-208	9.25654e-211	2354	2796	3233	2794.33	37228	29416	19321	28655
gene-SEN1084	85725	44734	66799	10.5323	3.01488e-199	9.3773	0.00143035	1.3359e-195	2.04265e-198	5888	6566	8569	7007.67	91613	78507	51300	73806.7
gene-SEN1085	13235	6023	9950	6.91323	9.52741e-105	6.11767	0.00020921	4.2216e-101	5.46132e-104	1379	1536	2133	1682.67	14614	12725	7559	11632.7
gene-SEN1086	15957	7504	12145	6.86054	6.48843e-109	6.08413	0.000256133	2.87502e-105	3.78791e-108	1717	1893	2607	2072.33	17674	15581	9397	14217.3
gene-SEN1087	19083	9499	14522.7	8.22641	2.27079e-152	7.30585	0.00030842	1.00619e-148	1.45193e-151	1722	1786	2521	2009.67	20805	17507	11285	16532.3
gene-SEN1088	32517	15740	23981.7	7.44207	2.20668e-128	6.60303	0.000509089	9.77781e-125	1.35992e-127	3022	3732	4414	3722.67	35539	28102	19472	27704.3
gene-SEN1089	3370	1096	2101.33	2.40872	9.11986e-90	2.12425	4.09459e-05	4.04101e-86	4.86283e-89	1348	1305	1822	1491.67	4675	3660	2444	3593
gene-SEN1090	7328	1942	4286.33	2.1567	0.000971447	1.89824	8.12265e-05	1	0.00152479	3205	3419	4493	3705.67	10533	8082	5361	7992
gene-SEN1091	1555	460	970.333	2.58035	6.51526e-61	2.25389	1.88673e-05	2.88691e-57	2.97313e-60	559	576	707	614	2114	1603	1036	1584.33
gene-SEN1092	1095	544	209.333	1.1339	0.986737	1.00029	1.12316e-08	1	1	1271	1557	1862	1563.33	2299	1815	1204	1772.67
gene-SEN1093	763	169	319	1.42838	2.13645e-05	1.25341	4.61446e-06	0.0946663	3.78514e-05	617	752	865	744.667	1380	1115	696	1063.67
gene-SEN1094	14398	2731	-3738.67	-1.21672	0	-1.3788	-0.000140219	0	0	17135	19866	25969	20990	23015	17168	11571	17251.3
gene-SEN1095	1158	217	-340.667	-1.26361	0	-1.43521	-1.2059e-05	0	0	1377	1501	2021	1633	1730	1284	863	1292.33
gene-SEN1096	1352	253	-149.667	-1.06473	6.00347e-06	-1.19772	-9.90749e-06	0.0266014	1.10151e-05	2098	2281	3006	2461.67	2931	2351	1654	2312
gene-SEN1097	2946	648	-457	-1.10727	1.16129e-12	-1.25525	-2.33388e-05	5.14569e-09	2.9607e-12	3843	4491	5818	4717.33	5694	4215	2872	4260.33
gene-SEN1098	2379	489	-27	-1.00714	3.39158e-05	-1.14302	-1.16356e-05	0.150281	5.92124e-05	3347	3466	4613	3808.67	4944	3836	2565	3781.67
gene-SEN1099	1183	318	100	1.05951	0.0614162	-1.07687	-2.93385e-06	1	0.0798519	1492	1557	1992	1680.33	2357	1810	1174	1780.33
gene-SEN1100	1163	181	560.667	1.53363	1.14717e-10	1.35519	9.12939e-06	5.08309e-07	2.65574e-10	889	1041	1222	1050.67	2052	1655	1127	1611.33
gene-SEN1101	3070	662	1688.33	1.86744	1.29422e-48	1.64963	3.08395e-05	5.73467e-45	5.43571e-48	1649	1828	2362	1946.33	4719	3695	2490	3634.67
gene-SEN1102	32801	8530	-10693.3	-1.3193	0	-1.49276	-0.000354065	0	0	35399	41926	55226	44183.7	44650	33396	22425	33490.3
gene-SEN1103	7168	2164	-2765.33	-1.43175	0	-1.62203	-8.5417e-05	0	0	7345	8729	11437	9170.33	8555	6391	4269	6405
gene-SEN1104	10345	2296	-2203.33	-1.15938	0	-1.30931	-9.20973e-05	0	0	13023	15319	19742	16028	17983	14094	9397	13824.7
gene-SEN1105	5422	1353	-2237	-1.489	0	-1.69217	-6.77967e-05	0	0	5580	6456	8399	6811.67	6050	4697	2977	4574.67
gene-SEN1106	293	131	-172	-2.25243	2.17882e-23	-2.55701	-4.58933e-06	9.65436e-20	7.01625e-23	267	276	385	309.333	184	136	92	137.333
gene-SEN1107	65	9	9	1.1399	1	-1.00386	-6.02883e-09	1	1	59	49	85	64.3333	114	56	50	73.3333
gene-SEN1108	1897	662	286	1.1081	0.440761	-1.02647	-1.66647e-06	1	0.493184	2314	2439	3184	2645.67	3858	2976	1961	2931.67
gene-SEN1109	2294	853	304.333	1.09395	0.263416	-1.03679	-2.79974e-06	1	0.307481	2722	3013	3983	3239.33	4675	3575	2381	3543.67
gene-SEN1110	1053	67	-166.667	-1.10469	5.30955e-07	-1.24616	-8.46632e-06	0.00235266	1.03641e-06	1532	1569	2175	1758.67	2055	1599	1122	1592
gene-SEN1111	1147	342	56	1.03387	0.0115786	-1.10118	-3.70552e-06	1	0.0163966	1397	1559	2004	1653.33	2268	1739	1121	1709.33
gene-SEN1112	3479	580	-575	-1.11143	0	-1.25956	-2.8817e-05	0	0	4829	5409	6968	5735.33	6715	5277	3489	5160.33
gene-SEN1113	6422	1001	-1930	-1.25536	0	-1.41792	-6.81565e-05	0	0	8089	8756	11619	9488	9722	7755	5197	7558
gene-SEN1114	4275	930	-1492.33	-1.36446	0	-1.54715	-4.8051e-05	0	0	4650	5138	6973	5587	5378	4208	2698	4094.67
gene-SEN1115	36130	5244	-10435.3	-1.24384	0	-1.40489	-0.000373713	0	0	44998	49425	65269	53230.7	55066	44181	29139	42795.3
gene-SEN1116	3283	753	-264.333	-1.05375	6.25734e-08	-1.19222	-2.03141e-05	0.000277263	1.28125e-07	4420	4595	6532	5182.33	6332	5173	3249	4918
gene-SEN1117	36982	8978	-18165	-1.70565	0	-1.91881	-0.000511097	0	0	36119	41051	54552	43907.3	32516	27141	17570	25742.3
gene-SEN1118	13873	7704	2154.67	1.09867	0.466571	-1.02307	-1.19596e-05	1	0.519833	17650	20667	27194	21837	30247	25354	16374	23991.7
gene-SEN1119	8635	4254	1527.67	1.1222	0.753248	-1.0087	-2.62566e-06	1	0.794866	10457	11765	15281	12501	18005	14711	9370	14028.7
gene-SEN1120	1548	275	706.333	1.63405	7.90582e-15	1.42295	1.14956e-05	3.50307e-11	2.17582e-14	933	1067	1342	1114	2481	1867	1113	1820.33
gene-SEN1121	1488	355	875	1.84814	1.01341e-27	1.64001	1.61102e-05	4.49041e-24	3.45416e-27	877	970	1248	1031.67	2365	2030	1325	1906.67
gene-SEN1122	1598	323	898.667	1.88047	5.33644e-33	1.66179	1.64608e-05	2.36458e-29	1.94936e-32	847	966	1249	1020.67	2445	2024	1289	1919.33
gene-SEN1123	835	284	-102.667	-1.0791	5.50144e-05	-1.21896	-6.12831e-06	0.243769	9.45573e-05	1126	1374	1702	1400.67	1617	1410	867	1298
gene-SEN1124	1508	782	316	1.14621	0.724826	1.01237	6.51346e-07	1	0.769271	1824	2011	2649	2161.33	3167	2606	1659	2477.33
gene-SEN1125	1982	560	23.6667	1.0071	0.000741512	-1.12796	-9.27084e-06	1	0.00117887	2964	3167	3874	3335	4267	3524	2285	3358.67
gene-SEN1126	972	285	330.667	1.35165	0.00262646	1.17512	4.02561e-06	1	0.00396654	848	844	1129	940.333	1769	1247	797	1271
gene-SEN1127	1333	323	840.667	2.10711	1.85002e-29	1.84516	1.57322e-05	8.19744e-26	6.5059e-29	705	689	884	759.333	2022	1750	1028	1600
gene-SEN1128	2956	1041	1106.33	1.33243	8.98467e-08	1.17523	1.42233e-05	0.000398111	1.82285e-07	2836	3103	4045	3328	5792	4507	3004	4434.33
gene-SEN1129	4322	1715	1064.67	1.20353	0.0601838	1.05478	6.99781e-06	1	0.0784798	4540	4865	6288	5231	8477	6255	4155	6295.67
gene-SEN1130	2278	813	876.667	1.31987	4.35739e-06	1.16174	1.08377e-05	0.0193076	8.05155e-06	2381	2597	3244	2740.67	4659	3762	2431	3617.33
gene-SEN1131	224	78	-73.3333	-1.34537	4.33171e-06	-1.54701	-2.45876e-06	0.0191938	8.00744e-06	226	280	351	285.667	308	202	127	212.333
gene-SEN1132	54	30	-41.6667	#DIV/0!	2.98303e-31	-355.467	-1.01156e-06	1.32178e-27	1.06082e-30	30	41	54	41.6667	0	0	0	0
gene-SEN1133	1387	945	-1098.33	#DIV/0!	1.90966e-304	-9363.95	-2.67196e-05	8.4617e-301	1.40794e-303	963	945	1387	1098.33	0	0	0	0
gene-SEN1134	208	132	-160	#DIV/0!	2.02551e-86	-1362.62	-3.88573e-06	8.97501e-83	1.05837e-85	140	132	208	160	0	0	0	0
gene-SEN1135	99	73	-83.3333	#DIV/0!	1.81676e-55	-714.496	-2.03614e-06	8.05008e-52	7.99412e-55	73	78	99	83.3333	0	0	0	0
gene-SEN1136	439	345	-398.667	#DIV/0!	1.38428e-139	-3454.42	-9.85523e-06	6.13373e-136	8.70033e-139	412	345	439	398.667	0	0	0	0
gene-SEN1137	144	117	-133.667	#DIV/0!	1.08445e-70	-1158.43	-3.30302e-06	4.8052e-67	5.20044e-70	140	117	144	133.667	0	0	0	0
gene-SEN1138	40	24	-32.6667	#DIV/0!	6.16905e-25	-281.486	-8.00439e-07	2.7335e-21	2.02482e-24	24	40	34	32.6667	0	0	0	0
gene-SEN1139	182	140	-154.333	#DIV/0!	1.46189e-88	-1324.58	-3.77717e-06	6.47763e-85	7.7023e-88	141	140	182	154.333	0	0	0	0
gene-SEN1140	1984	1299	-1593	#DIV/0!	0	-13624.9	-3.88793e-05	0	0	1496	1299	1984	1593	0	0	0	0
gene-SEN1141	596	389	-493.333	#DIV/0!	5.37162e-199	-4210.99	-1.20143e-05	2.38017e-195	3.63384e-198	389	495	596	493.333	0	0	0	0
gene-SEN1142	3606	2417	-2918.67	#DIV/0!	0	-24890.6	-7.10288e-05	0	0	2417	2733	3606	2918.67	0	0	0	0
gene-SEN1143	249	186	-215.667	#DIV/0!	1.33022e-114	-1851.19	-5.28001e-06	5.89421e-111	8.00844e-114	186	212	249	215.667	0	0	0	0
gene-SEN1144	24	22	-23	#DIV/0!	5.23893e-19	-199.422	-5.66248e-07	2.32137e-15	1.58672e-18	24	23	22	23	0	0	0	0
gene-SEN1145	98	77	-85	#DIV/0!	4.13909e-56	-730.404	-2.08154e-06	1.83403e-52	1.8322e-55	77	80	98	85	0	0	0	0
gene-SEN1146	51	29	-39	-4.25	6.1029e-15	-4.88613	-1.00106e-06	2.70419e-11	1.69012e-14	54	44	55	51	17	15	4	12
gene-SEN1147	793	269	531	3.23109	9.84358e-47	2.82502	1.06178e-05	4.36169e-43	4.06495e-46	214	215	285	238	1007	816	484	769
gene-SEN1149	7755	1817	4607.33	1.86442	8.76856e-56	1.65428	8.50726e-05	3.88535e-52	3.87373e-55	4548	4982	6460	5330	12303	10710	6799	9937.33
gene-SEN1150	512	149	331.667	2.53077	5.65061e-17	2.19435	6.40818e-06	2.50378e-13	1.66364e-16	204	232	214	216.667	716	566	363	548.333
gene-SEN1151	99	26	56.6667	2.63462	2.01027e-08	2.32028	1.11851e-06	8.90753e-05	4.20762e-08	24	38	42	34.6667	123	87	64	91.3333
gene-SEN1152	668	132	207	1.27201	0.118276	1.10638	1.99488e-06	1	0.147503	688	775	820	761	1325	922	657	968
gene-SEN1154	366	189	292	13.1667	6.10593e-84	11.4998	6.22821e-06	2.70554e-80	3.14963e-83	20	32	20	24	386	353	209	316
gene-SEN1155	7839	4288	6531	76.9419	2.55678e-118	67.9784	0.000141071	1.13291e-114	1.56048e-117	93	63	102	86	7902	7568	4381	6617
gene-SEN1156	19	15	-17	-52	6.22427e-15	-42.7936	-4.17428e-07	2.75798e-11	1.72266e-14	15	19	18	17.3333	1	0	0	0.333333
gene-SEN1157	55	33	-47.3333	#DIV/0!	1.43833e-31	-409.457	-1.16564e-06	6.37323e-28	5.14385e-31	55	33	54	47.3333	0	0	0	0
gene-SEN1158	89	64	-63.6667	-2.66087	5.95768e-12	-3.08583	-1.69899e-06	2.63985e-08	1.46577e-11	102	90	114	102	64	25	26	38.3333
gene-SEN1160	76	14	38	1.60317	0.0139138	1.39389	6.08545e-07	1	0.0195287	57	60	72	63	133	112	58	101
gene-SEN1161	21	6	7.66667	1.44231	0.407824	1.24279	1.04491e-07	1	0.459696	21	16	15	17.3333	34	28	13	25
gene-SEN1162	70	17	6.33333	1.09744	0.613751	-1.06845	-1.02628e-07	1	0.662415	68	55	72	65	105	74	35	71.3333
gene-SEN1163	225	23	-60.3333	-1.21219	8.94204e-05	-1.37065	-2.27326e-06	0.396222	0.000151984	296	316	422	344.667	363	293	197	284.333
gene-SEN1164	146	41	87	2.85106	1.96443e-12	2.50341	1.72056e-06	8.70439e-09	4.96542e-12	35	44	62	47	181	136	85	134
gene-SEN1165	57	53	-55	#DIV/0!	7.94076e-39	-475.614	-1.35443e-06	3.51855e-35	3.04636e-38	53	55	57	55	0	0	0	0
gene-SEN1167	178	120	-138	-2.47331	2.24292e-18	-2.78208	-3.64944e-06	9.93836e-15	6.72875e-18	208	231	256	231.667	115	88	78	93.6667
gene-SEN1167A	402	135	264	3.42945	2.80794e-20	2.95034	5.26574e-06	1.2442e-16	8.6583e-20	121	99	106	108.667	501	376	241	372.667
gene-SEN1170	2516	1161	1974.67	7.26878	3.33154e-208	6.398	4.15816e-05	1.47621e-204	2.28515e-207	301	261	383	315	2777	2630	1462	2289.67
gene-SEN1170A	13	0	1	1.08571	0.831001	-1.06142	-1.67337e-08	1	0.866392	13	11	11	11.6667	20	11	7	12.6667
gene-SEN1171	27	6	3	1.16071	0.875396	-1.00337	-1.54375e-09	1	0.90734	18	16	22	18.6667	34	24	7	21.6667
gene-SEN1171A	108	34	58	2.00578	0.000235331	1.76853	1.07091e-06	1	0.000389086	51	37	85	57.6667	145	137	65	115.667
gene-SEN1171B	60	14	32.6667	2.78182	2.46297e-06	2.43566	6.44338e-07	0.0109134	4.62434e-06	19	10	26	18.3333	70	50	33	51
gene-SEN1172	555	284	441.667	4.65014	8.61428e-48	4.15961	9.30986e-06	3.81699e-44	3.59754e-47	100	110	153	121	655	639	394	562.667
gene-SEN1173	158	101	129	4.55046	4.95882e-14	4.02534	2.77103e-06	2.19725e-10	1.33329e-13	45	38	26	36.3333	184	173	139	165.333
gene-SEN1174	1338	601	953	4.37146	7.54761e-117	3.85782	1.98394e-05	3.34434e-113	4.58758e-116	282	242	324	282.667	1580	1244	883	1235.67
gene-SEN1175	30	10	-10	-1.50847	0.0309477	-1.69033	-2.95828e-07	1	0.0418843	13	43	33	29.6667	26	17	16	19.6667
gene-SEN1176	211	44	-19	-1.08729	0.024541	-1.28258	-1.28343e-06	1	0.0335622	205	249	256	236.667	323	218	112	217.667
gene-SEN1177	342	201	-253	-10.1446	2.31955e-97	-11.5898	-6.2329e-06	1.02779e-93	1.29608e-96	228	260	354	280.667	44	27	12	27.6667
gene-SEN1178	234	66	149.333	2.28	1.8187e-12	1.99935	2.85764e-06	8.05867e-09	4.60759e-12	107	109	134	116.667	341	282	175	266
gene-SEN1179	461	134	171.333	1.3342	0.0489512	1.15972	2.01555e-06	1	0.0646121	510	447	581	512.667	899	715	438	684
gene-SEN1180	565	211	197.333	1.36954	0.00440648	1.19514	2.53785e-06	1	0.00651706	443	499	660	534	1008	737	449	731.333
gene-SEN1181	102	26	17	1.1405	0.947218	1.0089	2.60371e-08	1	0.968195	98	98	167	121	196	124	94	138
gene-SEN1182	9689	5656	8210	155.906	7.75216e-197	137.707	0.000178581	3.43498e-193	5.23625e-196	62	54	43	53	9732	9347	5710	8263
gene-SEN1183	515	306	434.667	9.15	1.43298e-47	8.03032	9.39958e-06	6.34954e-44	5.96201e-47	61	58	41	53.3333	556	544	364	488
gene-SEN1184	378	160	288.667	3.35326	5.53859e-26	2.96078	5.91634e-06	2.45415e-22	1.84107e-25	111	125	132	122.667	489	460	285	411.333
gene-SEN1185	124	24	63.3333	1.62295	0.00127984	1.44521	1.10682e-06	1	0.00198842	83	103	119	101.667	207	161	127	165
gene-SEN1186	340	147	117	1.41885	0.0174187	1.27147	1.8157e-06	1	0.0241799	188	249	401	279.333	528	396	265	396.333
gene-SEN1187	3357	1540	954.333	1.23345	0.00668082	1.08657	8.61796e-06	1	0.00968042	3460	3753	5051	4088	6742	5000	3385	5042.33
gene-SEN1188	3212	1203	123	1.02464	0.000466513	-1.1063	-1.16868e-05	1	0.000754699	4110	4797	6067	4991.33	6621	5313	3409	5114.33
gene-SEN1189	1186	238	-50.6667	-1.02979	3.28666e-05	-1.17481	-6.35595e-06	0.145632	5.74712e-05	1491	1629	2135	1751.67	2280	1729	1094	1701
gene-SEN1190	5465	2093	889.667	1.12197	0.54913	-1.0158	-2.76905e-06	1	0.599805	6336	6699	8848	7294.33	10794	8429	5329	8184
gene-SEN1191	21825	5446	564.333	1.01679	1.6897e-05	-1.11657	-8.56653e-05	0.0748705	3.01532e-05	29090	31184	40550	33608	44903	34536	23078	34172.3
gene-SEN1192	19889	1950	-4263.67	-1.1642	0	-1.32043	-0.000178675	0	0	25747	27697	37248	30230.7	34222	26320	17359	25967
gene-SEN1193	10157	4546	-6335.33	-2.44697	0	-2.77166	-0.000166809	0	0	8968	10046	13127	10713.7	5743	4422	2970	4378.33
gene-SEN1194	698	198	-314.333	-1.47244	0	-1.67158	-9.6311e-06	0	0	877	904	1158	979.667	857	679	460	665.333
gene-SEN1195	6012	1925	435	1.04814	0.00164282	-1.08388	-1.70749e-05	1	0.00253459	7823	8392	10894	9036.33	12339	9748	6327	9471.33
gene-SEN1196	510	151	171.333	1.2978	0.0609437	1.13094	1.84892e-06	1	0.0793307	488	599	639	575.333	988	774	478	746.667
gene-SEN1197	1961	438	1104.33	1.78118	1.59029e-28	1.56935	1.96445e-05	7.04658e-25	5.50084e-28	1241	1281	1719	1413.67	3202	2693	1659	2518
gene-SEN1198	4032	1550	1609.33	1.41353	5.21069e-09	1.2375	2.24575e-05	2.30886e-05	1.12244e-08	3298	3445	4932	3891.67	7330	5791	3382	5501
gene-SEN1199	19570	5920	8692.33	1.48706	4.34533e-13	1.30019	0.000130701	1.92541e-09	1.12994e-12	16113	15394	22033	17846.7	34964	27939	16714	26539
gene-SEN1200	37288	10604	16672.3	1.48057	1.08332e-18	1.29658	0.000251554	4.80017e-15	3.25877e-18	31130	31172	41776	34692.7	68418	51926	33751	51365
gene-SEN1201	2636	649	1592.67	2.14033	1.12338e-64	1.88116	3.01452e-05	4.97769e-61	5.21224e-64	1216	1367	1607	1396.67	3852	3100	2016	2989.33
gene-SEN1202	2344	706	841.333	1.36348	1.00679e-06	1.20363	1.14692e-05	0.00446108	1.93037e-06	1906	2171	2867	2314.67	4250	3057	2161	3156
gene-SEN1203	3931	566	2052.67	1.7609	1.10225e-40	1.54259	3.57819e-05	4.88408e-37	4.31837e-40	2299	2614	3180	2697.67	6230	4944	3077	4750.33
gene-SEN1204	643	96	-95.6667	-1.12858	0.000749508	-1.26339	-4.22272e-06	1	0.00118992	683	690	1146	839.667	950	779	503	744
gene-SEN1205	17015	9288	4734.33	1.19405	0.0369788	1.05958	3.54088e-05	1	0.0495473	20647	22612	29935	24398	37081	30250	20066	29132.3
gene-SEN1206	20324	10935	6421	1.23878	0.000873516	1.09824	6.42336e-05	1	0.0013784	22135	25185	33351	26890.3	42459	35059	22416	33311.3
gene-SEN1207	27782	16810	7727	1.19414	0.0456921	1.06091	5.89206e-05	1	0.0605629	32795	37003	49605	39801	59941	50484	32159	47528
gene-SEN1209	1955	656	851.333	1.40649	1.61591e-08	1.24408	1.24432e-05	7.16008e-05	3.39179e-08	1749	1939	2595	2094.33	3704	3186	1947	2945.67
gene-SEN1210	423	59	193.667	1.53697	0.000347484	1.34912	3.09728e-06	1	0.000565823	348	327	407	360.667	750	511	402	554.333
gene-SEN1211	25174	5679	13178.3	1.76675	2.17391e-60	1.56325	0.000235345	9.6326e-57	9.88973e-60	14325	15779	21458	17187.3	39499	31210	20388	30365.7
gene-SEN1212	1017	375	370.667	1.3519	0.000186479	1.19102	4.89568e-06	0.826287	0.000309819	844	1014	1302	1053.33	1861	1484	927	1424
gene-SEN1213	3743	800	1793.33	1.61387	4.4923e-29	1.42022	2.99014e-05	1.99054e-25	1.56982e-28	2410	2777	3577	2921.33	6153	4921	3070	4714.67
gene-SEN1214	881	276	278.333	1.29758	0.0176477	1.12945	2.96238e-06	1	0.0244748	824	882	1100	935.333	1629	1264	748	1213.67
gene-SEN1215	4705	1626	1200	1.20402	0.0759024	1.05412	7.79726e-06	1	0.0972877	5256	5507	6882	5881.67	9428	7094	4723	7081.67
gene-SEN1216	3768	2033	992	1.18872	0.071072	1.05169	6.62058e-06	1	0.091653	4390	4956	6423	5256.33	8021	6471	4253	6248.33
gene-SEN1217	4676	1029	-293.667	-1.04056	7.39163e-10	-1.17944	-2.7914e-05	3.27523e-06	1.66255e-09	6256	7109	9237	7534	9556	7285	4880	7240.33
gene-SEN1218	2890	736	13.6667	1.00327	7.1764e-05	-1.13454	-1.20669e-05	0.317986	0.000122538	3547	3780	5219	4182	5597	4283	2707	4195.67
gene-SEN1219	5936	1673	-3016.33	-1.85529	0	-2.11187	-8.37303e-05	0	0	5358	6109	8162	6543	4669	3685	2226	3526.67
gene-SEN1220	4254	1637	-2375.33	-1.95805	0	-2.20882	-6.47186e-05	0	0	4149	4426	5989	4854.67	3191	2512	1735	2479.33
gene-SEN1221	5474	1466	2922.33	1.7022	2.0602e-38	1.50365	5.10207e-05	9.12872e-35	7.86281e-38	3571	3724	5190	4161.67	9045	7533	4674	7084
gene-SEN1222	20333	6117	10271	1.61688	3.00663e-32	1.43334	0.000175455	1.33224e-28	1.08843e-31	14265	14784	20901	16650	34598	27923	18242	26921
gene-SEN1223	6845	2795	2562	1.33887	5.57295e-09	1.18014	3.31326e-05	2.46938e-05	1.19873e-08	6457	6764	9460	7560.33	13302	10400	6665	10122.3
gene-SEN1224	1718	777	324.333	1.14368	0.883494	1.0054	2.9677e-07	1	0.91445	1906	2089	2777	2257.33	3390	2683	1672	2581.67
gene-SEN1225	2856	1133	534.333	1.13188	0.997677	-1.00024	-2.32195e-08	1	1	3541	3605	5009	4051.67	5970	4674	3114	4586
gene-SEN1226	3838	838	2195	2.01888	3.31443e-78	1.7778	4.09425e-05	1.46862e-74	1.65385e-77	1817	2100	2546	2154.33	5655	4455	2938	4349.33
gene-SEN1227	304	54	164.667	1.79549	9.26433e-08	1.57077	2.89506e-06	0.000410502	1.87701e-07	190	191	240	207	494	376	245	371.667
gene-SEN1228	2883	661	1717	2.03185	1.14233e-47	1.79979	3.23838e-05	5.06167e-44	4.76168e-47	1349	1588	2055	1664	4232	3662	2249	3381
gene-SEN1229	649	169	288.333	1.47632	8.75689e-07	1.3017	4.45327e-06	0.00388018	1.68703e-06	509	569	738	605.333	1158	924	599	893.667
gene-SEN1230	5260	588	-762.667	-1.09599	0	-1.24601	-4.19411e-05	0	0	7480	8068	10575	8707.67	10552	7968	5315	7945
gene-SEN1231	3006	727	-389	-1.08697	3.34837e-11	-1.22775	-2.19496e-05	1.48366e-07	7.95102e-11	4022	4558	6006	4862	5670	4749	3000	4473
gene-SEN1232	4009	1228	87.3333	1.01443	1.95307e-05	-1.11988	-1.57846e-05	0.0865406	3.47553e-05	5100	5640	7415	6051.67	8049	6328	4040	6139
gene-SEN1233	3259	1718	748.667	1.18256	0.270202	1.03867	3.85725e-06	1	0.314739	3359	3867	5077	4101	6302	5204	3043	4849.67
gene-SEN1234	2571	748	1588.33	2.77138	1.35549e-89	2.44013	3.14985e-05	6.00616e-86	7.20163e-89	706	919	1065	896.667	3277	2511	1667	2485
gene-SEN1235	2175	725	1370	2.40177	6.67205e-62	2.14122	2.71545e-05	2.95639e-58	3.06044e-61	779	957	1196	977.333	2954	2406	1682	2347.33
gene-SEN1236	10021	2515	5963	2.07255	2.7835e-96	1.82454	0.0001119	1.23337e-92	1.53786e-95	4841	5106	6732	5559.67	14862	12085	7621	11522.7
gene-SEN1237	1606	610	333.333	1.16861	0.602588	1.0209	1.01056e-06	1	0.651395	1731	1859	2341	1977	3077	2383	1471	2310.33
gene-SEN1238	3806	802	2185	2.17284	1.38409e-100	1.90022	4.10081e-05	6.13292e-97	7.83259e-100	1588	1816	2185	1863	5394	4132	2618	4048
gene-SEN1239	6735	3016	4867	6.72588	4.33059e-110	5.92222	0.000102127	1.91889e-106	2.54494e-109	720	810	1020	850	7455	5870	3826	5717
gene-SEN1240	221	42	131.667	2.98492	1.40881e-13	2.55469	2.53311e-06	6.24246e-10	3.7224e-13	64	60	75	66.3333	281	207	106	198
gene-SEN1241	1950	610	1245.67	2.52968	2.1709e-95	2.22772	2.4449e-05	9.61925e-92	1.19642e-94	703	786	954	814.333	2653	2131	1396	2060
gene-SEN1242	21792	8147	14399.3	3.66375	4.50929e-60	3.22771	0.000293142	1.99807e-56	2.0451e-59	4513	5025	6679	5405.67	26305	19938	13172	19805
gene-SEN1244	247	17	-3.66667	-1.01165	0.0637454	-1.17098	-1.14247e-06	1	0.0825894	298	299	358	318.333	438	315	191	314.667
gene-SEN1245	137	22	-15.6667	-1.07025	0.0345112	-1.22382	-1.0747e-06	1	0.0463954	218	240	258	238.667	289	228	152	223
gene-SEN1246	117	41	1.33333	1.01173	0.269379	-1.16576	-3.95431e-07	1	0.313863	90	120	131	113.667	165	132	48	115
gene-SEN1247	34	4	9	1.24771	0.659574	1.09054	8.09957e-08	1	0.706774	32	39	38	36.3333	66	36	34	45.3333
gene-SEN1248	55	27	-22	-1.41772	0.000805622	-1.65226	-7.24725e-07	1	0.0012749	72	68	84	74.6667	84	45	29	52.6667
gene-SEN1249	85	13	26.3333	1.2524	0.504584	1.08993	2.31056e-07	1	0.556172	99	102	112	104.333	165	147	80	130.667
gene-SEN1250	255	50	101	1.42616	0.0516369	1.23057	1.35226e-06	1	0.067995	207	269	235	237	462	333	219	338
gene-SEN1251	107	34	14.3333	1.07734	0.707255	-1.0434	-1.88073e-07	1	0.752244	154	177	225	185.333	259	188	152	199.667
gene-SEN1253	130	73	-104	#DIV/0!	1.32488e-54	-892.536	-2.54423e-06	5.87053e-51	5.78947e-54	109	73	130	104	0	0	0	0
gene-SEN1254	281	181	-225	#DIV/0!	7.53765e-105	-1924.98	-5.49057e-06	3.33993e-101	4.32634e-104	213	181	281	225	0	0	0	0
gene-SEN1255	10644	2308	-574.333	-1.03473	5.96413e-08	-1.16984	-6.03718e-05	0.000264271	1.22291e-07	14384	15426	21529	17113	21784	16692	11140	16538.7
gene-SEN1256	3446	1354	1391.33	1.42085	5.48763e-10	1.25472	2.04203e-05	2.43157e-06	1.24186e-09	2744	2910	4264	3306	6190	4845	3057	4697.33
gene-SEN1257	1611	521	1081.33	2.66615	7.75774e-33	2.36385	2.14857e-05	3.43746e-29	2.82686e-32	589	504	854	649	2115	1966	1110	1730.33
gene-SEN1258	1870	434	-734.333	-1.45451	0	-1.65501	-2.26415e-05	0	0	1948	2201	2901	2350	2125	1691	1031	1615.67
gene-SEN1259	21786	6716	1514.67	1.04916	0.00326054	-1.08211	-5.68712e-05	1	0.00487925	25522	28817	38089	30809.3	43260	32238	21474	32324
gene-SEN1260	6423	2898	1408.33	1.16761	0.3161	1.02559	5.24926e-06	1	0.363424	7198	7910	10100	8402.67	12880	10096	6457	9811
gene-SEN1261	1573	234	-325.333	-1.15238	4.42535e-13	-1.30313	-1.39352e-05	1.96087e-09	1.15007e-12	2055	2289	3037	2460.33	2784	2157	1464	2135
gene-SEN1262	7585	2587	826.667	1.07691	0.0296172	-1.05948	-1.47625e-05	1	0.0401326	9341	10223	12681	10748.3	15191	11928	7606	11575
gene-SEN1263	7117	2247	-3203.33	-1.57829	0	-1.78956	-9.38041e-05	0	0	7288	8052	10888	8742.67	7547	5300	3771	5539.33
gene-SEN1264	3389	1122	-1891	-1.88351	0	-2.13762	-5.23347e-05	0	0	3307	3958	4829	4031.33	2796	2185	1440	2140.33
gene-SEN1265	778	170	-330.333	-1.54842	0	-1.75115	-9.71561e-06	0	0	745	874	1179	932.667	788	618	401	602.333
gene-SEN1266	3661	694	-1091.33	-1.27821	0	-1.45265	-3.80068e-05	0	0	4190	4608	6244	5014	5271	3914	2583	3922.67
gene-SEN1267	11477	1863	-1548	-1.09125	0	-1.23929	-8.70929e-05	0	0	15650	17225	22662	18512.3	22195	17513	11185	16964.3
gene-SEN1268	3480	1347	-1918.67	-1.95726	0	-2.22092	-5.25628e-05	0	0	3383	3561	4825	3923	2632	2036	1345	2004.33
gene-SEN1269	289	47	159.333	1.73765	6.65753e-07	1.52256	2.76305e-06	0.00294995	1.29157e-06	191	205	252	216	480	406	240	375.333
gene-SEN1270	3189	894	1868.67	1.9231	1.22124e-38	1.70772	3.48116e-05	5.41131e-35	4.67298e-38	1742	1746	2585	2024.33	4931	4108	2640	3893
gene-SEN1271	1792	639	182	1.06752	0.0643985	-1.06385	-3.9523e-06	1	0.0833869	2322	2549	3216	2695.67	3732	2961	1940	2877.67
gene-SEN1272	5449	951	-1718	-1.27254	0	-1.44109	-5.98997e-05	0	0	6781	7600	9684	8021.67	8027	6649	4235	6303.67
gene-SEN1273	3690	801	-175.333	-1.03207	2.259e-09	-1.17916	-2.09602e-05	1.00096e-05	4.96016e-09	4867	5370	6693	5643.33	7213	5668	3523	5468
gene-SEN1274	19168	9414	84.6667	1.00269	0.00566888	-1.11855	-8.07773e-05	1	0.00829278	26033	28153	40099	31428.3	38161	35447	20931	31513
gene-SEN1275	128447	34349	-73727.3	-2.13596	0	-2.37829	-0.00194693	0	0	105844	136350	173698	138631	77964	71495	45251	64903.3
gene-SEN1276	37552	15505	-25608.7	-3.73023	0	-4.1481	-0.000642796	0	0	26094	34835	44036	34988.3	11066	10589	6484	9379.67
gene-SEN1277	10935	3995	-7022.33	-2.91084	0	-3.23086	-0.000178892	0	0	8177	10403	13512	10697.3	4266	4182	2577	3675
gene-SEN1278	10564	3862	-6622.67	-2.51087	0	-2.81275	-0.00017229	0	0	8613	10811	13594	11006	5369	4751	3030	4383.33
gene-SEN1279	620	146	28.3333	1.03263	0.0487454	-1.10413	-1.99895e-06	1	0.0643788	738	823	1044	868.333	1213	884	593	896.667
gene-SEN1280	2992	1653	714	1.17698	0.210275	1.04499	4.39999e-06	1	0.251005	3178	3790	5135	4034.33	6170	4864	3211	4748.33
gene-SEN1281	1937	972	503.333	1.19226	0.144694	1.05582	3.55179e-06	1	0.178045	2227	2311	3316	2618	4051	3199	2114	3121.33
gene-SEN1282	3001	1402	1029	1.27932	7.5529e-05	1.12838	1.15206e-05	0.334669	0.000128768	3150	3350	4552	3684	6146	4848	3145	4713
gene-SEN1283	2009	1025	486	1.17173	0.300323	1.0343	2.36745e-06	1	0.346816	2409	2647	3434	2830	4234	3489	2225	3316
gene-SEN1284	26775	9616	1384.33	1.03214	0.00139261	-1.09283	-8.90302e-05	1	0.00215456	36497	39230	53500	43075.7	57021	46113	30246	44460
gene-SEN1285	110585	33730	45920.7	1.39939	6.95521e-14	1.22394	0.000629551	3.08186e-10	1.85542e-13	100950	106701	137282	114978	211535	167608	103552	160898
gene-SEN1286	5046	1180	2465	1.68906	1.69738e-41	1.48548	4.22579e-05	7.5211e-38	6.70928e-41	2996	3278	4458	3577.33	8042	6148	3937	6042.33
gene-SEN1287	300078	124320	-9084	-1.01846	2.00236e-05	-1.14763	-0.0015645	0.0887245	3.55609e-05	394916	483232	625478	501209	628608	519236	328530	492125
gene-SEN1288	1675	390	170.667	1.07887	0.119159	-1.06149	-3.06557e-06	1	0.148437	1889	2045	2558	2164	3200	2279	1525	2334.67
gene-SEN1289	65719	41173	-50191.7	-19.5735	0	-22.1308	-0.00122487	0	0	43951	47230	67501	52894	3547	2778	1782	2702.33
gene-SEN1290	12426	7695	-9564.67	-19.3583	0	-21.7761	-0.000233433	0	0	8220	9237	12800	10085.7	664	525	374	521
gene-SEN1291	12087	7677	-9474	-14.1889	0	-16.0725	-0.000232505	0	0	8358	9631	12588	10192.3	973	681	501	718.333
gene-SEN1292	15729	9762	-12006.7	-11.5137	0	-13.1337	-0.000295332	0	0	10975	12055	16416	13148.7	1526	1213	687	1142
gene-SEN1293	15366	8827	-11423.7	-7.27559	0	-8.23928	-0.000282737	0	0	10817	12386	16529	13244	2308	1990	1163	1820.33
gene-SEN1294	1407	484	534.667	1.29953	0.00062134	1.14589	6.37398e-06	1	0.000994638	1588	1670	2097	1785	2995	2351	1613	2319.67
gene-SEN1295	2114	759	712.333	1.29008	0.000359345	1.12984	7.79582e-06	1	0.000584315	2157	2294	2916	2455.67	4166	3286	2052	3168
gene-SEN1296	4960	1006	2823	1.85884	6.37497e-62	1.63495	5.11747e-05	2.82475e-58	2.9272e-61	2910	3176	3775	3287	7870	6278	4182	6110
gene-SEN1297	1785	565	65	1.02524	0.0136538	-1.10468	-5.91779e-06	1	0.0191881	2122	2282	3323	2575.67	3510	2687	1725	2640.67
gene-SEN1298	1877	179	864.667	1.57709	7.24991e-13	1.38859	1.42391e-05	3.21243e-09	1.86444e-12	1214	1551	1730	1498.33	3091	2382	1616	2363
gene-SEN1299	2759	1097	437.667	1.12296	0.644019	-1.01514	-1.29239e-06	1	0.691458	3047	3213	4418	3559.33	5303	4144	2544	3997
gene-SEN1300	5466	2381	2188	1.34079	9.78195e-08	1.18447	2.88313e-05	0.000433438	1.97827e-07	5594	5643	8024	6420.33	11060	9049	5716	8608.33
gene-SEN1301	904	170	-252.333	-1.20935	2.96776e-11	-1.36301	-9.46797e-06	1.31501e-07	7.06237e-11	1224	1383	1766	1457.67	1541	1213	862	1205.33
gene-SEN1302	43661	16791	31024.7	2.97714	1.30628e-67	2.63831	0.000628211	5.78812e-64	6.13149e-67	13490	14881	18704	15691.7	57151	51326	31672	46716.3
gene-SEN1303	3319	956	2151.33	2.35021	1.8972e-77	2.06111	4.13571e-05	8.40648e-74	9.44548e-77	1445	1433	1902	1593.33	4752	4081	2401	3744.67
gene-SEN1304	49	4	17	1.59302	0.131695	1.35509	2.51286e-07	1	0.163	30	26	30	28.6667	69	48	20	45.6667
gene-SEN1305	65	18	12	1.26471	0.684036	1.09052	9.94255e-08	1	0.730529	33	40	63	45.3333	93	51	28	57.3333
gene-SEN1306	31	6	3.33333	1.10309	0.738092	-1.06277	-4.76937e-08	1	0.781478	26	47	24	32.3333	54	30	23	35.6667
gene-SEN1307	1017	385	-76.6667	-1.04247	0.000334201	-1.17447	-6.81209e-06	1	0.000545029	1504	1871	2271	1882	2272	1889	1255	1805.33
gene-SEN1308	1633	659	-291.667	-1.12921	7.41834e-06	-1.26251	-1.28306e-05	0.0328707	1.35605e-05	1881	2540	3226	2549	2882	2297	1593	2257.33
gene-SEN1309	1461	166	-347.333	-1.18339	2.22045e-16	-1.34618	-1.40679e-05	9.8388e-13	6.439e-16	1926	2092	2706	2241.33	2471	1966	1245	1894
gene-SEN1310	414	143	-155	-1.26678	3.94345e-06	-1.41939	-5.3147e-06	0.0174734	7.31718e-06	570	791	847	736	713	597	433	581
gene-SEN1311	468	149	-144.667	-1.31865	4.70232e-08	-1.51655	-4.9597e-06	0.00020836	9.68214e-08	458	607	731	598.667	631	468	263	454
gene-SEN1312	3037	1267	1271	1.43592	1.61554e-09	1.27492	1.94268e-05	7.15847e-06	3.57387e-09	2436	2522	3789	2915.67	5473	4249	2838	4186.67
gene-SEN1313	3444	1316	1305	1.33879	3.32667e-08	1.17749	1.66713e-05	0.000147405	6.88164e-08	3250	3628	4678	3852	6694	5415	3362	5157
gene-SEN1314	11307	1602	-2819	-1.20615	0	-1.36316	-0.000106843	0	0	13678	15280	20523	16493.7	17813	13995	9216	13674.7
gene-SEN1315	2731	1054	198	1.048	0.0325583	-1.0771	-7.16456e-06	1	0.0439031	3409	3693	5274	4125.33	5619	4463	2888	4323.33
gene-SEN1316	4226	2843	1055.33	1.16931	0.245825	1.04022	6.08262e-06	1	0.289079	4980	5854	7865	6233	9134	7823	4908	7288.33
gene-SEN1317	3094	1545	980.333	1.24667	0.00247471	1.1017	9.83838e-06	1	0.00374631	3413	3552	4958	3974.33	6421	5116	3327	4954.67
gene-SEN1318	2611	311	1141	1.49964	2.37125e-09	1.30076	1.6898e-05	1.0507e-05	5.19122e-09	2019	2318	2514	2283.67	4630	3441	2203	3424.67
gene-SEN1319	35814	12246	12779.3	1.3505	2.0984e-10	1.18976	0.000168314	9.298e-07	4.80765e-10	30336	33926	45120	36460.7	66150	48696	32874	49240
gene-SEN1320	7453	1612	3664.33	1.61324	1.0666e-40	1.41743	6.094e-05	4.7261e-37	4.18239e-40	5216	5549	7161	5975.33	12669	9836	6414	9639.67
gene-SEN1321	4528	873	2245.33	1.68109	2.88291e-37	1.48381	3.88327e-05	1.27742e-33	1.08902e-36	2683	3167	4040	3296.67	7211	5718	3697	5542
gene-SEN1322	5848	1959	2543.67	1.43033	2.09093e-16	1.26239	3.78017e-05	9.2649e-13	6.11141e-16	5128	5323	7282	5911	10976	8708	5680	8454.67
gene-SEN1323	1180	821	328.333	1.18363	0.257164	1.05529	2.39665e-06	1	0.300579	1484	1564	2316	1788	2612	2305	1432	2116.33
gene-SEN1324	2275	701	404.667	1.13223	0.727627	-1.01491	-1.10419e-06	1	0.771688	2852	2814	3515	3060.33	4439	3792	2164	3465
gene-SEN1325	3034	1167	561.667	1.14212	0.927635	1.00306	2.94447e-07	1	0.952793	3440	3564	4852	3952	5984	4607	2950	4513.67
gene-SEN1326	3632	853	1728	1.51562	1.73802e-21	1.33447	2.7386e-05	7.70116e-18	5.46569e-21	2901	3150	4003	3351.33	6533	5314	3391	5079.33
gene-SEN1327	1076	374	551	1.58555	1.59961e-11	1.40628	9.29772e-06	7.08787e-08	3.84375e-11	809	820	1194	941	1885	1580	1011	1492
gene-SEN1328	2788	174	-385.333	-1.10116	1.44988e-10	-1.26018	-2.11096e-05	6.42442e-07	3.34083e-10	3694	3702	5188	4194.67	5160	3868	2400	3809.33
gene-SEN1329	1234	391	388	1.27807	0.00989099	1.11599	3.96113e-06	1	0.0140923	1253	1289	1644	1395.33	2373	1838	1139	1783.33
gene-SEN1330	28436	9550	10424.3	1.37606	5.04433e-12	1.21158	0.000142508	2.23514e-08	1.24659e-11	22759	25797	34604	27720	51195	38184	25054	38144.3
gene-SEN1331	4919	651	2638.33	1.79548	2.72825e-38	1.56662	4.59775e-05	1.20889e-34	1.04035e-37	2839	3230	3881	3316.67	7758	6389	3718	5955
gene-SEN1332	32175	5496	-1591.33	-1.03371	1.15436e-08	-1.17554	-0.000177342	5.11496e-05	2.44618e-08	41873	43783	60736	48797.3	63212	47369	31037	47206
gene-SEN1333	709	229	334.667	1.53661	1.57534e-07	1.34894	5.30013e-06	0.000698034	3.14997e-07	540	551	780	623.667	1249	1024	602	958.333
gene-SEN1335	322	69	200.333	2.69296	6.41778e-15	2.33178	3.87084e-06	2.84372e-11	1.774e-14	120	98	137	118.333	420	347	189	318.667
gene-SEN1336	888	160	-162.667	-1.13236	4.88653e-09	-1.28634	-7.54903e-06	2.16522e-05	1.05724e-08	1157	1317	1701	1391.67	1619	1255	813	1229
gene-SEN1337	1354	657	247.333	1.13794	0.983517	-1.00064	-2.80135e-08	1	0.999992	1504	1689	2186	1793	2657	2161	1303	2040.33
gene-SEN1338	2074	976	459.333	1.16856	0.371082	1.02925	1.94179e-06	1	0.421606	2295	2523	3357	2725	4178	3271	2104	3184.33
gene-SEN1339	1019	291	34.3333	1.02106	0.0197304	-1.11313	-4.05901e-06	1	0.0272014	1375	1656	1859	1630	2173	1666	1154	1664.33
gene-SEN1340	984	184	-103.667	-1.06928	7.0911e-07	-1.22019	-7.06061e-06	0.00314207	1.37448e-06	1387	1527	1886	1600	1951	1571	967	1496.33
gene-SEN1341	3370	1097	166.667	1.0334	0.000510802	-1.10036	-1.1098e-05	1	0.00082334	4253	4630	6089	4990.67	6746	5350	3376	5157.33
gene-SEN1342	1126	341	306	1.26725	0.0616554	1.10031	2.81033e-06	1	0.0801159	1005	1084	1346	1145	2044	1391	918	1451
gene-SEN1343	2822	619	1538	1.80062	1.99737e-37	1.59785	2.79608e-05	8.85033e-34	7.55793e-37	1602	1784	2377	1921	4424	3550	2403	3459
gene-SEN1344	344	75	173.667	1.68915	6.89392e-07	1.48055	2.95416e-06	0.00305469	1.33685e-06	215	233	308	252	559	450	268	425.667
gene-SEN1345	484	75	234	1.63529	1.46948e-07	1.42937	3.8706e-06	0.000651128	2.93963e-07	322	354	429	368.333	806	611	390	602.333
gene-SEN1346	344	93	160.667	1.72264	1.50443e-06	1.52381	2.82501e-06	0.00666614	2.86592e-06	178	198	291	222.333	522	365	262	383
gene-SEN1347	2045	516	1276	2.37896	6.62873e-54	2.07688	2.43425e-05	2.93719e-50	2.88525e-53	823	837	1116	925.333	2868	2383	1353	2201.33
gene-SEN1348	1150	205	-302.333	-1.21306	8.52651e-14	-1.36819	-1.12739e-05	3.7781e-10	2.26777e-13	1415	1620	2129	1721.33	1806	1472	979	1419
gene-SEN1349	1019	145	-248	-1.1921	4.18776e-13	-1.35263	-9.78372e-06	1.8556e-09	1.09089e-12	1300	1445	1872	1539	1656	1364	853	1291
gene-SEN1350	6868	2615	832	1.08546	0.0902688	-1.0451	-1.02307e-05	1	0.114379	8160	9066	11981	9735.67	13898	10775	7030	10567.7
gene-SEN1351	50723	12302	24945.7	1.58715	1.0053e-38	1.39786	0.000412539	4.45446e-35	3.85334e-38	36792	39182	51484	42486	87515	69886	44894	67431.7
gene-SEN1352	1354	358	-299.333	-1.14868	1.23732e-11	-1.30197	-1.31025e-05	5.48257e-08	2.99267e-11	1923	2281	2734	2312.67	2598	2062	1380	2013.33
gene-SEN1353	1697	476	668.333	1.37688	1.20187e-05	1.2027	8.80305e-06	0.0532547	2.17189e-05	1499	1786	2035	1773.33	3196	2570	1559	2441.67
gene-SEN1354	7417	3390	885.333	1.08125	0.186105	-1.04502	-1.13891e-05	1	0.224451	9136	9629	13926	10897	15119	12526	7702	11782.3
gene-SEN1355	1127	493	383.333	1.30144	0.000946843	1.14964	4.62647e-06	1	0.00148775	1047	1167	1601	1271.67	2174	1683	1108	1655
gene-SEN1356	440	163	105	1.20179	0.427964	1.05223	6.63912e-07	1	0.479592	453	484	624	520.333	850	616	410	625.333
gene-SEN1357	1005	263	426.333	1.4942	2.66883e-08	1.3091	6.49732e-06	0.000118256	5.55452e-08	727	799	1062	862.667	1732	1316	819	1289
gene-SEN1358	1652	507	1027.67	2.10304	1.29192e-37	1.87533	1.98853e-05	5.72451e-34	4.90112e-37	766	903	1126	931.667	2418	2050	1410	1959.33
gene-SEN1359	453	141	142.333	1.28774	0.0912099	1.12382	1.50094e-06	1	0.115472	417	506	561	494.667	870	621	420	637
gene-SEN1360	394	51	211.333	1.73041	2.39421e-08	1.52179	3.69168e-06	0.000106088	4.99471e-08	243	287	338	289.333	637	535	330	500.667
gene-SEN1360A	2328	697	1472	2.10649	8.9704e-37	1.86862	2.81447e-05	3.97479e-33	3.37705e-36	1188	1132	1671	1330.33	3460	3062	1885	2802.33
gene-SEN1361	97	11	39.6667	1.67232	0.0252746	1.43506	6.35527e-07	1	0.0344908	71	42	64	59	139	97	60	98.6667
gene-SEN1362	81	18	25.6667	1.57037	0.060892	1.37062	4.0398e-07	1	0.0792866	24	52	59	45	105	66	41	70.6667
gene-SEN1363	280	54	75	1.35601	0.235861	1.14882	7.70787e-07	1	0.278516	204	187	241	210.667	431	275	151	285.667
gene-SEN1364	74	27	-53.6667	-5.23684	1.5125e-13	-5.96402	-1.36698e-06	6.70188e-10	3.99159e-13	84	37	78	66.3333	18	10	10	12.6667
gene-SEN1365	218	101	-80.6667	-1.30828	2.93082e-05	-1.50891	-2.83646e-06	0.129865	5.14315e-05	326	307	394	342.333	384	225	176	261.667
gene-SEN1365A	974	49	-279.333	-1.27146	6.99389e-11	-1.43799	-9.70073e-06	3.09899e-07	1.63881e-10	1162	1113	1650	1308.33	1289	1122	676	1029
gene-SEN1366	1068	364	73.6667	1.0452	0.0437646	-1.08406	-3.07838e-06	1	0.0581124	1390	1484	2015	1629.67	2212	1754	1144	1703.33
gene-SEN1367	839	319	258	1.24105	0.0897828	1.08905	2.33032e-06	1	0.113828	962	968	1281	1070.33	1693	1438	854	1328.33
gene-SEN1368	1062	94	-195.667	-1.17316	7.50652e-07	-1.33101	-7.97204e-06	0.00332614	1.4531e-06	1092	1122	1763	1325.67	1503	1186	701	1130
gene-SEN1369	8355	3452	5844.33	5.24015	3.25062e-90	4.60948	0.000121182	1.44035e-86	1.73955e-89	1155	1273	1707	1378.33	9510	7433	4725	7222.67
gene-SEN1370	25787	7129	13452.3	1.57763	6.37574e-28	1.4024	0.000228389	2.82509e-24	2.18491e-27	19921	21408	28537	23288.7	45708	39197	25318	36741
gene-SEN1371	11775	5419	2974.67	1.19715	0.0439441	1.05284	1.94448e-05	1	0.0583332	12940	13967	18359	15088.7	23675	18615	11900	18063.3
gene-SEN1372	1816	405	944.333	1.72753	6.30812e-20	1.50779	1.60845e-05	2.79513e-16	1.93971e-19	1137	1176	1581	1298	2953	2403	1371	2242.33
gene-SEN1373	3919	807	2223.67	1.80296	1.08351e-43	1.59593	4.03196e-05	4.80104e-40	4.35666e-43	2369	2643	3296	2769.33	6288	5241	3450	4993
gene-SEN1374	645	191	414	2.01058	1.87796e-18	1.77726	7.79318e-06	8.32122e-15	5.64151e-18	371	375	483	409.667	1016	889	566	823.667
gene-SEN1375	1754	612	696	1.39756	1.43805e-07	1.2379	1.0131e-05	0.000637202	2.88066e-07	1474	1583	2195	1750.67	3228	2412	1700	2446.67
gene-SEN1376	3696	849	160.667	1.03174	0.000420992	-1.10752	-1.19952e-05	1	0.000682303	4314	4783	6088	5061.67	7100	5163	3404	5222.33
gene-SEN1377	4563	1776	1714.67	1.36103	2.88091e-07	1.19627	2.26915e-05	0.00127653	5.69372e-07	4187	4098	5963	4749.33	8661	6494	4237	6464
gene-SEN1378	322	213	-282	-18.625	3.01782e-97	-20.935	-6.94444e-06	1.33719e-93	1.68412e-96	227	331	336	298	20	14	14	16
gene-SEN1379	91	63	-77	#DIV/0!	7.6657e-52	-659.722	-1.87983e-06	3.39667e-48	3.28498e-51	63	77	91	77	0	0	0	0
gene-SEN1380	28	21	-23.3333	#DIV/0!	8.83404e-19	-203.252	-5.77179e-07	3.91436e-15	2.66283e-18	28	21	21	23.3333	0	0	0	0
gene-SEN1381	18	12	-14.6667	#DIV/0!	9.43356e-13	-126.325	-3.57647e-07	4.18001e-09	2.41619e-12	12	14	18	14.6667	0	0	0	0
gene-SEN1382	1117	713	-888.333	#DIV/0!	4.81997e-238	-7591.97	-2.16628e-05	2.13573e-234	3.42814e-237	835	713	1117	888.333	0	0	0	0
gene-SEN1383	1495	924	-1160	#DIV/0!	2.39769e-281	-9847.01	-2.80981e-05	1.06242e-277	1.74167e-280	924	1061	1495	1160	0	0	0	0
gene-SEN1384	140	79	-106.667	#DIV/0!	4.55562e-64	-905.82	-2.58214e-06	2.0186e-60	2.10709e-63	79	101	140	106.667	0	0	0	0
gene-SEN1385	693	415	-547	#DIV/0!	7.55461e-165	-4677.39	-1.33453e-05	3.34745e-161	4.90828e-164	533	415	693	547	0	0	0	0
gene-SEN1386	835	401	-574.333	#DIV/0!	6.44617e-140	-4823.34	-1.37618e-05	2.8563e-136	4.05724e-139	487	401	835	574.333	0	0	0	0
gene-SEN1387	15427	13693	-14443.3	#DIV/0!	0	-125425	-0.000357929	0	0	14210	13693	15427	14443.3	0	0	0	0
gene-SEN1388	73	69	-71	#DIV/0!	9.01772e-47	-614.709	-1.75138e-06	3.99575e-43	3.72738e-46	69	71	73	71	0	0	0	0
gene-SEN1389	108	75	-88	#DIV/0!	3.46376e-45	-770.928	-2.19719e-06	1.53479e-41	1.40677e-44	81	108	75	88	0	0	0	0
gene-SEN1390	7	3	-5.33333	#DIV/0!	4.57631e-05	-46.5145	-1.29888e-07	0.202776	7.90859e-05	3	6	7	5.33333	0	0	0	0
gene-SEN1391	57	45	-52.6667	#DIV/0!	2.18646e-36	-456.116	-1.29879e-06	9.68819e-33	8.19644e-36	57	45	56	52.6667	0	0	0	0
gene-SEN1392	199	161	-175.667	#DIV/0!	3.1935e-97	-1511.75	-4.31131e-06	1.41504e-93	1.77993e-96	161	167	199	175.667	0	0	0	0
gene-SEN1393	38	33	-35.6667	#DIV/0!	1.10935e-27	-308.054	-8.76257e-07	4.91553e-24	3.77247e-27	36	33	38	35.6667	0	0	0	0
gene-SEN1394	49	42	-46.6667	#DIV/0!	1.2913e-33	-403.921	-1.14984e-06	5.72173e-30	4.74832e-33	49	42	49	46.6667	0	0	0	0
gene-SEN1395	43	31	-36.6667	#DIV/0!	8.39537e-27	-319.855	-9.09936e-07	3.71999e-23	2.81604e-26	36	43	31	36.6667	0	0	0	0
gene-SEN1396	18	11	-13.6667	#DIV/0!	5.67811e-12	-117.635	-3.32849e-07	2.51597e-08	1.40009e-11	12	11	18	13.6667	0	0	0	0
gene-SEN1398	708	257	464.333	4.18764	5.45889e-53	3.65905	9.49404e-06	2.41884e-49	2.36214e-52	148	115	174	145.667	823	602	405	610
gene-SEN1399	795	208	348.333	1.67857	1.20821e-06	1.46007	5.73506e-06	0.00535356	2.31255e-06	465	402	673	513.333	1197	881	507	861.667
gene-SEN1400	7131	2060	4625.67	2.31423	1.88841e-83	2.03513	8.91932e-05	8.36753e-80	9.71838e-83	3117	3311	4131	3519.67	10248	8817	5371	8145.33
gene-SEN1401	6092	1174	2590.33	1.50171	1.44799e-20	1.32062	4.03285e-05	6.41606e-17	4.48676e-20	4167	5074	6248	5163	10259	7910	5091	7753.33
gene-SEN1402	970	173	577	2.02426	4.01713e-23	1.77155	1.06641e-05	1.77999e-19	1.28705e-22	490	570	630	563.333	1460	1218	743	1140.33
gene-SEN1403	1038	306	346.333	1.32078	0.0038768	1.14917	3.94332e-06	1	0.00575287	951	1031	1257	1079.67	1928	1460	890	1426
gene-SEN1404	2197	450	-731.667	-1.31656	0	-1.4958	-2.45843e-05	0	0	2602	2794	3733	3043	3054	2344	1536	2311.33
gene-SEN1405	8572	4223	1769.33	1.14685	0.630827	1.01355	3.97409e-06	1	0.678775	10259	10925	14962	12048.7	17772	14482	9200	13818
gene-SEN1406	1652	471	92.3333	1.03848	0.00924234	-1.09492	-5.07332e-06	1	0.0132021	2022	2270	2906	2399.33	3317	2493	1665	2491.67
gene-SEN1407	147	52	64	1.59627	0.00478669	1.39063	1.01839e-06	1	0.00705349	90	90	142	107.333	237	181	96	171.333
gene-SEN1408	391	137	111.333	1.24759	0.185741	1.10298	1.12426e-06	1	0.224073	379	389	581	449.667	770	525	388	561
gene-SEN1409	603	202	313.667	1.53496	2.17263e-07	1.35875	5.13054e-06	0.000962692	4.3112e-07	517	520	722	586.333	1120	970	610	900
gene-SEN1410	1311	335	569.667	1.47236	3.30722e-08	1.29369	8.66402e-06	0.000146543	6.8446e-08	1085	1099	1434	1206	2396	1704	1227	1775.67
gene-SEN1411	8050	2978	201.333	1.01595	0.000327792	-1.11225	-3.09832e-05	1	0.000535958	10136	12190	15550	12625.3	16708	13114	8658	12826.7
gene-SEN1412	1260	638	286.667	1.16099	0.56349	1.02306	1.00203e-06	1	0.614074	1497	1710	2135	1780.67	2623	2216	1363	2067.33
gene-SEN1413	1685	719	622.333	1.32703	2.89888e-05	1.16766	7.76998e-06	0.128449	5.09114e-05	1615	1736	2358	1903	3300	2637	1639	2525.33
gene-SEN1414	1993	531	819.667	1.49617	8.62691e-12	1.3127	1.25576e-05	3.82259e-08	2.10611e-11	1345	1540	2071	1652	3338	2507	1570	2471.67
gene-SEN1415	246	55	94	1.66983	0.00344636	1.43062	1.47128e-06	1	0.00514689	124	118	179	140.333	364	209	130	234.333
gene-SEN1417	99	23	38.6667	1.74359	0.0126139	1.48578	6.16175e-07	1	0.0177944	42	49	65	52	140	91	41	90.6667
gene-SEN1418	172	61	112.333	3.21711	4.809e-14	2.79242	2.24989e-06	2.13087e-10	1.29379e-13	51	55	46	50.6667	218	159	112	163
gene-SEN1419	238	90	163.667	4.50714	8.06361e-28	3.94164	3.37062e-06	3.57298e-24	2.75481e-27	49	37	54	46.6667	275	217	139	210.333
gene-SEN1420	1483	657	1122.67	6.36306	4.88153e-77	5.60447	2.349e-05	2.16301e-73	2.42218e-76	178	188	262	209.333	1661	1490	845	1332
gene-SEN1421	100	51	-47.3333	-1.65138	9.40978e-07	-1.92039	-1.41029e-06	0.00416947	1.80731e-06	114	105	141	120	114	63	41	72.6667
gene-SEN1422	162	39	52.3333	1.42896	0.0902692	1.25135	7.48639e-07	1	0.114379	124	85	157	122	247	158	118	174.333
gene-SEN1423	74	25	52	2.13043	6.7092e-05	1.88105	1.00396e-06	0.297285	0.000114737	53	38	47	46	110	112	72	98
gene-SEN1423A	378	165	265.667	4.11328	2.22012e-24	3.64198	5.55158e-06	9.83736e-21	7.22273e-24	96	61	99	85.3333	439	353	261	351
gene-SEN1424	310	189	110.333	1.31404	0.0806771	1.16848	1.42752e-06	1	0.103109	262	316	476	351.333	572	526	287	461.667
gene-SEN1425	3562	1100	2029	1.85684	4.73241e-15	1.66756	3.79439e-05	2.09693e-11	1.31965e-14	1716	2144	3244	2368	5278	5089	2824	4397
gene-SEN1426	16762	8615	12798	13.6296	0	12.0358	0.000273894	0	0	893	989	1158	1013.33	17655	14175	9604	13811.3
gene-SEN1427	1463	573	988.667	4.71679	4.02309e-79	4.12557	2.03186e-05	1.78263e-75	2.01427e-78	236	245	317	266	1699	1247	818	1254.67
gene-SEN1428	675	104	364.333	1.76487	4.45833e-13	1.54278	6.33426e-06	1.97549e-09	1.15796e-12	431	447	551	476.333	1106	872	544	840.667
gene-SEN1429	2106	496	1136.33	2.00709	1.01357e-35	1.77904	2.139e-05	4.49114e-32	3.78679e-35	898	1099	1388	1128.33	3004	2195	1595	2264.67
gene-SEN1430	16960	4269	10022.3	2.13396	0.00102606	1.87996	0.000189558	1	0.00160822	7524	8176	10815	8838.33	24484	19653	12445	18860.7
gene-SEN1431	51	20	-8.33333	-1.12376	0.111818	-1.27928	-4.0346e-07	1	0.139883	71	61	95	75.6667	101	51	50	67.3333
gene-SEN1432	2473	1931	-2129.67	#DIV/0!	0	-18301.3	-5.22246e-05	0	0	1931	1985	2473	2129.67	0	0	0	0
gene-SEN1433	208	126	-160	#DIV/0!	1.61583e-61	-1393.53	-3.97393e-06	7.15976e-58	7.38881e-61	126	208	146	160	0	0	0	0
gene-SEN1434	84	63	-76.3333	#DIV/0!	1.29807e-49	-657.519	-1.87355e-06	5.75173e-46	5.48306e-49	63	84	82	76.3333	0	0	0	0
gene-SEN1435	139	124	-131.333	#DIV/0!	2.5262e-74	-1135.8	-3.23845e-06	1.11936e-70	1.23686e-73	124	131	139	131.333	0	0	0	0
gene-SEN1436	655	470	-534	#DIV/0!	1.04997e-221	-4565.07	-1.30247e-05	4.65244e-218	7.33823e-221	470	477	655	534	0	0	0	0
gene-SEN1437	268	149	-162.667	-1.85166	1.10752e-14	-2.09185	-4.52255e-06	4.90743e-11	3.03394e-14	322	324	415	353.667	253	173	147	191
gene-SEN1438	258	140	50.3333	1.13543	0.989658	-1.00216	-1.96135e-08	1	1	282	424	409	371.667	540	442	284	422
gene-SEN1439	138	27	58.6667	1.54321	0.0200501	1.34792	9.19875e-07	1	0.0276078	76	129	119	108	214	184	102	166.667
gene-SEN1440	128	76	-52.6667	-1.23304	0.00285429	-1.37995	-1.88326e-06	1	0.00429743	244	277	315	278.667	290	201	187	226
gene-SEN1441	253	14	49	1.20248	0.87931	1.02321	1.39277e-07	1	0.910545	234	248	244	242	431	264	178	291
gene-SEN1442	170	59	27	1.15112	0.912545	-1.01014	-4.39734e-08	1	0.939691	140	197	199	178.667	279	229	109	205.667
gene-SEN1443	108	13	65	3.16667	7.52831e-07	2.80367	1.30166e-06	0.00333579	1.45604e-06	9	40	41	30	117	115	53	95
gene-SEN1444	280	30	133.333	1.54201	0.0018019	1.33066	2.00535e-06	1	0.00276462	234	240	264	246	510	398	230	379.333
gene-SEN1445	759	273	305	1.38046	0.000258332	1.21051	4.11719e-06	1	0.000425686	668	771	966	801.667	1427	1200	693	1106.67
gene-SEN1446	475	44	191.667	1.47054	0.000646092	1.29429	2.93432e-06	1	0.00103314	334	422	466	407.333	809	563	425	599
gene-SEN1447	599	158	-14.6667	-1.01594	0.00293281	-1.15915	-3.13945e-06	1	0.00441416	811	898	1095	934.667	1195	969	596	920
gene-SEN1448	1289	623	394.333	1.19926	0.133121	1.06484	3.13607e-06	1	0.164673	1746	1822	2369	1979	2997	2415	1708	2373.33
gene-SEN1449	3875	1894	1106.67	1.21715	0.00815921	1.07433	9.23432e-06	1	0.0116964	4331	4733	6225	5096.33	8068	6348	4193	6203
gene-SEN1450	1251	180	735.333	1.97784	7.56332e-19	1.71118	1.31452e-05	3.35131e-15	2.28135e-18	710	694	852	752	1945	1627	890	1487.33
gene-SEN1451	1168	216	618.333	1.64098	6.93307e-14	1.4359	1.03094e-05	3.07204e-10	1.85063e-13	882	898	1114	964.667	2050	1667	1032	1583
gene-SEN1452	3602	1492	554.333	1.11537	0.47674	-1.02021	-2.31975e-06	1	0.52983	3973	4595	5846	4804.67	7107	5465	3505	5359
gene-SEN1453	61	23	-17	-1.28652	0.00583151	-1.47656	-6.00976e-07	1	0.00851943	57	80	92	76.3333	81	66	31	59.3333
gene-SEN1454	146	10	76.6667	1.80702	0.000155932	1.57124	1.33595e-06	0.690934	0.000260927	99	80	106	95	226	180	109	171.667
gene-SEN1455	372	163	286.333	7.0922	5.62739e-43	6.26372	6.03491e-06	2.4935e-39	2.24639e-42	39	42	60	47	384	411	205	333.333
gene-SEN1456	1374	606	1018.67	3.14306	2.98602e-46	2.83719	2.11016e-05	1.3231e-42	1.22851e-45	356	440	630	475.333	1730	1706	1046	1494
gene-SEN1457	4242	1522	2700.33	2.5013	7.86647e-77	2.22783	5.37202e-05	3.48563e-73	3.89456e-76	1486	1665	2245	1798.67	5728	4582	3187	4499
gene-SEN1458	2533	839	1617.67	2.81015	5.31482e-130	2.4792	3.22175e-05	2.355e-126	3.29831e-129	738	850	1093	893.667	3271	2574	1689	2511.33
gene-SEN1459	872	234	441.333	1.66266	6.82609e-14	1.47005	7.61658e-06	3.02464e-10	1.82317e-13	556	604	838	666	1428	1151	743	1107.33
gene-SEN1460	8278	2393	5164	2.60406	1.33854e-14	2.29176	0.000101371	5.93109e-11	3.65665e-14	2648	3110	3900	3219.33	10926	8721	5503	8383.33
gene-SEN1461	13764	4198	8386.33	2.52239	1.32712e-14	2.22469	0.000164317	5.88046e-11	3.62768e-14	4607	5153	6766	5508.67	18371	13963	9351	13895
gene-SEN1462	7806	2138	4563	2.47431	2.01035e-50	2.17893	8.87531e-05	8.90786e-47	8.55703e-50	2499	2955	3831	3095	10305	7576	5093	7658
gene-SEN1463	633	216	47	1.04968	0.102848	-1.08687	-1.85195e-06	1	0.129503	824	923	1091	946	1286	1040	653	993
gene-SEN1464	637	129	-195.333	-1.25489	9.73444e-13	-1.42958	-7.06177e-06	4.31333e-09	2.49037e-12	821	925	1139	961.667	1001	796	502	766.333
gene-SEN1465	1110	128	-239	-1.15016	6.58553e-11	-1.3035	-1.04024e-05	2.91805e-07	1.54804e-10	1575	1703	2214	1830.67	2096	1575	1104	1591.67
gene-SEN1466	3848	1029	2314.67	2.07276	8.39816e-81	1.83046	4.36905e-05	3.72123e-77	4.26746e-80	1862	1967	2644	2157.67	5710	4711	2996	4472.33
gene-SEN1467	366	112	39.3333	1.0985	0.568413	-1.04776	-4.41879e-07	1	0.618374	342	338	518	399.333	616	450	250	438.667
gene-SEN1468	1563	574	1015.67	3.77505	4.5812e-94	3.3135	2.06943e-05	2.02993e-90	2.5154e-93	306	363	429	366	1869	1339	937	1381.67
gene-SEN1469	13169	4159	8253.33	2.36246	5.04476e-09	2.09297	0.000161348	2.23533e-05	1.08881e-08	5119	5644	7410	6057.67	18288	14842	9803	14311
gene-SEN1470	91	34	-3.66667	-1.02455	0.140436	-1.16428	-5.27718e-07	1	0.173265	127	152	180	153	189	161	98	149.333
gene-SEN1471	8199	3449	2065	1.20991	0.0320678	1.06419	1.53629e-05	1	0.0433076	8319	8948	12245	9837.33	16069	11768	7870	11902.3
gene-SEN1472	2257	860	1471.33	2.27572	2.4797e-49	2.0233	2.88659e-05	1.09875e-45	1.04444e-48	1045	1037	1378	1153.33	3294	2675	1905	2624.67
gene-SEN1473	2176	598	1282.67	2.01907	1.11147e-46	1.78521	2.4079e-05	4.92493e-43	4.5856e-46	1089	1124	1563	1258.67	3265	2637	1722	2541.33
gene-SEN1474	2032	543	924	1.53825	3.04078e-14	1.35877	1.49606e-05	1.34737e-10	8.21067e-14	1373	1617	2160	1716.67	3405	2798	1719	2640.67
gene-SEN1475	237	35	126.333	1.88967	2.35816e-06	1.65434	2.28507e-06	0.010449	4.43694e-06	117	159	150	142	354	266	185	268.333
gene-SEN1476	120	23	42.3333	1.39564	0.0751239	1.22733	5.94163e-07	1	0.0963456	81	115	125	107	201	145	102	149.333
gene-SEN1477	293	23	139	1.59402	0.000744103	1.37667	2.17161e-06	1	0.00118219	206	249	247	234	499	394	226	373
gene-SEN1478	546	30	221.333	1.44237	0.00185548	1.27158	3.33479e-06	1	0.00284387	402	550	549	500.333	948	697	520	721.667
gene-SEN1479	207	31	67.6667	1.36057	0.128397	1.17239	7.96363e-07	1	0.159274	180	176	207	187.667	364	245	157	255.333
gene-SEN1480	1111	338	598.667	1.58464	1.72847e-11	1.41418	1.03427e-05	7.65884e-08	4.14439e-11	894	920	1258	1024	2005	1682	1181	1622.67
gene-SEN1481	625	222	69.6667	1.06701	0.32168	-1.05462	-1.31229e-06	1	0.369361	877	967	1275	1039.67	1427	1099	802	1109.33
gene-SEN1482	1510	422	689.333	1.61566	2.22738e-12	1.41595	1.13369e-05	9.86952e-09	5.59179e-12	993	951	1415	1119.67	2461	1804	1162	1809
gene-SEN1483	672274	230110	433217	2.86911	2.21077e-27	2.5347	0.00864684	9.79594e-24	7.47781e-27	194747	210752	289831	231777	867021	687097	440862	664993
gene-SEN1484	692	178	377.333	1.76383	9.73737e-12	1.56285	6.80409e-06	4.31463e-08	2.37328e-11	458	434	590	494	1126	852	636	871.333
gene-SEN1485	22861	10514	17241.7	4.95723	1.32092e-67	4.41136	0.000361779	5.85299e-64	6.19364e-67	3558	4168	5345	4357	26419	23695	14682	21598.7
gene-SEN1486	3602	1570	2690.33	3.87941	4.32887e-84	3.45588	5.5751e-05	1.91812e-80	2.23818e-83	763	858	1182	934.333	4365	4081	2428	3624.67
gene-SEN1487	2460	1059	1804	4.17419	1.49097e-92	3.68589	3.72325e-05	6.60651e-89	8.11611e-92	503	501	701	568.333	2961	2594	1562	2372.33
gene-SEN1488	15570	3566	8306.67	1.71615	1.9051e-48	1.5231	0.000147652	8.44148e-45	7.98627e-48	9681	10775	14341	11599	25251	20886	13580	19905.7
gene-SEN1489	10107	2616	4522.67	1.53518	2.6395e-28	1.35703	7.33588e-05	1.16956e-24	9.10165e-28	6946	7895	10511	8450.67	17053	13139	8728	12973.3
gene-SEN1490	1323	463	386.667	1.20856	0.149445	1.06351	2.88977e-06	1	0.183381	1639	1821	2102	1854	2883	2279	1560	2240.67
gene-SEN1491	915	430	-550.333	-2.06723	0	-2.37204	-1.51101e-05	0	0	960	999	1239	1066	693	530	324	515.667
gene-SEN1492	1303	551	911	2.93967	8.06495e-67	2.60713	1.8449e-05	3.57358e-63	3.77358e-66	424	421	564	469.667	1724	1443	975	1380.67
gene-SEN1493	727	167	449	2.04743	8.14562e-20	1.81363	8.50967e-06	3.60932e-16	2.50126e-19	348	425	513	428.667	1075	966	592	877.667
gene-SEN1494	280	57	144.333	2.24425	1.25996e-09	1.96641	2.7068e-06	5.58287e-06	2.79843e-09	83	104	161	116	363	266	152	260.333
gene-SEN1495	661	214	422.333	2.46984	5.82832e-26	2.17192	8.27235e-06	2.58253e-22	1.93593e-25	259	286	317	287.333	920	709	500	709.667
gene-SEN1496	666	109	405.333	1.83574	2.19411e-09	1.5936	7.1407e-06	9.72209e-06	4.82486e-09	468	502	485	485	1134	943	594	890.333
gene-SEN1497	1131	225	521.333	1.52749	6.30946e-10	1.33434	8.0808e-06	2.79572e-06	1.42493e-09	860	940	1165	988.333	1991	1587	951	1509.67
gene-SEN1498	339	140	26.6667	1.05312	0.317327	-1.07245	-8.22684e-07	1	0.36474	401	458	647	502	692	541	353	528.667
gene-SEN1499	258	112	4	1.01006	0.132213	-1.12245	-1.05571e-06	1	0.163595	309	396	488	397.667	521	421	263	401.667
gene-SEN1500	420	61	-28.3333	-1.04191	0.00459904	-1.17867	-2.60136e-06	1	0.00679052	603	638	872	704.333	892	664	472	676
gene-SEN1501	89	23	-42	-2.08621	2.39579e-08	-2.40304	-1.14541e-06	0.000106158	4.99565e-08	73	62	107	80.6667	59	39	18	38.6667
gene-SEN1502	126	40	76.3333	7.18919	3.43119e-21	6.23466	1.57217e-06	1.52036e-17	1.07446e-20	5	11	21	12.3333	131	84	51	88.6667
gene-SEN1503	1181	654	952.667	23.155	1.73918e-185	20.5549	2.05636e-05	7.70633e-182	1.16234e-184	34	43	52	43	1215	1075	697	995.667
gene-SEN1504	527	149	283.333	1.65284	1.48218e-08	1.46064	4.87635e-06	6.56755e-05	3.12592e-08	388	377	537	434	904	766	482	717.333
gene-SEN1505	315	56	3.66667	1.00782	0.0759245	-1.13676	-1.38646e-06	1	0.0972879	417	470	520	469	630	473	315	472.667
gene-SEN1506	1015	242	570.667	2.1972	2.7075e-30	1.93535	1.08248e-05	1.19969e-26	9.59754e-30	382	434	614	476.667	1397	1069	676	1047.33
gene-SEN1507	265	52	94.3333	1.51642	0.00647619	1.3247	1.4412e-06	1	0.0093962	140	178	230	182.667	405	248	178	277
gene-SEN1508	494	203	353.667	3.71355	4.62572e-27	3.27369	7.30885e-06	2.04965e-23	1.55749e-26	143	102	146	130.333	596	510	346	484
gene-SEN1509	350	87	233	2.93094	2.96674e-18	2.52805	4.53414e-06	1.31456e-14	8.8762e-18	114	115	133	120.667	464	395	202	353.667
gene-SEN1510	901	205	534.667	2.18464	1.43829e-21	1.91183	1.00972e-05	6.37305e-18	4.53275e-21	445	379	530	451.333	1280	1028	650	986
gene-SEN1511	3366	1181	1561	1.55368	3.76196e-16	1.3712	2.53938e-05	1.66693e-12	1.08736e-15	2379	2449	3630	2819.33	5745	4556	2840	4380.33
gene-SEN1512	1144	411	771.333	3.60879	4.76179e-80	3.15872	1.56048e-05	2.10995e-76	2.39767e-79	262	275	350	295.667	1406	1109	686	1067
gene-SEN1513	1134	494	832.667	5.3069	6.31449e-162	4.6781	1.74255e-05	2.79795e-158	4.09057e-161	158	208	214	193.333	1292	1084	702	1026
gene-SEN1514	1510	662	1133.67	4.25455	8.63454e-162	3.76095	2.36254e-05	3.82597e-158	5.58535e-161	294	374	377	348.333	1804	1606	1036	1482
gene-SEN1515	690	219	475.667	2.70083	1.75159e-31	2.37694	9.42369e-06	7.76131e-28	6.25408e-31	241	273	325	279.667	931	843	492	755.333
gene-SEN1516	859	335	596.667	2.77579	7.50687e-43	2.45766	1.1996e-05	3.32629e-39	2.99396e-42	297	324	387	336	1156	983	659	932.667
gene-SEN1517	290	107	177.333	2.12712	1.04661e-10	1.89233	3.4348e-06	4.63752e-07	2.43057e-10	146	137	189	157.333	427	324	253	334.667
gene-SEN1518	428	170	296.333	2.48911	7.04236e-19	2.23389	5.96057e-06	3.12047e-15	2.12566e-18	157	183	257	199	585	548	353	495.333
gene-SEN1519	873	278	577	2.45218	2.58779e-35	2.15598	1.12704e-05	1.14665e-31	9.62761e-35	360	385	447	397.333	1233	1027	663	974.333
gene-SEN1520	439	129	253	2.38	8.08655e-17	2.11772	4.95884e-06	3.58315e-13	2.37295e-16	134	171	245	183.333	573	436	300	436.333
gene-SEN1521	154	81	116.667	3.67176	1.64587e-17	3.26855	2.43845e-06	7.29287e-14	4.87817e-17	38	48	45	43.6667	192	163	126	160.333
gene-SEN1522	2532	1159	1843.67	5.71526	4.12216e-39	5.03838	3.86917e-05	1.82653e-35	1.58415e-38	339	395	439	391	2871	2279	1554	2234.67
gene-SEN1523	211	20	100.667	1.62526	0.00574989	1.39482	1.57568e-06	1	0.00840851	177	136	170	161	347	281	157	261.667
gene-SEN1524	1050	239	148.667	1.13207	0.614566	-1.02683	-7.21775e-07	1	0.663049	1022	1064	1291	1125.67	1806	1261	756	1274.33
gene-SEN1525	503	157	102.333	1.16356	0.820952	1.01545	2.36891e-07	1	0.857731	566	588	723	625.667	972	743	469	728
gene-SEN1526	1515	101	-378.333	-1.18419	3.10862e-15	-1.34654	-1.53107e-05	1.37743e-11	8.7456e-15	2166	2240	2891	2432.33	2647	2139	1376	2054
gene-SEN1527	1115	141	483.667	1.40781	4.78613e-05	1.24056	7.0065e-06	0.212073	8.26629e-05	1006	1239	1313	1186	2121	1716	1172	1669.67
gene-SEN1528	551	114	-138.667	-1.19876	4.70751e-08	-1.35748	-5.3614e-06	0.00020859	9.68833e-08	685	791	1033	836.333	934	677	482	697.667
gene-SEN1529	590	40	-107.667	-1.12328	6.90872e-06	-1.28959	-5.41639e-06	0.0306125	1.2655e-05	928	906	1109	981	1161	888	571	873.333
gene-SEN1530	1881	361	1031.67	1.89736	1.30787e-35	1.66229	1.85892e-05	5.79518e-32	4.8781e-35	1012	1044	1393	1149.67	2893	2246	1405	2181.33
gene-SEN1531	570	40	304.667	1.88652	1.27518e-08	1.62286	5.28015e-06	5.65033e-05	2.69834e-08	348	304	379	343.667	874	683	388	648.333
gene-SEN1532	765	214	432	1.95154	9.32945e-19	1.73662	8.11518e-06	4.13388e-15	2.81025e-18	370	402	590	454	1135	907	616	886
gene-SEN1533	580	78	327.333	1.91948	1.04936e-12	1.69342	6.01984e-06	4.64969e-09	2.68148e-12	276	368	424	356	856	748	446	683.333
gene-SEN1534	972	475	299	1.25154	0.0228735	1.1046	3.02638e-06	1	0.0313591	994	1092	1480	1188.67	1966	1492	1005	1487.67
gene-SEN1535	569	238	122.333	1.14763	0.886559	1.00873	1.77263e-07	1	0.91698	766	741	979	828.667	1198	1026	629	951
gene-SEN1536	257	62	110.333	1.4911	0.00108881	1.31642	1.7304e-06	1	0.00170118	178	217	279	224.667	435	347	223	335
gene-SEN1537	81	40	15.6667	1.08275	0.855432	-1.02574	-1.16251e-07	1	0.888935	179	160	229	189.333	241	207	167	205
gene-SEN1538	21	15	5	1.07282	0.844093	-1.04235	-6.86081e-08	1	0.878388	67	62	77	68.6667	82	78	61	73.6667
gene-SEN1539	5108	738	-1512.67	-1.27052	0	-1.43962	-5.2804e-05	0	0	5905	6643	8765	7104.33	7147	5971	3657	5591.67
gene-SEN1540	10685	1286	-2076.67	-1.14516	0	-1.2932	-9.03874e-05	0	0	13780	15066	20303	16383	18257	15044	9618	14306.3
gene-SEN1541	1541	639	149.333	1.06196	0.182043	-1.058	-3.20331e-06	1	0.220031	1946	2189	3095	2410	3317	2585	1776	2559.33
gene-SEN1542	8358	3344	5754.67	3.99618	9.11889e-35	3.49035	0.000117794	4.04058e-31	3.38124e-34	1779	1876	2107	1920.67	10137	7669	5220	7675.33
gene-SEN1543	2110	569	1244.67	2.44785	2.16784e-79	2.14874	2.4024e-05	9.60572e-76	1.08785e-78	717	779	1083	859.667	2827	2138	1348	2104.33
gene-SEN1543A	266	73	105.333	1.47094	0.00552627	1.28686	1.56599e-06	1	0.00809752	204	190	277	223.667	456	316	215	329
gene-SEN1544	155	22	74	2.00452	3.58316e-05	1.73755	1.33658e-06	0.15877	6.24587e-05	60	84	77	73.6667	215	129	99	147.667
gene-SEN1545	216	62	141.667	2.45051	9.5894e-13	2.15791	2.77659e-06	4.24906e-09	2.45469e-12	83	104	106	97.6667	299	253	166	239.333
gene-SEN1546	216	40	134.333	2.08043	1.06563e-08	1.81026	2.481e-06	4.72182e-05	2.26249e-08	117	124	132	124.333	333	279	164	258.667
gene-SEN1547	4052	1061	1950.33	1.57566	7.85717e-27	1.39559	3.26171e-05	3.48151e-23	2.63751e-26	2821	3141	4202	3388	6873	5502	3640	5338.33
gene-SEN1548	4203	1229	1753	1.44765	1.28333e-17	1.27469	2.61864e-05	5.68645e-14	3.80619e-17	3279	3620	4849	3916	7482	5795	3730	5669
gene-SEN1549	1733	418	932	1.61968	6.70306e-18	1.42771	1.57324e-05	2.97013e-14	1.99337e-17	1348	1373	1791	1504	3081	2586	1641	2436
gene-SEN1550	1741	473	790.333	1.39923	1.29934e-07	1.23975	1.16152e-05	0.000575738	2.61224e-07	1750	1858	2331	1979.67	3491	2848	1971	2770
gene-SEN1551	4385	760	2416.67	1.68506	4.51941e-25	1.50357	4.33443e-05	2.00255e-21	1.48557e-24	2886	3489	4208	3527.67	7271	6313	4249	5944.33
gene-SEN1552	1882	836	66.3333	1.02012	0.0139526	-1.10355	-7.54292e-06	1	0.019577	2650	3293	3948	3297	4243	3486	2361	3363.33
gene-SEN1553	398	129	-94	-1.16559	0.000295739	-1.30471	-3.76591e-06	1	0.00048552	529	658	798	661.667	661	642	400	567.667
gene-SEN1554	1174	238	-193.667	-1.11766	3.73003e-09	-1.26641	-9.41609e-06	1.65278e-05	8.11378e-09	1501	1739	2279	1839.67	2172	1661	1105	1646
gene-SEN1555	1546	284	-166.333	-1.06868	2.30644e-06	-1.20274	-1.06115e-05	0.0102198	4.34147e-06	2177	2345	3243	2588.33	3108	2461	1697	2422
gene-SEN1556	246	45	140.667	1.90171	6.79038e-08	1.66129	2.53326e-06	0.000300882	1.38591e-07	144	150	174	156	390	305	195	296.667
gene-SEN1557	803	370	-486.333	-2.49949	6.92069e-52	-2.87743	-1.28979e-05	3.06656e-48	2.96859e-51	695	746	991	810.667	460	325	188	324.333
gene-SEN1558	10684	7127	-8540.67	-34.7576	0	-39.4809	-0.000208659	0	0	7377	8156	10848	8793.67	345	250	164	253
gene-SEN1559	1663	843	1221.33	#DIV/0!	1.10077e-293	9193.03	2.62318e-05	4.87752e-290	8.06202e-293	0	0	0	0	1663	1158	843	1221.33
gene-SEN1560	2324	1191	1789.33	#DIV/0!	0	13473.7	3.84478e-05	0	0	0	0	0	0	2324	1853	1191	1789.33
gene-SEN1561	11145	5539	2754.67	1.18226	0.175811	1.04104	1.51229e-05	1	0.213196	12910	13982	18449	15113.7	22707	19336	11562	17868.3
gene-SEN1562	3264	415	-827	-1.19531	0	-1.34655	-3.1744e-05	0	0	4287	4702	6195	5061.33	5303	4469	2931	4234.33
gene-SEN1563	355	170	58.3333	1.10568	0.728847	-1.02421	-3.18983e-07	1	0.772797	458	553	645	552	779	628	424	610.333
gene-SEN1564	786	489	207.333	1.18208	0.307181	1.04832	1.33857e-06	1	0.353997	923	1080	1413	1138.67	1706	1412	920	1346
gene-SEN1564A	144	40	67.3333	1.46544	0.0345897	1.30041	1.062e-06	1	0.0464848	146	105	183	144.667	249	244	143	212
gene-SEN1565	914	262	410.667	1.43969	2.22529e-06	1.27911	6.34066e-06	0.00986027	4.19586e-06	748	896	1158	934	1662	1459	913	1344.67
gene-SEN1566	182	55	-10	-1.0487	0.118732	-1.19208	-8.36971e-07	1	0.147989	177	169	300	215.333	274	224	118	205.333
gene-SEN1567	161	73	18.6667	1.07018	0.584679	-1.05164	-3.17557e-07	1	0.634202	224	234	340	266	359	297	198	284.667
gene-SEN1568	531	140	-50	-1.06153	0.000308223	-1.20518	-3.57741e-06	1	0.000505267	714	813	1061	862.667	1054	854	530	812.667
gene-SEN1569	14970	3057	-4926.67	-1.30915	0	-1.47905	-0.000164433	0	0	17379	19445	25764	20862.7	20626	16388	10794	15936
gene-SEN1570	20010	3395	-4259	-1.1659	0	-1.31332	-0.000173449	0	0	24481	27876	37436	29931	32946	26644	17426	25672
gene-SEN1571	14323	7294	4050.33	1.21325	0.00775082	1.07238	3.34986e-05	1	0.011147	15840	18007	23134	18993.7	29969	23517	15646	23044
gene-SEN1572	4201	1791	-2479.33	-2.15983	4.66294e-15	-2.47336	-6.72013e-05	2.06615e-11	1.30274e-14	4035	4283	5533	4617	2837	2244	1332	2137.67
gene-SEN1573	474	56	-150.667	-1.29973	6.65757e-08	-1.45399	-4.95313e-06	0.000294997	1.36131e-07	544	579	837	653.333	622	523	363	502.667
gene-SEN1574	4021	1235	1801	1.51238	5.82082e-18	1.3273	2.80299e-05	2.57921e-14	1.73217e-17	3064	3123	4358	3515	7085	5421	3442	5316
gene-SEN1575	656	197	419	3.17098	5.41797e-38	2.7602	8.32523e-06	2.4007e-34	2.06069e-37	170	190	219	193	826	623	387	612
gene-SEN1576	362	20	187	1.62612	0.000134123	1.41796	3.07442e-06	0.594298	0.000225711	250	332	314	298.667	612	533	312	485.667
gene-SEN1577	722	200	283.667	1.34735	0.000611463	1.18618	3.71972e-06	1	0.000979888	701	797	952	816.667	1423	1126	752	1100.33
gene-SEN1578	712	289	153.667	1.14691	0.760939	1.01411	3.60189e-07	1	0.801836	918	950	1270	1046	1552	1207	840	1199.67
gene-SEN1579	1973	673	811.333	1.36924	4.98343e-07	1.21406	1.14491e-05	0.00220816	9.74474e-07	1795	2092	2705	2197.33	3768	3226	2032	3008.67
gene-SEN1581	11241	2197	6078.67	1.94723	2.03143e-92	1.72066	0.000112386	9.00127e-89	1.10445e-91	5147	6126	7979	6417.33	16388	12777	8323	12496
gene-SEN1582	7788	2498	527.667	1.04499	0.00235642	-1.08399	-2.21431e-05	1	0.00358315	9906	10910	14373	11729.7	16078	12404	8290	12257.3
gene-SEN1583	12078	3309	-567.667	-1.03113	1.86039e-08	-1.16921	-6.61147e-05	8.24338e-05	3.89758e-08	15463	17400	23552	18805	24009	18772	11931	18237.3
gene-SEN1583A	449	139	-204.667	-1.51858	5.83977e-14	-1.71044	-6.0601e-06	2.5876e-10	1.56635e-13	483	579	736	599.333	518	379	287	394.667
gene-SEN1583B	132	56	84.3333	2.94615	3.95527e-11	2.65947	1.74586e-06	1.75258e-07	9.36707e-11	26	47	57	43.3333	158	122	103	127.667
gene-SEN1584	15444	5043	9883.67	2.55241	6.48475e-15	2.25107	0.000194449	2.87339e-11	1.79139e-14	5518	5893	7689	6366.67	20962	16853	10936	16250.3
gene-SEN1585	3726	933	-365	-1.06553	1.12491e-09	-1.20679	-2.47528e-05	4.98447e-06	2.50225e-09	5033	5398	7374	5935	7096	5966	3648	5570
gene-SEN1586	1470	687	150	1.06363	0.197518	-1.05846	-3.16071e-06	1	0.236798	1997	2055	3020	2357.33	3154	2684	1684	2507.33
gene-SEN1587	2477	331	-510	-1.14254	0	-1.29749	-2.28885e-05	0	0	3514	3845	4905	4088	4700	3606	2428	3578
gene-SEN1588	1836	265	-164	-1.06206	8.20156e-08	-1.20924	-1.18243e-05	0.000363411	1.66779e-07	2381	2558	3481	2806.67	3559	2646	1723	2642.67
gene-SEN1589	1040	193	-277	-1.21523	8.21565e-15	-1.37932	-1.04827e-05	3.64035e-11	2.25969e-14	1299	1487	1906	1564	1701	1294	866	1287
gene-SEN1590	5996	1654	-2106.67	-1.32329	0	-1.50204	-7.03122e-05	0	0	7311	8135	10423	8623	8641	6481	4427	6516.33
gene-SEN1591	2624	992	-1265	-1.58349	0	-1.80472	-3.73951e-05	0	0	2975	3210	4114	3433	3003	2011	1490	2168
gene-SEN1592	1518	437	-600.667	-1.43527	0	-1.61217	-1.82673e-05	0	0	1635	1800	2507	1980.67	1794	1357	989	1380
gene-SEN1593	1335	68	-346.333	-1.19284	4.16529e-11	-1.34057	-1.3276e-05	1.84564e-07	9.85392e-11	1879	1924	2624	2142.33	2243	1856	1289	1796
gene-SEN1594	1162	118	-84.6667	-1.04275	0.000330997	-1.17502	-7.50365e-06	1	0.0005406	1783	1899	2513	2065	2601	1901	1439	1980.33
gene-SEN1595	15570	6172	5560	1.31393	1.55991e-08	1.15713	6.78294e-05	6.91196e-05	3.28359e-08	15107	16353	21673	17711	30677	23635	15501	23271
gene-SEN1596	4570	931	2095	1.5012	3.98156e-23	1.31819	3.2531e-05	1.76423e-19	1.27658e-22	3625	3992	4923	4180	8195	6455	4175	6275
gene-SEN1597	5523	882	-967.333	-1.11725	0	-1.26555	-4.71774e-05	0	0	7807	8689	11157	9217.67	10777	8340	5634	8250.33
gene-SEN1598	23449	2388	-5828.67	-1.19939	0	-1.35327	-0.000222717	0	0	29756	31873	43554	35061	38107	29485	20105	29232.3
gene-SEN1599	2493	941	881	1.30977	1.65016e-05	1.14775	1.02664e-05	0.0731187	2.94715e-05	2449	2693	3390	2844	4904	3860	2411	3725
gene-SEN1600	997	123	-266.667	-1.23845	6.43929e-14	-1.40891	-9.7904e-06	2.85325e-10	1.72298e-13	1162	1285	1708	1385	1454	1190	711	1118.33
gene-SEN1601	2147	1149	575.333	1.19975	0.0736069	1.06246	4.3724e-06	1	0.0945917	2385	2631	3625	2880.33	4490	3534	2343	3455.67
gene-SEN1602	41771	13456	26370.3	2.542	1.57928e-14	2.25381	0.000520995	6.99779e-11	4.30368e-14	14090	15823	21391	17101.3	55861	45275	29279	43471.7
gene-SEN1603	9278	2077	5269	1.89619	8.82002e-90	1.67482	9.66275e-05	3.90815e-86	4.70862e-89	5028	5338	7272	5879.33	14306	11724	7415	11148.3
gene-SEN1604	146	37	16.3333	1.08099	0.538236	-1.06183	-2.89009e-07	1	0.588885	180	208	217	201.667	289	222	143	218
gene-SEN1605	566	96	-228	-1.37214	1.63203e-13	-1.54718	-7.26661e-06	7.23152e-10	4.29936e-13	729	793	1000	840.667	750	654	434	612.667
gene-SEN1606	839	201	-168.333	-1.12714	9.63402e-08	-1.27779	-7.938e-06	0.000426883	1.95013e-07	1269	1470	1738	1492.33	1656	1417	899	1324
gene-SEN1607	1563	265	-287	-1.12086	1.69593e-09	-1.2636	-1.35494e-05	7.51465e-06	3.74609e-09	2263	2511	3211	2661.67	2948	2528	1648	2374.67
gene-SEN1608	8190	483	-1625.33	-1.14596	0	-1.2976	-7.13272e-05	0	0	11048	11531	15704	12761	14452	11441	7514	11135.7
gene-SEN1609	91	29	45.3333	1.57627	0.0242797	1.37311	7.17914e-07	1	0.0332253	73	67	96	78.6667	149	157	66	124
gene-SEN1610	1169	355	454.333	1.36163	1.88766e-05	1.19591	6.01446e-06	0.0836421	3.36047e-05	1055	1234	1480	1256.33	2224	1783	1125	1710.67
gene-SEN1611	4853	2356	1580	1.25154	0.000254731	1.10925	1.6706e-05	1	0.000419909	5195	5923	7726	6281.33	10048	8166	5370	7861.33
gene-SEN1612	5734	2368	584.333	1.0636	0.0328342	-1.06122	-1.29176e-05	1	0.0442483	7825	8501	11236	9187.33	12428	10193	6694	9771.67
gene-SEN1613	3704	631	-1175.67	-1.28227	0	-1.45197	-4.0531e-05	0	0	4553	4950	6519	5340.67	5361	4319	2815	4165
gene-SEN1614	24628	6291	11507	1.49532	1.54273e-25	1.31679	0.000179867	6.83582e-22	5.09755e-25	20342	21531	27822	23231.7	44970	35904	23342	34738.7
gene-SEN1615	3219	923	1942	2.12428	3.93858e-79	1.88048	3.70788e-05	1.74518e-75	1.97419e-78	1471	1598	2113	1727.33	4690	3797	2521	3669.33
gene-SEN1616	13870	6844	2198	1.10205	0.424478	-1.02456	-1.25813e-05	1	0.476409	18564	19555	26497	21538.7	29836	25408	15966	23736.7
gene-SEN1617	6423	1714	102.333	1.01117	2.64364e-05	-1.12538	-2.48177e-05	0.11714	4.65949e-05	7678	8345	11463	9162	12412	9392	5989	9264.33
gene-SEN1618	332	149	47	1.09744	0.602563	-1.03515	-3.99792e-07	1	0.651395	409	457	581	482.333	681	558	349	529.333
gene-SEN1619	3540	531	-428	-1.08381	5.17142e-13	-1.23118	-2.52963e-05	2.29146e-09	1.34082e-12	4705	5015	6885	5535	6740	5236	3345	5107
gene-SEN1620	6703	2278	-123	-1.01138	3.0408e-05	-1.14242	-3.31071e-05	0.134738	5.32982e-05	9225	9740	13834	10933	13796	11503	7131	10810
gene-SEN1621	8777	2243	5267.67	2.05297	9.30345e-73	1.82275	0.000100124	4.12236e-69	4.51518e-72	4102	4714	6192	5002.67	12879	10975	6957	10270.3
gene-SEN1622	1679	160	-365.333	-1.17584	2.44249e-15	-1.34283	-1.51981e-05	1.08227e-11	6.88465e-15	2082	2242	3005	2443	2819	2088	1326	2077.67
gene-SEN1623	177	49	59.3333	1.37712	0.0892967	1.20733	7.97252e-07	1	0.113244	154	122	196	157.333	299	204	147	216.667
gene-SEN1624	81	18	40	1.96774	0.000611873	1.70633	7.11781e-07	1	0.000980191	37	32	55	41.3333	113	89	42	81.3333
gene-SEN1625	37	17	10.6667	1.64	0.18021	1.40016	1.62272e-07	1	0.218053	15	9	26	16.6667	46	27	9	27.3333
gene-SEN1626	98	11	55.6667	2.04375	2.63506e-05	1.77176	1.01152e-06	0.11676	4.64623e-05	49	53	58	53.3333	147	116	64	109
gene-SEN1627	206	38	104.667	1.63434	0.0008197	1.41685	1.68494e-06	1	0.00129532	143	162	190	165	349	308	152	269.667
gene-SEN1628	50	9	21	1.54783	0.0722701	1.34711	3.26417e-07	1	0.0930627	37	33	45	38.3333	83	59	36	59.3333
gene-SEN1629	35	4	8.33333	1.24038	0.754884	1.07446	6.36654e-08	1	0.796144	36	32	36	34.6667	61	42	26	43
gene-SEN1630	402	63	202	1.82561	1.12187e-08	1.60051	3.59672e-06	4.97102e-05	2.37962e-08	208	244	282	244.667	610	423	307	446.667
gene-SEN1631	283	81	179.333	2.25995	3.12837e-11	1.98	3.44158e-06	1.38618e-07	7.43659e-11	133	147	147	142.333	416	321	228	321.667
gene-SEN1632	50	2	27.6667	2.25758	0.000769959	1.92909	5.06942e-07	1	0.00122064	23	24	19	22	69	55	25	49.6667
gene-SEN1633	335	92	193.667	2.98973	9.06452e-13	2.59672	3.82104e-06	4.01649e-09	2.32301e-12	67	126	99	97.3333	402	280	191	291
gene-SEN1634	118	10	57	2.83871	1.26568e-06	2.41641	1.0729e-06	0.00560822	2.41942e-06	33	18	42	31	136	85	43	88
gene-SEN1635	115	45	86.6667	2.9697	6.85709e-11	2.59592	1.74012e-06	3.03838e-07	1.61016e-10	47	44	41	44	156	147	89	130.667
gene-SEN1636	154	59	105	3.17241	5.16904e-13	2.75835	2.10459e-06	2.2904e-09	1.34082e-12	44	58	43	48.3333	197	160	103	153.333
gene-SEN1637	62	20	44.6667	7.09091	1.9634e-13	6.05463	9.25828e-07	8.69981e-10	5.15697e-13	12	3	7	7.33333	64	65	27	52
gene-SEN1638	55	9	35	5.03846	1.5439e-09	4.26444	7.00492e-07	6.84103e-06	3.4171e-09	8	8	10	8.66667	63	51	17	43.6667
gene-SEN1639	59	18	37	3.84615	4.78066e-08	3.39539	7.49948e-07	0.000211831	9.82975e-08	8	5	26	13	64	60	26	50
gene-SEN1640	47	5	12.3333	1.19681	0.806909	1.04503	6.96661e-08	1	0.845052	60	65	63	62.6667	101	70	54	75
gene-SEN1641	95	10	33.6667	1.55191	0.101728	1.32944	5.00076e-07	1	0.128238	71	51	61	61	146	71	67	94.6667
gene-SEN1642	75	21	23.6667	1.48299	0.105924	1.30361	3.59638e-07	1	0.133148	40	35	72	49	110	61	47	72.6667
gene-SEN1643	51	18	19	1.39583	0.196216	1.21943	2.57663e-07	1	0.235364	44	41	59	48	92	68	41	67
gene-SEN1644	25	11	-1	-1.01478	0.467592	-1.13042	-1.93741e-07	1	0.520709	56	69	81	68.6667	79	66	58	67.6667
gene-SEN1645	234	80	96	1.47291	0.0398515	1.27018	1.34503e-06	1	0.0532516	206	158	245	203	392	340	165	299
gene-SEN1646	115	4	51.3333	1.58113	0.0070116	1.38967	8.44697e-07	1	0.0101266	71	98	96	88.3333	186	133	100	139.667
gene-SEN1647	99	21	63.3333	1.78838	0.00027893	1.57031	1.13071e-06	1	0.000458264	78	81	82	80.3333	177	152	102	143.667
gene-SEN1648	85	33	55	2.46018	7.59844e-06	2.23015	1.12539e-06	0.0336687	1.3884e-05	39	19	55	37.6667	104	102	72	92.6667
gene-SEN1649	60	1	13.6667	1.41414	0.393829	1.21361	1.71227e-07	1	0.445395	29	24	46	33	84	28	28	46.6667
gene-SEN1650	192	59	138	2.33119	2.10049e-09	2.04961	2.68947e-06	9.30726e-06	4.62817e-09	109	93	109	103.667	285	272	168	241.667
gene-SEN1651	150	43	81.6667	2.0124	8.39314e-07	1.79781	1.55989e-06	0.003719	1.61836e-06	58	75	109	80.6667	208	161	118	162.333
gene-SEN1652	72	25	40	2.81818	2.45082e-07	2.48032	7.92821e-07	0.00108596	4.8502e-07	17	16	33	22	88	56	42	62
gene-SEN1653	2149	767	1513	6.00993	4.69983e-79	5.22402	3.11862e-05	2.08249e-75	2.35045e-78	238	321	347	302	2387	1970	1088	1815
gene-SEN1654	960	392	723.333	7.01108	8.94837e-139	6.10361	1.50384e-05	3.96502e-135	5.61618e-138	111	109	141	120.333	1069	959	503	843.667
gene-SEN1655	605	187	-26.3333	-1.02509	0.00686808	-1.16602	-3.75609e-06	1	0.0099368	997	973	1258	1076	1297	1160	692	1049.67
gene-SEN1656	7457	3655	-4681.67	-2.43536	0	-2.79164	-0.000124593	0	0	6978	7338	9514	7943.33	4405	3323	2057	3261.67
gene-SEN1657	1128	238	605	1.92366	7.09558e-26	1.69468	1.10704e-05	3.14405e-22	2.35509e-25	546	594	825	655	1674	1274	832	1260
gene-SEN1658	738	104	384.667	1.8237	1.09823e-15	1.59488	6.79008e-06	4.86626e-12	3.1375e-15	401	448	552	467	1139	870	546	851.667
gene-SEN1659	2183	927	678.667	1.24847	0.00316357	1.0985	6.56972e-06	1	0.00474858	2352	2563	3279	2731.33	4472	3469	2289	3410
gene-SEN1660	227	7	-54.6667	-1.28772	0.000333957	-1.4946	-1.96293e-06	1	0.000544832	205	208	321	244.667	275	201	94	190
gene-SEN1661	184	42	-114.333	-1.84483	1.02125e-09	-2.06924	-3.15867e-06	4.52515e-06	2.27852e-09	193	275	281	249.667	151	158	97	135.333
gene-SEN1662	804	235	-399	-1.6267	0	-1.85844	-1.17047e-05	0	0	899	995	1213	1035.67	837	664	409	636.667
gene-SEN1663	70	29	22	1.26829	0.432926	1.11081	2.22351e-07	1	0.484662	77	70	99	82	135	112	65	104
gene-SEN1664	74	6	21.3333	1.34043	0.360588	1.15223	2.3515e-07	1	0.410314	59	64	65	62.6667	122	82	48	84
gene-SEN1665	254	56	-26.3333	-1.06924	0.00693782	-1.2237	-1.82111e-06	1	0.0100233	353	399	468	406.667	493	409	239	380.333
gene-SEN1666	336	104	98	1.26391	0.192526	1.10249	9.32237e-07	1	0.231125	323	364	427	371.333	641	462	305	469.333
gene-SEN1667	100811	22806	53917.7	1.7806	2.3892e-59	1.57984	0.000973288	1.05865e-55	1.08026e-58	57339	63535	86341	69071.7	158150	127391	83427	122989
gene-SEN1668	609978	46863	285370	1.54626	3.87747e-09	1.326	0.00421839	1.71811e-05	8.43035e-09	495781	517244	554207	522411	1105759	810240	507344	807781
gene-SEN1669	3711	2062	-2476.33	-3.30714	0	-3.75514	-6.34099e-05	0	0	3131	3071	4447	3549.67	1475	1009	736	1073.33
gene-SEN1670	2530	1088	708.667	1.22243	0.0278776	1.07449	5.79146e-06	1	0.0378913	2786	2898	3874	3186	5089	4036	2559	3894.67
gene-SEN1671	446	251	137	1.25339	0.105614	1.10802	1.41756e-06	1	0.132834	430	500	692	540.667	876	716	441	677.667
gene-SEN1672	1560	388	650.667	1.4187	3.17364e-07	1.26518	1.00211e-05	0.00140624	6.26388e-07	1222	1526	1914	1554	2782	2260	1572	2204.67
gene-SEN1673	1838	398	865	1.58106	2.11358e-12	1.4057	1.46518e-05	9.36526e-09	5.32419e-12	1128	1470	1868	1488.67	2966	2510	1585	2353.67
gene-SEN1674	911	265	464.667	1.65079	1.02237e-12	1.47149	8.17709e-06	4.53011e-09	2.61403e-12	585	646	911	714	1496	1203	837	1178.67
gene-SEN1675	1497	388	684	1.55028	1.04654e-11	1.37035	1.11724e-05	4.63723e-08	2.54513e-11	971	1185	1573	1243	2468	2069	1244	1927
gene-SEN1676	461	71	217	1.68311	6.43022e-08	1.47865	3.70754e-06	0.000284923	1.31604e-07	256	313	384	317.667	717	534	353	534.667
gene-SEN1677	2191	851	1446.33	3.81388	1.11339e-87	3.3562	2.95062e-05	4.93343e-84	5.85224e-87	440	461	641	514	2631	1938	1312	1960.33
gene-SEN1678	2410	357	1326	1.86141	1.14101e-32	1.62186	2.34429e-05	5.05584e-29	4.15434e-32	1379	1441	1798	1539.33	3789	3010	1797	2865.33
gene-SEN1679	896	478	248.667	1.18493	0.286185	1.0485	1.5925e-06	1	0.33222	1118	1320	1596	1344.67	1988	1700	1092	1593.33
gene-SEN1680	5127	2700	1140	1.16481	0.323079	1.02675	4.50743e-06	1	0.370583	5740	6550	8461	6917	10429	8440	5302	8057
gene-SEN1681	1494	330	26	1.01159	0.00108843	-1.12852	-6.25853e-06	1	0.00170118	1968	2157	2607	2244	3003	2298	1509	2270
gene-SEN1682	74	13	-6	-1.075	0.158001	-1.27838	-4.69777e-07	1	0.193291	108	69	81	86	123	68	49	80
gene-SEN1683	112	24	23	1.18449	0.825596	1.02973	9.10455e-08	1	0.861568	121	111	142	124.667	210	135	98	147.667
gene-SEN1684	135	21	55	1.58304	0.0362205	1.37125	8.68895e-07	1	0.0485753	87	105	91	94.3333	222	114	112	149.333
gene-SEN1685	205	75	49.3333	1.21958	0.480125	1.06944	3.80176e-07	1	0.532658	178	223	273	224.667	383	257	182	274
gene-SEN1686	1031	239	-197.333	-1.13442	7.79698e-09	-1.29901	-9.39098e-06	3.45484e-05	1.66739e-08	1423	1662	1911	1665.33	2006	1423	975	1468
gene-SEN1687	195	33	6.33333	1.02718	0.274718	-1.11329	-5.75898e-07	1	0.319747	186	216	297	233	347	219	152	239.333
gene-SEN1688	237	85	101.667	1.39153	0.0182993	1.22022	1.39655e-06	1	0.0253151	232	231	316	259.667	464	393	227	361.333
gene-SEN1689	157	41	20.6667	1.11632	0.697526	-1.03489	-1.46984e-07	1	0.742787	160	172	201	177.667	274	204	117	198.333
gene-SEN1690	174	39	62	1.18902	0.487578	1.07089	5.71703e-07	1	0.539845	277	349	358	328	451	400	319	390
gene-SEN1691	1082	342	695	2.88517	2.65454e-47	2.51643	1.37521e-05	1.17623e-43	1.10134e-46	337	371	398	368.667	1419	1059	713	1063.67
gene-SEN1692	227	70	52	1.1789	0.695944	1.03395	2.4173e-07	1	0.741459	257	279	336	290.667	464	327	237	342.667
gene-SEN1693	30	15	2	1.0458	0.627044	-1.08565	-8.40482e-08	1	0.675454	36	39	56	43.6667	58	51	28	45.6667
gene-SEN1694	743	239	-384.333	-1.74483	0	-1.98426	-1.08937e-05	0	0	753	860	1088	900.333	689	514	345	516
gene-SEN1695	1985	409	-899.333	-1.58754	0	-1.81197	-2.65279e-05	0	0	1952	2398	2940	2430	2023	1614	955	1530.67
gene-SEN1696	1129	453	467.667	1.34312	6.1276e-05	1.18642	6.19545e-06	0.271514	0.000105075	1182	1233	1674	1363	2311	1960	1221	1830.67
gene-SEN1697	2107	747	108	1.03318	0.00937407	-1.09529	-6.88819e-06	1	0.0133773	2767	2913	4085	3255	4341	3514	2234	3363
gene-SEN1698	654	60	354.667	1.78178	1.47954e-10	1.55449	6.15786e-06	6.55582e-07	3.4058e-10	379	461	521	453.667	1033	899	493	808.333
gene-SEN1699	3756	972	1652.67	1.47545	2.34121e-15	1.30319	2.56351e-05	1.03739e-11	6.61178e-15	2810	3323	4295	3476	6566	5456	3364	5128.67
gene-SEN1700	267	78	-11.3333	-1.0302	0.116212	-1.15103	-1.22538e-06	1	0.145134	317	316	527	386.667	472	394	260	375.333
gene-SEN1701	553	61	-143	-1.17146	4.36815e-07	-1.32039	-5.79883e-06	0.00193553	8.56048e-07	858	919	1154	977	1032	869	601	834
gene-SEN1702	1649	381	924.333	1.97848	7.74062e-28	1.75346	1.72339e-05	3.42987e-24	2.64651e-27	743	855	1236	944.667	2392	2005	1210	1869
gene-SEN1703	2181	538	1330.67	2.16828	2.02449e-53	1.91374	2.5366e-05	8.97052e-50	8.77742e-53	942	1087	1388	1139	3123	2661	1625	2469.67
gene-SEN1704	1876	493	905.667	1.56194	1.11127e-12	1.37451	1.47423e-05	4.92404e-09	2.83643e-12	1478	1386	1971	1611.67	3262	2614	1676	2517.33
gene-SEN1705	11374	5719	2862.67	1.18774	0.0951477	1.04728	1.75634e-05	1	0.120354	13038	13949	18757	15248	23276	19154	11902	18110.7
gene-SEN1706	20910	7900	-494.333	-1.01544	0.000149372	-1.14581	-0.000100175	0.661869	0.000250423	24805	31576	41163	32514.7	42133	32705	21223	32020.3
gene-SEN1707	7024	2228	-1684.33	-1.199	1.11022e-15	-1.35123	-6.39183e-05	4.9194e-12	3.16564e-15	7726	9954	12765	10148.3	11194	8457	5741	8464
gene-SEN1708	117193	48706	24000	1.16022	0.52418	1.01625	5.94562e-05	1	0.57472	129380	140311	179704	149798	230251	178086	113058	173798
gene-SEN1709	85030	38995	21727.3	1.20791	0.0753388	1.06363	0.000161669	1	0.0965932	91777	89247	132484	104503	167739	128242	82709	126230
gene-SEN1710	123606	58961	39990.3	1.26506	0.000176799	1.11623	0.000426567	0.783398	0.0002944	129955	133745	188916	150872	250006	196181	126400	190862
gene-SEN1711	58801	20066	-1237.33	-1.01305	1.24274e-06	-1.1439	-0.000293637	0.0055066	2.37661e-06	78348	90575	119184	96035.7	122391	98414	63590	94798.3
gene-SEN1712	0	0	0	1	1	1	0	1	1	0	0	0	0	0	0	0	0
gene-SEN1713	3379	1948	2798.33	12.314	9.93894e-94	10.9531	6.05004e-05	4.40394e-90	5.45043e-93	224	252	266	247.333	3603	3334	2200	3045.67
gene-SEN1714	524	296	444	29.9565	1.88334e-120	26.404	9.60749e-06	8.34508e-117	1.15105e-119	15	15	16	15.3333	528	539	311	459.333
gene-SEN1715	18394	10708	15391	116.432	0	103.539	0.000334834	0	0	137	109	154	133.333	18503	17225	10845	15524.3
gene-SEN1716	3150	578	-997.333	-1.32193	0	-1.49738	-3.30256e-05	0	0	3300	3825	5161	4095.33	4036	3247	2011	3098
gene-SEN1717	4079	2040	1343	1.24216	0.00235107	1.11059	1.49008e-05	1	0.00357624	4549	5134	6955	5546	8628	7124	4915	6889
gene-SEN1718	1210	299	656.667	1.70382	1.2637e-17	1.50138	1.14084e-05	5.59947e-14	3.75048e-17	810	845	1144	933	2020	1710	1039	1589.67
gene-SEN1719	3392	1051	1396.67	1.38653	2.2265e-11	1.22657	1.99476e-05	9.8656e-08	5.31552e-11	3037	3376	4427	3613.33	6429	5193	3408	5010
gene-SEN1720	1777	454	965	1.7272	1.75906e-22	1.52562	1.70128e-05	7.79441e-19	5.60346e-22	1182	1163	1636	1327	2940	2384	1552	2292
gene-SEN1721	1974	722	231.333	1.07786	0.18308	-1.04955	-3.4162e-06	1	0.221103	2582	2631	3701	2971.33	4139	3304	2165	3202.67
gene-SEN1722	230	102	53.3333	1.1487	0.848865	1.01435	1.26103e-07	1	0.882732	311	352	413	358.667	521	424	291	412
gene-SEN1723	44952	6344	-11975	-1.21198	0	-1.3739	-0.00045446	0	0	58156	64268	82971	68465	73527	57924	38019	56490
gene-SEN1724	689	324	235.667	1.2674	0.0224163	1.11851	2.54659e-06	1	0.0307512	758	804	1082	881.333	1442	1156	753	1117
gene-SEN1725	2867	1164	2081.33	3.92596	1.44245e-52	3.46488	4.29395e-05	6.39149e-49	6.22952e-52	596	729	809	711.333	3463	3022	1893	2792.67
gene-SEN1726	425	78	187.667	1.45185	0.00106038	1.27267	2.78091e-06	1	0.00166027	400	368	478	415.333	793	602	414	603
gene-SEN1727	437	201	106.333	1.232	0.347171	1.07718	8.60745e-07	1	0.395861	340	481	554	458.333	777	564	353	564.667
gene-SEN1728	304	48	11.6667	1.02791	0.191341	-1.10729	-9.86821e-07	1	0.229955	371	359	524	418	593	407	289	429.667
gene-SEN1729	248	30	-46	-1.12116	0.00178009	-1.26632	-2.18735e-06	1	0.002734	376	389	512	425.667	469	406	264	379.667
gene-SEN1730	229	50	-10.3333	-1.02547	0.057253	-1.16037	-1.40691e-06	1	0.074746	386	364	498	416	516	414	287	405.667
gene-SEN1731	1065	488	405.333	1.313	0.00320793	1.16022	5.05637e-06	1	0.00481027	1171	1092	1622	1295	2157	1810	1134	1700.33
gene-SEN1732	3927	823	2264.33	1.88589	2.73344e-50	1.66002	4.13062e-05	1.21119e-46	1.16125e-49	2246	2443	2979	2556	6173	5022	3266	4820.33
gene-SEN1733	7370	2559	271.667	1.02323	0.00129222	-1.10367	-2.67064e-05	1	0.00200679	9955	10409	14727	11697	15381	12514	8011	11968.7
gene-SEN1734	503	170	-63	-1.0843	0.000546364	-1.24504	-3.91653e-06	1	0.000878744	683	853	895	810.333	975	795	472	747.333
gene-SEN1735	1486	504	-748.333	-1.82234	0	-2.06854	-2.08512e-05	0	0	1458	1430	2087	1658.33	1203	926	601	910
gene-SEN1736	124	31	17	1.10119	0.696961	-1.05409	-2.14821e-07	1	0.742364	150	203	151	168	249	181	125	185
gene-SEN1737	304	43	138.667	1.66774	0.00247201	1.42034	2.1665e-06	1	0.0037435	184	241	198	207.667	488	344	207	346.333
gene-SEN1738	180	30	54	1.22438	0.414041	1.08765	5.18465e-07	1	0.465757	202	258	262	240.667	382	270	232	294.667
gene-SEN1739	249	19	108.667	1.48584	0.00500238	1.30029	1.65015e-06	1	0.00735907	186	243	242	223.667	435	338	224	332.333
gene-SEN1740	213	27	98.6667	1.66517	0.00074613	1.4509	1.64706e-06	1	0.00118498	137	148	160	148.333	350	216	175	247
gene-SEN1741	4247	457	-707.667	-1.11896	0	-1.27256	-3.47654e-05	0	0	5739	6096	8134	6656.33	7763	6196	3887	5948.67
gene-SEN1742	7513	3244	5304	5.94315	2.56361e-91	5.2287	0.000110827	1.13593e-87	1.38192e-90	896	1055	1268	1073	8409	6423	4299	6377
gene-SEN1743	9693	4905	7393	11.7404	8.81327e-166	10.3881	0.000157644	3.90516e-162	5.75982e-165	612	605	848	688.333	10298	8429	5517	8081.33
gene-SEN1744	3591	1334	13.3333	1.00235	9.96125e-05	-1.12805	-1.56279e-05	0.441383	0.000168854	4651	5198	7159	5669.33	7327	5985	3736	5682.67
gene-SEN1745	7474	1792	-584.333	-1.0486	2.33943e-09	-1.18365	-4.75677e-05	1.0366e-05	5.12408e-09	10373	11810	15639	12607.3	15689	12165	8215	12023
gene-SEN1746	9349	4989	1795	1.12479	0.989664	-1.00069	-2.42032e-07	1	1	11939	13475	17738	14384	20479	16928	11130	16179
gene-SEN1747	6939	1573	4094.33	1.97647	1.37723e-104	1.74901	7.65835e-05	6.10251e-101	7.88438e-104	3492	4018	5069	4193	10431	8840	5591	8287.33
gene-SEN1748	9403	3493	3436.67	1.33812	3.60379e-10	1.1785	4.4182e-05	1.59684e-06	8.21842e-10	8472	9553	12467	10164	17875	13953	8974	13600.7
gene-SEN1749	2824	930	-227.667	-1.06013	7.21077e-05	-1.19921	-1.60988e-05	0.319509	0.000123078	2989	3823	5230	4014	5034	3919	2406	3786.33
gene-SEN1750	2415	936	852.667	1.33495	8.49906e-06	1.18535	1.14408e-05	0.0376593	1.54849e-05	2013	2375	3249	2545.67	4428	3454	2313	3398.33
gene-SEN1751	603	242	-358.667	-2.33333	1.11506e-34	-2.64192	-9.51206e-06	4.94083e-31	4.13113e-34	565	538	780	627.667	334	296	177	269
gene-SEN1752	984	665	-773.333	#DIV/0!	5.38374e-228	-6585.96	-1.87919e-05	2.38554e-224	3.78657e-227	665	671	984	773.333	0	0	0	0
gene-SEN1753	331	231	-268.667	#DIV/0!	7.97981e-129	-2298.3	-6.55594e-06	3.53585e-125	4.92459e-128	244	231	331	268.667	0	0	0	0
gene-SEN1754	210	147	-175	#DIV/0!	3.34677e-99	-1497.51	-4.27067e-06	1.48295e-95	1.87953e-98	147	168	210	175	0	0	0	0
gene-SEN1755	259	173	-204.333	#DIV/0!	1.28596e-105	-1743.49	-4.97265e-06	5.69808e-102	7.40972e-105	181	173	259	204.333	0	0	0	0
gene-SEN1756	213	163	-182	#DIV/0!	2.11834e-101	-1562.07	-4.45493e-06	9.38638e-98	1.20184e-100	163	170	213	182	0	0	0	0
gene-SEN1757	187	123	-160	#DIV/0!	2.20279e-76	-1378.2	-3.93019e-06	9.76058e-73	1.08935e-75	123	187	170	160	0	0	0	0
gene-SEN1758	275	269	-272.667	#DIV/0!	1.44904e-110	-2372.66	-6.76813e-06	6.4207e-107	8.56093e-110	269	274	275	272.667	0	0	0	0
gene-SEN1759	67	56	-60.3333	#DIV/0!	1.11026e-42	-519.648	-1.48009e-06	4.91958e-39	4.42408e-42	56	58	67	60.3333	0	0	0	0
gene-SEN1760	1864	718	588.667	1.26086	0.00678793	1.11071	6.10329e-06	1	0.00982919	1851	2267	2652	2256.67	3715	2887	1934	2845.33
gene-SEN1761	3417	714	1675	1.64605	6.23357e-30	1.44913	2.83616e-05	2.7621e-26	2.20263e-29	2138	2463	3177	2592.67	5555	4465	2783	4267.67
gene-SEN1762	513580	156505	213616	1.40999	2.20524e-17	1.24548	0.00311408	9.77142e-14	6.51863e-17	437641	484468	640973	521027	951221	762425	490285	734644
gene-SEN1763	8133	5042	2107.67	1.18462	0.102147	1.05119	1.41898e-05	1	0.128693	9317	10568	14364	11416.3	17173	14359	9040	13524
gene-SEN1764	2207	547	1044	1.59966	3.50046e-21	1.41307	1.7504e-05	1.55105e-17	1.09538e-20	1446	1615	2162	1741	3653	2818	1884	2785
gene-SEN1765	176	15	15.3333	1.05736	0.406718	-1.0809	-4.93217e-07	1	0.458684	253	260	289	267.333	378	268	202	282.667
gene-SEN1766	10987	5049	1250.67	1.07447	0.061866	-1.05313	-2.06407e-05	1	0.0803188	14098	15716	20570	16794.7	22988	19147	12001	18045.3
gene-SEN1767	3161	1298	2290	4.01448	3.01971e-28	3.53339	4.70877e-05	1.33803e-24	1.03965e-27	671	719	889	759.667	3832	3300	2017	3049.67
gene-SEN1768	3407	1113	2149.33	2.27607	5.34946e-91	2.01274	4.17313e-05	2.37034e-87	2.88013e-90	1489	1577	1987	1684.33	4896	3915	2690	3833.67
gene-SEN1769	623	154	235.333	1.36656	0.00172204	1.19832	3.11572e-06	1	0.00264926	569	603	754	642	1192	840	600	877.333
gene-SEN1770	982	475	235	1.1826	0.308744	1.04612	1.44347e-06	1	0.355614	1025	1240	1596	1287	2007	1517	1042	1522
gene-SEN1771	427	149	206	1.41785	0.000636125	1.25235	3.03855e-06	1	0.00101794	436	447	596	493	863	768	466	699
gene-SEN1772	441	135	166.667	1.31447	0.0130717	1.16323	2.1137e-06	1	0.0183991	452	508	630	530	893	702	495	696.667
gene-SEN1773	765	308	213.333	1.23264	0.116631	1.0804	1.80175e-06	1	0.145616	773	897	1081	917	1508	1140	743	1130.33
gene-SEN1774	1292	598	461.667	1.3233	0.00094321	1.16789	5.82021e-06	1	0.00148297	1122	1364	1798	1428	2414	2055	1200	1889.67
gene-SEN1775	1305	562	508	1.30172	0.000767313	1.14789	6.07984e-06	1	0.00121688	1470	1549	2032	1683.67	2756	2368	1451	2191.67
gene-SEN1776	1138	247	612.667	1.62347	5.91723e-14	1.42958	1.03359e-05	2.62193e-10	1.58616e-13	889	906	1153	982.667	2027	1677	1082	1595.33
gene-SEN1777	1166	347	694.333	2.35172	1.81901e-39	2.06274	1.33436e-05	8.06005e-36	7.01484e-39	464	461	616	513.667	1627	1186	811	1208
gene-SEN1778	73	20	37.3333	1.98246	0.000779249	1.72634	6.70083e-07	1	0.00123493	28	33	53	38	101	88	37	75.3333
gene-SEN1779	221	58	78	1.39594	0.0521429	1.21221	1.02283e-06	1	0.0686204	179	177	235	197	396	254	175	275
gene-SEN1780	131	30	63	1.57273	0.00701544	1.36475	9.82682e-07	1	0.0101288	95	108	127	110	226	196	97	173
gene-SEN1781	75	13	-11.6667	-1.09459	0.0567233	-1.23546	-6.28042e-07	1	0.0740982	114	127	164	135	156	125	89	123.333
gene-SEN1782	4657	1943	1973.67	1.39298	2.31053e-09	1.22898	2.79557e-05	1.02379e-05	5.06829e-09	4310	4407	6350	5022.33	8967	7505	4516	6996
gene-SEN1783	2745	1410	2183	8.79643	1.43629e-84	7.83212	4.6493e-05	6.36421e-81	7.45224e-84	233	243	364	280	2978	2758	1653	2463
gene-SEN1784	26	19	-9.33333	-1.5283	0.0163104	-1.76332	-2.86157e-07	1	0.0226911	15	36	30	27	32	10	11	17.6667
gene-SEN1785	1284	518	898.333	5.68696	2.38279e-92	4.98326	1.85871e-05	1.05582e-88	1.29389e-91	164	165	246	191.667	1448	1139	683	1090
gene-SEN1786	4489	2241	1602.33	1.27503	0.000277342	1.12938	1.83408e-05	1	0.000455825	5079	5079	7320	5826	9511	7752	5022	7428.33
gene-SEN1787	95	10	45	1.79882	0.00330421	1.5473	7.62282e-07	1	0.00493792	54	60	55	56.3333	149	90	65	101.333
gene-SEN1788	1040	207	584	2.53684	4.42804e-32	2.19926	1.11453e-05	1.96206e-28	1.59777e-31	313	387	440	380	1353	945	594	964
gene-SEN1789	645	52	-130.667	-1.16218	8.83236e-07	-1.33659	-5.7631e-06	0.00391362	1.70009e-06	862	810	1137	936.333	1102	823	492	805.667
gene-SEN1790	489	165	173.333	1.39068	0.0104185	1.20983	2.27133e-06	1	0.01482	402	380	549	443.667	869	598	384	617
gene-SEN1791	805	152	430	1.87045	2.71142e-17	1.65827	7.91656e-06	1.20143e-13	8.00952e-17	386	491	605	494	1191	938	643	924
gene-SEN1792	2413	514	1338	1.90732	9.15034e-45	1.68527	2.46123e-05	4.05452e-41	3.70614e-44	1224	1383	1817	1474.67	3637	2904	1897	2812.67
gene-SEN1793	2408	517	1352	1.68898	7.94245e-25	1.4939	2.3682e-05	3.5193e-21	2.60303e-24	1712	1829	2346	1962.33	4120	3568	2255	3314.33
gene-SEN1794	1085	184	520.333	1.54409	4.08851e-10	1.36476	8.51188e-06	1.81162e-06	9.29988e-10	775	955	1139	956.333	1860	1573	997	1476.67
gene-SEN1795	2725	934	1275.67	1.50555	2.93019e-15	1.33621	2.06096e-05	1.29837e-11	8.24885e-15	2104	2266	3200	2523.33	4829	3999	2569	3799
gene-SEN1796	27384	8422	17787.3	2.16575	2.31809e-70	1.92581	0.000344384	1.02714e-66	1.10923e-69	12996	14170	18609	15258.3	40380	36165	22592	33045.7
gene-SEN1797	17616	5966	11401.7	2.88853	1.59833e-88	2.54709	0.00022705	7.08219e-85	8.41116e-88	5370	5031	7711	6037.33	22647	18334	11336	17439
gene-SEN1798	1651	511	1004	2.35982	3.17795e-54	2.09109	1.95877e-05	1.40815e-50	1.38597e-53	603	680	932	738.333	2254	1782	1191	1742.33
gene-SEN1799	819	214	531.667	2.40777	6.54613e-29	2.10006	1.01854e-05	2.90059e-25	2.27319e-28	347	351	435	377.667	1166	997	565	909.333
gene-SEN1800	757	20	-174	-1.18737	2.76984e-09	-1.34911	-6.95548e-06	1.22732e-05	6.05186e-09	963	983	1362	1102.67	1203	978	605	928.667
gene-SEN1801	436	125	256.333	2.21102	1.62035e-12	1.96409	4.96104e-06	7.17979e-09	4.11214e-12	197	159	279	211.667	595	487	322	468
gene-SEN1802	2224	1216	347.333	1.10905	0.659719	-1.02004	-1.51746e-06	1	0.706774	2679	2765	4111	3185	4463	3895	2239	3532.33
gene-SEN1803	10457	5889	8780.67	33.8454	1.07656e-103	30	0.000190052	4.77022e-100	6.13139e-103	269	219	314	267.333	10676	10310	6158	9048
gene-SEN1804	175	81	103.667	4.07921	1.84671e-12	3.72032	2.17024e-06	8.18277e-09	4.67587e-12	18	22	61	33.6667	193	116	103	137.333
gene-SEN1805	482	36	242.333	1.7868	6.68757e-08	1.54391	4.12316e-06	0.000296326	1.36619e-07	281	309	334	308	763	543	345	550.333
gene-SEN1806	814	244	-89.3333	-1.07816	0.000169336	-1.21496	-5.29232e-06	0.750327	0.000282396	1001	1126	1570	1232.33	1428	1245	756	1143
gene-SEN1807	649	224	208	1.2692	0.0554109	1.11148	2.10932e-06	1	0.0724692	716	689	913	772.667	1298	995	649	980.667
gene-SEN1808	89	30	41.3333	1.54148	0.011184	1.3608	6.71692e-07	1	0.0158783	67	65	97	76.3333	154	118	81	117.667
gene-SEN1808A	36	8	12.6667	2.08571	0.0253119	1.78006	2.22945e-07	1	0.0345311	9	9	17	11.6667	45	17	11	24.3333
gene-SEN1809	57	26	-32	-2.15663	9.14842e-08	-2.4759	-8.68006e-07	0.000405366	1.85522e-07	47	59	73	59.6667	46	21	16	27.6667
gene-SEN1810	3289	1590	2588.33	10.5746	3.70687e-250	9.27587	5.501e-05	1.64251e-246	2.65349e-249	286	214	311	270.333	3503	3197	1876	2858.67
gene-SEN1811	52762	17886	33493.3	2.56146	1.64434e-15	2.27358	0.000664277	7.28607e-12	4.68257e-15	17905	19727	26718	21450	70667	56550	37613	54943.3
gene-SEN1812	718	307	246	1.32756	0.00449298	1.16213	2.9651e-06	1	0.00664277	620	706	927	751	1337	1035	619	997
gene-SEN1813	279	42	10	1.02622	0.139227	-1.11749	-9.82956e-07	1	0.17189	341	366	437	381.333	535	383	256	391.333
gene-SEN1814	518	245	82	1.10336	0.783227	-1.01869	-3.53311e-07	1	0.823364	621	758	1001	793.333	1139	866	621	875.333
gene-SEN1815	8470	3337	1129.33	1.09097	0.184565	-1.03679	-1.07249e-05	1	0.222796	10504	11397	15344	12415	17631	13841	9161	13544.3
gene-SEN1816	3235	1461	1003	1.23951	0.00179256	1.09325	9.53252e-06	1	0.00275124	3573	3956	5034	4187.67	6783	5241	3548	5190.67
gene-SEN1817	5778	2145	939.333	1.13376	0.864279	-1.0053	-8.98669e-07	1	0.897497	5740	6505	8822	7022.33	10889	7885	5111	7961.67
gene-SEN1818	30968	9513	19706.7	2.33828	1.24084e-48	2.0745	0.000385709	5.49815e-45	5.21646e-48	12279	14050	17847	14725.3	43247	36486	23563	34432
gene-SEN1819	8918	2010	5064.67	1.90145	4.50784e-104	1.6854	9.36566e-05	1.99742e-100	2.57732e-103	4669	5187	6999	5618.33	13587	11265	7197	10683
gene-SEN1820	6253	1457	2785	1.52494	4.19648e-29	1.34125	4.41266e-05	1.85946e-25	1.46877e-28	4445	5007	6464	5305.33	10698	8233	5340	8090.33
gene-SEN1821	3664	967	-334.333	-1.06244	2.48278e-06	-1.20045	-2.31066e-05	0.0110012	4.65758e-06	4937	4969	7161	5689	6663	5904	3497	5354.67
gene-SEN1822	25806	14167	6288	1.15746	0.410156	1.02682	2.61186e-05	1	0.462208	34598	36436	48765	39933	57151	50167	31345	46221
gene-SEN1823	3759	1199	222.667	1.04227	0.00170465	-1.0924	-1.08484e-05	1	0.0026245	4432	4855	6517	5268	7300	5631	3541	5490.67
gene-SEN1824	1323	207	-126.333	-1.06303	3.93181e-06	-1.2039	-8.78327e-06	0.0174218	7.30476e-06	1840	1883	2669	2130.67	2620	2047	1346	2004.33
gene-SEN1825	179	12	-6	-1.02365	0.0875459	-1.16807	-9.13034e-07	1	0.111119	236	228	315	259.667	350	240	171	253.667
gene-SEN1826	2775	543	-63.6667	-1.01543	8.85234e-07	-1.15767	-1.39355e-05	0.00392247	1.7032e-06	3641	3886	5043	4190	5485	4184	2710	4126.33
gene-SEN1827	10734	4773	3937.33	1.28783	4.28967e-06	1.14424	4.80302e-05	0.0190075	7.93633e-06	11506	12635	16897	13679.3	22240	18486	12124	17616.7
gene-SEN1828	3817	1515	523.333	1.09178	0.191377	-1.03683	-4.93939e-06	1	0.229955	4854	5318	6934	5702	8062	6369	4245	6225.33
gene-SEN1829	3010	1074	319	1.06876	0.0533356	-1.05935	-6.34107e-06	1	0.0700445	4032	4239	5646	4639	6389	5106	3379	4958
gene-SEN1830	2484	684	-55.3333	-1.01357	9.88781e-06	-1.14636	-1.28654e-05	0.0438129	1.79561e-05	3463	3912	5026	4133.67	5286	4147	2802	4078.33
gene-SEN1831	1632	479	56.3333	1.02095	0.00616349	-1.10556	-6.25829e-06	1	0.00896894	2282	2491	3295	2689.33	3554	2761	1922	2745.67
gene-SEN1832	2885	368	-380	-1.0849	2.34412e-12	-1.22968	-2.21278e-05	1.03868e-08	5.87158e-12	4223	4428	5917	4856	5805	4591	3032	4476
gene-SEN1833	6518	2215	284.667	1.02848	0.000380935	-1.10019	-2.21439e-05	1	0.000617856	8270	9354	12357	9993.67	13434	10485	6916	10278.3
gene-SEN1834	1442	814	-1073	-5.89954	1.03558e-66	-6.7459	-2.6793e-05	4.58868e-63	4.84037e-66	1031	1272	1573	1292	309	217	131	219
gene-SEN1835	345	112	84.6667	1.17362	0.721637	1.0275	3.29434e-07	1	0.766069	429	493	541	487.667	718	626	373	572.333
gene-SEN1836	3101	911	1262.67	1.39475	8.88341e-11	1.23429	1.8245e-05	3.93624e-07	2.07061e-10	2615	3054	3927	3198.67	5716	4652	3016	4461.33
gene-SEN1837	2303	667	-1159.33	-1.64539	0	-1.86703	-3.35369e-05	0	0	2538	2810	3519	2955.67	2302	1871	1216	1796.33
gene-SEN1838	17121	3156	-6489.33	-1.38886	0	-1.56525	-0.000203753	0	0	19163	21938	28431	23177.3	20955	17799	11310	16688
gene-SEN1839	8216	3432	3422.67	1.32847	3.80083e-06	1.17416	4.43063e-05	0.0168415	7.06438e-06	9356	9172	12732	10420	17388	14840	9300	13842.7
gene-SEN1840	2909	1306	310	1.06424	0.0779665	-1.05768	-6.40915e-06	1	0.0997602	4043	4499	5936	4826	6484	5349	3575	5136
gene-SEN1841	1527	456	25.3333	1.01116	0.00463463	-1.12955	-6.37406e-06	1	0.00684079	1879	2335	2594	2269.33	3051	2309	1524	2294.67
gene-SEN1842	3379	740	-1070.67	-1.30637	0	-1.47403	-3.56519e-05	0	0	3625	4365	5706	4565.33	4457	3700	2327	3494.67
gene-SEN1843	1859	270	-332.333	-1.12176	2.13336e-11	-1.26688	-1.57296e-05	9.45292e-08	5.10141e-11	2618	2840	3727	3061.67	3432	2888	1868	2729.33
gene-SEN1844	2586	634	-267	-1.06241	2.02435e-07	-1.19549	-1.81168e-05	0.00089699	4.02057e-07	3886	4182	5568	4545.33	5333	4520	2982	4278.33
gene-SEN1845	855	255	-270.667	-1.29842	2.53131e-14	-1.48105	-9.31262e-06	1.12162e-10	6.86848e-14	956	1132	1445	1177.67	1254	877	590	907
gene-SEN1846	57092	24139	20548	1.29402	2.01939e-07	1.14394	0.000245202	0.000894792	4.01252e-07	59302	65132	85228	69887.3	116394	93823	61089	90435.3
gene-SEN1847	2912	597	-1129.33	-1.48352	0	-1.6755	-3.38545e-05	0	0	2766	3185	4444	3465	3036	2439	1532	2335.67
gene-SEN1848	2600	827	-990.333	-1.38119	0	-1.56395	-3.15091e-05	0	0	2901	3493	4371	3588.33	3425	2598	1771	2598
gene-SEN1849	2344	462	-445.333	-1.15495	3.72813e-13	-1.30801	-1.89619e-05	1.65193e-09	9.7287e-13	2643	3105	4210	3319.33	3771	2985	1866	2874
gene-SEN1850	2187	132	-413.333	-1.15115	1.19897e-11	-1.29972	-1.76228e-05	5.31265e-08	2.90627e-11	2657	2758	4029	3148	3573	2789	1842	2734.67
gene-SEN1851	1707	668	202.667	1.07985	0.160582	-1.05289	-3.11467e-06	1	0.196233	2243	2317	3054	2538	3509	2911	1802	2740.67
gene-SEN1852	63886	20569	9855.67	1.11613	0.477741	-1.01958	-3.9743e-05	1	0.530677	73509	77433	103655	84865.7	126986	94078	63100	94721.3
gene-SEN1853	104490	44765	36773	1.28735	1.62801e-05	1.13529	0.00042217	0.0721371	2.91228e-05	112744	113666	157509	127973	215011	168706	110521	164746
gene-SEN1854	55419	23612	18472.3	1.27958	2.04302e-06	1.12514	0.000201735	0.0090526	3.86038e-06	55609	63088	79517	66071.3	111028	86698	55905	84543.7
gene-SEN1855	23030	9077	3478.67	1.10896	0.42761	-1.02141	-1.62746e-05	1	0.479317	26819	29192	39763	31924.7	46672	35896	23642	35403.3
gene-SEN1856	16675	7189	3625.33	1.17192	0.243538	1.03069	1.57618e-05	1	0.286694	17651	19730	25880	21087	32986	24840	16311	24712.3
gene-SEN1857	18862	8065	6573.67	1.3025	3.93673e-07	1.1466	7.75964e-05	0.00174437	7.73555e-07	18675	19681	26837	21731	37537	28605	18772	28304.7
gene-SEN1858	101331	21012	45915	1.48976	3.94688e-25	1.31256	0.000716478	1.74886e-21	1.29834e-24	80330	89955	110967	93750.7	181661	142455	94881	139666
gene-SEN1859	88489	36636	18544.7	1.15949	0.445103	1.01931	5.47954e-05	1	0.49729	100106	108121	140606	116278	178107	136742	89618	134822
gene-SEN1860	1291	431	589	1.45215	3.99952e-09	1.2807	8.91162e-06	1.77219e-05	8.68294e-09	1123	1177	1608	1302.67	2414	2017	1244	1891.67
gene-SEN1861	373	184	15.6667	1.02582	0.141001	-1.1023	-1.36884e-06	1	0.173838	508	545	767	606.667	774	692	401	622.333
gene-SEN1862	4624	1260	99.3333	1.01503	4.90855e-05	-1.12376	-1.77346e-05	0.217498	8.46954e-05	5683	5995	8151	6609.67	8904	6943	4280	6709
gene-SEN1863	50906	12798	-23305.7	-1.57081	0	-1.77601	-0.00068171	0	0	51875	61886	78644	64135	53774	40976	27738	40829.3
gene-SEN1864	91975	46953	70141	11.0642	2.50799e-211	9.83907	0.00149824	1.11129e-207	1.72561e-210	5950	6216	8742	6969.33	97925	80237	53169	77110.3
gene-SEN1865	138764	68619	105398	11.5447	2.03169e-232	10.2528	0.00224681	9.0024e-229	1.43808e-231	8074	9449	12463	9995.33	146838	121273	78068	115393
gene-SEN1866	9176	3571	6159	3.88884	2.66554e-40	3.44763	0.000126849	1.1811e-36	1.03879e-39	1651	2114	2631	2132	10827	8361	5685	8291
gene-SEN1867	9504	3512	6487.33	3.41584	1.59349e-40	3.0136	0.000131891	7.06075e-37	6.22641e-40	2227	2595	3234	2685.33	11731	9680	6107	9172.67
gene-SEN1868	7269	2774	4959.67	3.52915	1.38603e-40	3.11503	0.000101143	6.14148e-37	5.42534e-40	1636	1871	2376	1961	8905	7212	4645	6920.67
gene-SEN1869	19999	7878	13777.3	4.13954	4.45854e-55	3.6622	0.000284433	1.97558e-51	1.95796e-54	3460	4392	5313	4388.33	23459	18768	12270	18165.7
gene-SEN1870	22248	9156	15452	4.37306	4.58715e-68	3.88074	0.000320221	2.03257e-64	2.16001e-67	3623	4344	5776	4581	25871	20728	13500	20033
gene-SEN1871	46699	19469	32476.7	4.56091	9.23706e-70	4.05251	0.00067521	4.09294e-66	4.40575e-69	7129	8769	11463	9120.33	53828	42725	28238	41597
gene-SEN1872	24167	10484	16947.7	4.97926	3.53465e-72	4.42931	0.000354444	1.5662e-68	1.7117e-71	3302	4148	5327	4259	27469	21519	14632	21206.7
gene-SEN1873	11594	4649	7921.33	4.36696	3.59927e-83	3.84915	0.000163261	1.59484e-79	1.84588e-82	1951	2210	2897	2352.67	13545	10418	6859	10274
gene-SEN1874	18517	7586	12804	4.35037	1.82515e-73	3.85596	0.000265053	8.08722e-70	8.90663e-73	3046	3620	4799	3821.67	21563	17108	11206	16625.7
gene-SEN1875	13875	5565	9448.67	3.51875	1.2002e-52	3.11201	0.000193206	5.31811e-49	5.1884e-52	3200	3484	4570	3751.33	17075	13476	9049	13200
gene-SEN1876	26922	13398	20397.3	8.45244	8.84089e-175	7.50561	0.000433566	3.9174e-171	5.83815e-174	2325	2490	3396	2737	29247	24268	15888	23134.3
gene-SEN1877	23422	10954	17337.7	7.70271	6.3942e-193	6.7967	0.000365991	2.83327e-189	4.31244e-192	2196	2457	3107	2586.67	25618	20744	13411	19924.3
gene-SEN1878	2238	336	-637.667	-1.24323	0	-1.41526	-2.33314e-05	0	0	2798	3024	3956	3259.33	3459	2688	1718	2621.67
gene-SEN1879	1805	757	619.333	1.27546	0.000640057	1.12439	6.82732e-06	1	0.00102386	1904	2147	2694	2248.33	3709	2957	1937	2867.67
gene-SEN1880	2728	1041	1189	1.39819	2.01799e-09	1.24225	1.75981e-05	8.94172e-06	4.44862e-09	2529	2694	3735	2986	5257	4398	2870	4175
gene-SEN1881	2346	759	460.667	1.16016	0.757117	1.01255	8.83659e-07	1	0.798188	2623	2582	3424	2876.33	4508	3341	2162	3337
gene-SEN1882	659	214	41.6667	1.05098	0.11249	-1.10191	-1.85427e-06	1	0.140644	710	815	927	817.333	1156	924	497	859
gene-SEN1883	6258	2193	-3255	-1.74931	0	-1.98979	-9.24306e-05	0	0	6821	6858	9118	7599	5544	4628	2860	4344
gene-SEN1884	2688	797	1430	1.74337	1.46789e-26	1.54516	2.54682e-05	6.50421e-23	4.90883e-26	1636	1669	2466	1923.67	4324	3482	2255	3353.67
gene-SEN1885	4319	1060	2094	1.68821	6.51472e-32	1.49521	3.65688e-05	2.88667e-28	2.34818e-31	2458	2805	3865	3042.67	6777	5158	3475	5136.67
gene-SEN1886	1011	188	554.333	1.87023	6.78624e-20	1.6348	9.92091e-06	3.00698e-16	2.08529e-19	580	608	723	637	1591	1187	796	1191.33
gene-SEN1887	9938	4433	3063.33	1.20852	0.038377	1.06865	2.47022e-05	1	0.0513431	12634	14371	17067	14690.7	22208	18784	12270	17754
gene-SEN1888	4578	1721	1748.33	1.34541	2.13455e-09	1.18713	2.30654e-05	9.45819e-06	4.70034e-09	4340	4564	6281	5061.67	8918	6952	4560	6810
gene-SEN1889	71	10	-19	-1.3986	0.00364053	-1.6133	-6.14435e-07	1	0.00542043	51	60	89	66.6667	64	61	18	47.6667
gene-SEN1890	120	30	-23.3333	-1.14799	0.00813616	-1.30578	-1.03178e-06	1	0.0116709	144	174	225	181	219	149	105	157.667
gene-SEN1891	736	241	257.667	1.29214	0.0129952	1.13309	2.87387e-06	1	0.0182974	792	821	1033	882	1494	1167	758	1139.67
gene-SEN1892	4358	1714	1416	1.30025	9.35164e-06	1.14773	1.6941e-05	0.0414371	1.70033e-05	3766	4563	5819	4716	8124	6167	4105	6132
gene-SEN1893	2464	416	-150	-1.03979	2.68245e-08	-1.18296	-1.48064e-05	0.00011886	5.58026e-08	3374	3688	4698	3920	4992	3790	2528	3770
gene-SEN1894	434	111	-106	-1.20294	1.4493e-06	-1.36559	-4.09522e-06	0.00642186	2.76328e-06	502	613	770	628.333	673	558	336	522.333
gene-SEN1895	845	231	544	2.43158	2.02713e-29	2.11967	1.04583e-05	8.98219e-26	7.12307e-29	363	352	425	380	1197	981	594	924
gene-SEN1896	524	96	210.333	1.48315	0.00239563	1.27266	2.91668e-06	1	0.00363778	390	430	486	435.333	886	689	362	645.667
gene-SEN1897	15782	2828	-4486.33	-1.25029	0	-1.4196	-0.000161208	0	0	18607	21003	27623	22411	23758	18175	11841	17924.7
gene-SEN1898	13637	4055	24.3333	1.00118	1.39208e-05	-1.13108	-5.81416e-05	0.0616831	2.50323e-05	17028	18937	26020	20661.7	27306	21083	13669	20686
gene-SEN1899	1052	171	-35	-1.02183	0.000499103	-1.16327	-5.61587e-06	1	0.000805363	1476	1450	1988	1638	2120	1621	1068	1603
gene-SEN1900	2139	386	1006	1.52929	5.2116e-13	1.34959	1.62022e-05	2.30926e-09	1.35044e-12	1532	1892	2278	1900.67	3671	3133	1916	2906.67
gene-SEN1901	1329	332	586.333	1.42808	1.3558e-07	1.25171	8.43707e-06	0.000600753	2.71711e-07	1180	1335	1594	1369.67	2509	2097	1262	1956
gene-SEN1902	1150	373	739.667	2.77236	2.58314e-45	2.44061	1.46657e-05	1.14459e-41	1.05105e-44	387	343	522	417.333	1493	1218	760	1157
gene-SEN1903	332	128	228.333	3.0948	2.22563e-23	2.75699	4.65105e-06	9.86178e-20	7.16179e-23	82	103	142	109	414	367	231	337.333
gene-SEN1904	114	18	33.3333	1.45872	0.191396	1.23035	4.12378e-07	1	0.229955	62	80	76	72.6667	165	102	51	106
gene-SEN1905	39	24	8.33333	1.2381	0.906341	1.04854	4.27917e-08	1	0.93417	33	48	24	35	49	60	21	43.3333
gene-SEN1906	58	19	21.6667	1.49618	0.0831612	1.32001	3.4029e-07	1	0.10607	41	30	60	43.6667	88	64	44	65.3333
gene-SEN1907	40	16	-1.33333	-1.04494	0.288002	-1.23008	-1.41621e-07	1	0.334067	20	36	37	31	49	31	9	29.6667
gene-SEN1908	54	3	10	1.22388	0.870676	1.04627	5.11242e-08	1	0.903294	45	44	45	44.6667	88	42	34	54.6667
gene-SEN1909	393	115	163.667	1.40114	0.00206576	1.23012	2.29502e-06	1	0.00315199	363	373	488	408	756	578	381	571.667
gene-SEN1910	3582	1211	370.667	1.0724	0.0423308	-1.06036	-7.10749e-06	1	0.0563267	4461	4629	6270	5120	7191	5672	3609	5490.67
gene-SEN1911	2959	1148	262.333	1.0583	0.0407365	-1.06803	-6.96778e-06	1	0.0543609	3815	4015	5669	4499.67	6141	4963	3182	4762
gene-SEN1912	3990	1870	1157.33	1.21082	0.0196658	1.06982	9.35475e-06	1	0.0271208	4796	5007	6666	5489.67	8522	6887	4532	6647
gene-SEN1913	7052	1873	3594.33	1.68791	1.37574e-38	1.48424	6.16294e-05	6.0959e-35	5.25962e-38	4558	4622	6495	5225	11610	9097	5751	8819.33
gene-SEN1914	340	208	-263	#DIV/0!	2.09699e-114	-2241.66	-6.39431e-06	9.29178e-111	1.25734e-113	241	208	340	263	0	0	0	0
gene-SEN1914A	1	0	-0.333333	#DIV/0!	1	-3.85235	-8.13992e-09	1	1	0	1	0	0.333333	0	0	0	0
gene-SEN1914B	63	55	-59	#DIV/0!	1.71613e-41	-509.182	-1.45023e-06	7.60415e-38	6.77732e-41	55	59	63	59	0	0	0	0
gene-SEN1915	257	176	-224.333	#DIV/0!	1.23926e-96	-1932.43	-5.51183e-06	5.49117e-93	6.87256e-96	176	257	240	224.333	0	0	0	0
gene-SEN1916	73	52	-65.6667	#DIV/0!	7.59373e-42	-568.037	-1.61819e-06	3.36478e-38	3.00964e-41	72	52	73	65.6667	0	0	0	0
gene-SEN1917	33	20	-27	#DIV/0!	1.6474e-21	-232.771	-6.6142e-07	7.29965e-18	5.18441e-21	20	33	28	27	0	0	0	0
gene-SEN1918	43	40	-41.6667	#DIV/0!	1.9114e-31	-360.115	-1.02483e-06	8.46942e-28	6.81917e-31	40	42	43	41.6667	0	0	0	0
gene-SEN1919	379	250	-311.667	#DIV/0!	8.7952e-149	-2660.82	-7.59048e-06	3.89715e-145	5.59133e-148	250	306	379	311.667	0	0	0	0
gene-SEN1919A	0	0	0	1	1	1	0	1	1	0	0	0	0	0	0	0	0
gene-SEN1920	0	0	0	1	1	1	0	1	1	0	0	0	0	0	0	0	0
gene-SEN1921	0	0	0	1	1	1	0	1	1	0	0	0	0	0	0	0	0
gene-SEN1922	44	22	34.6667	#DIV/0!	8.42311e-25	261.604	7.43702e-07	3.73228e-21	2.75852e-24	0	0	0	0	44	38	22	34.6667
gene-SEN1923	4	2	3	#DIV/0!	0.00861644	23.5477	6.43458e-08	1	0.0123358	0	0	0	0	4	3	2	3
gene-SEN1924	0	0	0	1	1	1	0	1	1	0	0	0	0	0	0	0	0
gene-SEN1925	0	0	0	1	1	1	0	1	1	0	0	0	0	0	0	0	0
gene-SEN1926	0	0	0	1	1	1	0	1	1	0	0	0	0	0	0	0	0
gene-SEN1927	0	0	0	1	1	1	0	1	1	0	0	0	0	0	0	0	0
gene-SEN1928	0	0	0	1	1	1	0	1	1	0	0	0	0	0	0	0	0
gene-SEN1929	0	0	0	1	1	1	0	1	1	0	0	0	0	0	0	0	0
gene-SEN1930	0	0	0	1	1	1	0	1	1	0	0	0	0	0	0	0	0
gene-SEN1931	0	0	0	1	1	1	0	1	1	0	0	0	0	0	0	0	0
gene-SEN1932	0	0	0	1	1	1	0	1	1	0	0	0	0	0	0	0	0
gene-SEN1932A	0	0	0	1	1	1	0	1	1	0	0	0	0	0	0	0	0
gene-SEN1933	0	0	0	1	1	1	0	1	1	0	0	0	0	0	0	0	0
gene-SEN1934	0	0	0	1	1	1	0	1	1	0	0	0	0	0	0	0	0
gene-SEN1935	0	0	0	1	1	1	0	1	1	0	0	0	0	0	0	0	0
gene-SEN1935A	0	0	0	1	1	1	0	1	1	0	0	0	0	0	0	0	0
gene-SEN1936	0	0	0	1	1	1	0	1	1	0	0	0	0	0	0	0	0
gene-SEN1937	64	46	58	#DIV/0!	7.38458e-35	445.999	1.26992e-06	3.27211e-31	2.74046e-34	0	0	0	0	64	64	46	58
gene-SEN1938	2	0	1.33333	#DIV/0!	0.127799	11.049	2.86775e-08	1	0.158577	0	0	0	0	2	0	2	1.33333
gene-SEN1939	0	0	0	1	1	1	0	1	1	0	0	0	0	0	0	0	0
gene-SEN1940	0	0	0	1	1	1	0	1	1	0	0	0	0	0	0	0	0
gene-SEN1941	0	0	0	1	1	1	0	1	1	0	0	0	0	0	0	0	0
gene-SEN1942	0	0	0	1	1	1	0	1	1	0	0	0	0	0	0	0	0
gene-SEN1943	0	0	0	1	1	1	0	1	1	0	0	0	0	0	0	0	0
gene-SEN1944	0	0	0	1	1	1	0	1	1	0	0	0	0	0	0	0	0
gene-SEN1945	0	0	0	1	1	1	0	1	1	0	0	0	0	0	0	0	0
gene-SEN1946	0	0	0	1	1	1	0	1	1	0	0	0	0	0	0	0	0
gene-SEN1947	0	0	0	1	1	1	0	1	1	0	0	0	0	0	0	0	0
gene-SEN1948	334	166	252	#DIV/0!	1.92513e-114	1893.52	5.40079e-06	8.53024e-111	1.15586e-113	0	0	0	0	334	256	166	252
gene-SEN1949	92	48	63	#DIV/0!	1.26156e-35	475.502	1.35412e-06	5.58997e-32	4.70933e-35	0	0	0	0	92	49	48	63
gene-SEN1949A	0	0	0	1	1	1	0	1	1	0	0	0	0	0	0	0	0
gene-SEN1950	28	10	17	#DIV/0!	7.49766e-13	127.397	3.60706e-07	3.32221e-09	1.92481e-12	0	0	0	0	28	13	10	17
gene-SEN1951	0	0	0	1	1	1	0	1	1	0	0	0	0	0	0	0	0
gene-SEN1952	0	0	0	1	1	1	0	1	1	0	0	0	0	0	0	0	0
gene-SEN1953	0	0	0	1	1	1	0	1	1	0	0	0	0	0	0	0	0
gene-SEN1954	0	0	0	1	1	1	0	1	1	0	0	0	0	0	0	0	0
gene-SEN1955	0	0	0	1	1	1	0	1	1	0	0	0	0	0	0	0	0
gene-SEN1957	0	0	0	1	1	1	0	1	1	0	0	0	0	0	0	0	0
gene-SEN1957A	0	0	0	1	1	1	0	1	1	0	0	0	0	0	0	0	0
gene-SEN1959	0	0	0	1	1	1	0	1	1	0	0	0	0	0	0	0	0
gene-SEN1960	0	0	0	1	1	1	0	1	1	0	0	0	0	0	0	0	0
gene-SEN1961	0	0	0	1	1	1	0	1	1	0	0	0	0	0	0	0	0
gene-SEN1962	0	0	0	1	1	1	0	1	1	0	0	0	0	0	0	0	0
gene-SEN1963	0	0	0	1	1	1	0	1	1	0	0	0	0	0	0	0	0
gene-SEN1964	0	0	0	1	1	1	0	1	1	0	0	0	0	0	0	0	0
gene-SEN1965	0	0	0	1	1	1	0	1	1	0	0	0	0	0	0	0	0
gene-SEN1965A	0	0	0	1	1	1	0	1	1	0	0	0	0	0	0	0	0
gene-SEN1966	0	0	0	1	1	1	0	1	1	0	0	0	0	0	0	0	0
gene-SEN1967	1017	253	572.667	1.98003	6.50724e-19	1.74045	1.05069e-05	2.88336e-15	1.96548e-18	506	488	759	584.333	1505	1250	716	1157
gene-SEN1968	188	42	-101	-1.91541	8.40297e-11	-2.15812	-2.76995e-06	3.72336e-07	1.96069e-10	201	170	263	211.333	128	128	75	110.333
gene-SEN1970	1255	846	-997.333	-200.467	6.30776e-258	-221.162	-2.43077e-05	2.79497e-254	4.52993e-257	898	853	1256	1002.33	7	1	7	5
gene-SEN1971	1327	902	-1053	#DIV/0!	3.18539e-289	-8980.9	-2.56265e-05	1.41144e-285	2.32912e-288	930	902	1327	1053	0	0	0	0
gene-SEN1971A	45	29	-35	#DIV/0!	1.97228e-27	-299.434	-8.51658e-07	8.73917e-24	6.67622e-27	29	31	45	35	0	0	0	0
gene-SEN1972	152	98	-124.667	#DIV/0!	2.11719e-68	-1070.02	-3.05072e-06	9.38129e-65	1.0012e-67	124	98	152	124.667	0	0	0	0
gene-SEN1974	230	141	-178.333	#DIV/0!	9.83271e-90	-1521.06	-4.33787e-06	4.35687e-86	5.23663e-89	164	141	230	178.333	0	0	0	0
gene-SEN1975	1966	1124	-1445.67	#DIV/0!	1.51791e-284	-12229.5	-3.4897e-05	6.72585e-281	1.10805e-283	1247	1124	1966	1445.67	0	0	0	0
gene-SEN1976	47	22	-34	#DIV/0!	2.90372e-25	-290.347	-8.25727e-07	1.28664e-21	9.55899e-25	33	22	47	34	0	0	0	0
gene-SEN1977	249	200	-223	#DIV/0!	1.3757e-113	-1920.36	-5.4774e-06	6.09572e-110	8.22635e-113	200	220	249	223	0	0	0	0
gene-SEN1978	37	27	-33	#DIV/0!	2.2607e-25	-285.674	-8.12392e-07	1.00171e-21	7.45323e-25	37	27	35	33	0	0	0	0
[truncated: 2,432 more rows]
